# Supplementary material for: Platelet factors attenuate inflammation and rescue cognition in ageing
Source: Nature. 2023 Aug 16;620(7976):1071–9. doi: 10.1038/s41586-023-06436-3 (PMC10468395; doi:10.1038/s41586-023-06436-3)
Supplement: Supplementary file 3 — RNA-seq analysis of hippocampi from aged mice treated with saline, young-mouse blood plasma preparations or the young-mouse platelet fraction. Spreadsheets of DEGs in the aged hippocampus relative to saline-treated controls after treatment with young-mouse blood plasma preparation or treatment with young-mouse platelet fraction, and the overlapping DEGs. [file 41586_2023_6436_MOESM3_ESM.xlsx]

## Sheet: SigDiff_control vs plasma
Gene	baseMean	log2 FoldChange	pvalue	7143 control	7146 control	7152 control	7155 control	7596 control	7144 young plasma	7147 young plasma	7150 young plasma	7156 young plasma	7159 young plasma	7594 young plasma
Serpina1c	1.92474	-4.38677	0.0323389	0	0	0	0	0	1.05861	2.2204	0	0	17.8931	0
Shox2	1.53533	-4.05183	0.0103209	0	0	0	0	0	11.6447	1.1102	0.999999	0	0.941744	2.19206
H2-Q10	2.82526	-3.74835	0.00740995	0	1.38387	0	0	0	4.23443	2.2204	0	2.21218	18.8349	2.19206
Adam5	1.14704	-3.63187	0.025274	0	0	0	0	0	2.11722	0	4.99999	2.21218	0	3.28808
1300017J02Rik	1.09197	-3.57231	0.0366096	0	0	0	0	0	2.11722	1.1102	0	0	6.59221	2.19206
E330011O21Rik	1.71013	-3.5637	0.00521347	0.813166	0	0	0	0	0	2.2204	4	3.31827	1.88349	6.57617
Olfr1372-ps1	1.07772	-3.53256	0.0163897	0	0	0	0	0	4.23443	1.1102	0.999999	3.31827	0	2.19206
Gm10451	2.36158	-3.41586	0.00197096	0	0.691934	0	0	1.20841	2.11722	2.2204	4	7.74263	4.70872	3.28808
Gm12695	1.48794	-3.36982	0.0117485	0	0.691934	0	0	0	2.11722	0	5.99999	4.42436	0.941744	2.19206
Oas3	1.47906	-3.33605	0.0366954	0.813166	0	0	0	0	1.05861	7.77139	0	5.53045	0	1.09603
Gucy2c	1.48227	-3.31405	0.0290069	0	0	0	1.11222	0	3.17582	4.44079	0.999999	0	0	6.57617
Gm10714	1.46549	-3.29769	0.0182802	0	0	0	1.11222	0	3.17582	1.1102	0	7.74263	1.88349	1.09603
Krt28	1.45964	-3.29453	0.0316848	0	0	0	1.11222	0	5.29304	6.66119	0	1.10609	1.88349	0
Fat2	3.08543	-3.26387	0.00465658	0	0.691934	0.880849	1.11222	0	4.23443	0	13	8.84872	1.88349	3.28808
Acot10	1.31209	-3.1662	0.0225079	0.813166	0	0	0	0	6.35165	2.2204	3	1.10609	0.941744	0
Fabp1	1.2868	-3.10669	0.0469382	0	0	0	0	1.20841	0	2.2204	0.999999	0	7.53395	2.19206
Gprin2	3.59793	-3.06336	0.00155063	0	0.691934	1.7617	1.11222	0	11.6447	1.1102	7.99999	5.53045	7.53395	2.19206
C1qtnf3	2.53776	-3.0387	0.0121217	0	1.38387	0.880849	0	0	7.41026	0	3	5.53045	0.941744	8.76822
Bcl3	2.2763	-2.76819	0.0200707	0	0.691934	0.880849	0	1.20841	2.11722	1.1102	7.99999	7.74263	0	3.28808
Zp3	1.03367	-2.76677	0.0459208	0	0	0	1.11222	0	1.05861	2.2204	0.999999	2.21218	3.76698	0
6720468P15Rik	1.51916	-2.68896	0.0364344	0.813166	0	0	0	1.20841	2.11722	1.1102	2	6.63654	2.82523	0
Slc34a3	3.49263	-2.65608	0.00663045	3.25266	0	0	0	1.20841	12.7033	2.2204	5.99999	2.21218	7.53395	3.28808
Cd300ld	3.17183	-2.56784	0.00807259	0.813166	2.0758	0	1.11222	0	6.35165	4.44079	7.99999	4.42436	0	7.67219
Il2rb	2.3944	-2.49895	0.0169642	1.62633	1.38387	0	0	0	6.35165	1.1102	4.99999	6.63654	0.941744	3.28808
4933416C03Rik	1.87695	-2.49156	0.0227852	0	1.38387	0	0	1.20841	3.17582	3.3306	0.999999	5.53045	2.82523	2.19206
Wnt8b	2.4019	-2.47683	0.0266443	0	2.0758	0	0	1.20841	3.17582	4.44079	6.99999	6.63654	1.88349	0
Zmynd15	1.80987	-2.4692	0.0294097	0.813166	0.691934	0.880849	0	0	2.11722	3.3306	2	4.42436	5.65046	0
Cyp4f18	3.7727	-2.45362	0.00610932	0.813166	0	3.5234	1.11222	0	9.52747	5.55099	8.99999	7.74263	0.941744	3.28808
Pcdhb1	2.85898	-2.42159	0.0289757	3.25266	0.691934	0	0	0	6.35165	9.99179	0	3.31827	5.65046	2.19206
Serpina1d	3.555	-2.39714	0.011491	1.62633	1.38387	0	1.11222	1.20841	2.11722	12.2122	4.99999	1.10609	12.2427	1.09603
4930507D05Rik	2.93733	-2.32167	0.00518202	0	0.691934	1.7617	1.11222	1.20841	6.35165	5.55099	4	4.42436	2.82523	4.38411
Sds	2.89587	-2.27181	0.0116036	0.813166	0.691934	0	1.11222	2.41682	2.11722	3.3306	4.99999	7.74263	7.53395	1.09603
Car3	4.5602	-2.22135	0.0120955	0.813166	1.38387	0	3.33667	2.41682	3.17582	5.55099	2	14.3792	16.0096	1.09603
H2-Q9	9.22025	-2.10777	0.00346311	7.31849	0	3.5234	5.56112	0	3.17582	16.653	23	22.1218	11.3009	8.76822
Rsph14	5.2488	-2.08328	0.0273935	0.813166	2.0758	0.880849	1.11222	4.83365	6.35165	0	8.99999	27.6522	2.82523	2.19206
C920021L13Rik	2.94657	-2.07311	0.0274015	1.62633	1.38387	0	1.11222	1.20841	7.41026	5.55099	0	1.10609	7.53395	5.48014
Apoa1	5.69616	-2.05398	0.0199848	3.25266	2.76773	0.880849	1.11222	2.41682	3.17582	1.1102	4	2.21218	32.961	8.76822
Prc1	4.18473	-1.94261	0.00541998	0.813166	0.691934	4.40425	1.11222	1.20841	5.29304	9.99179	8.99999	4.42436	4.70872	4.38411
Clec12a	2.81464	-1.94083	0.0327522	0.813166	0.691934	0.880849	3.33667	0	3.17582	2.2204	8.99999	2.21218	7.53395	1.09603
2810410L24Rik	3.2117	-1.91822	0.0153028	1.62633	0.691934	1.7617	2.22445	0	4.23443	9.99179	3	5.53045	1.88349	4.38411
4930578M01Rik	2.16515	-1.91514	0.0404794	2.4395	0.691934	0.880849	0	0	1.05861	4.44079	3	2.21218	4.70872	4.38411
Znf41-ps	4.27639	-1.91135	0.0426557	1.62633	2.76773	1.7617	2.22445	0	8.46886	0	8.99999	1.10609	17.8931	2.19206
AI607873	4.31571	-1.82932	0.0170418	3.25266	0.691934	2.64255	0	2.41682	5.29304	1.1102	14	5.53045	3.76698	8.76822
Dio3	7.06403	-1.80283	0.00416589	3.25266	5.53547	0	1.11222	4.83365	8.46886	13.3224	3	12.167	8.47569	17.5364
Zbp1	3.2054	-1.77985	0.0432584	1.62633	1.38387	3.5234	0	0	4.23443	7.77139	6.99999	1.10609	0.941744	7.67219
Avpr1a	6.57239	-1.77949	0.00463412	2.4395	5.53547	0	1.11222	4.83365	7.41026	5.55099	9.99999	18.8035	5.65046	10.9603
Comp	6.66594	-1.76953	0.0173859	1.62633	4.1516	1.7617	4.44889	2.41682	21.1722	0	12	6.63654	3.76698	15.3444
Tnfrsf11a	5.26559	-1.76322	0.0143996	1.62633	3.45967	2.64255	1.11222	2.41682	4.23443	1.1102	3	8.84872	14.1262	15.3444
Nkapl	5.3918	-1.75929	0.00285973	2.4395	2.76773	1.7617	2.22445	2.41682	6.35165	9.99179	12	9.95481	2.82523	6.57617
Cryga	3.69174	-1.75905	0.0316779	2.4395	0.691934	3.5234	0	1.20841	3.17582	6.66119	3	1.10609	5.65046	13.1523
Tspan32	4.65066	-1.71785	0.0295212	4.06583	2.0758	2.64255	0	1.20841	4.23443	11.102	14	8.84872	1.88349	1.09603
Scube3	6.15934	-1.67634	0.00833248	4.879	4.1516	0	2.22445	2.41682	13.7619	13.3224	2	8.84872	8.47569	7.67219
Prima1	3.97142	-1.67038	0.00894971	1.62633	1.38387	2.64255	2.22445	1.20841	3.17582	5.55099	6.99999	7.74263	5.65046	5.48014
H2-Q5	4.06566	-1.66717	0.0452769	0.813166	2.76773	5.28509	0	0	2.11722	4.44079	12	7.74263	1.88349	7.67219
Mnda	2.82983	-1.6496	0.0415103	0.813166	0.691934	1.7617	2.22445	1.20841	2.11722	5.55099	6.99999	5.53045	0.941744	3.28808
BC051019	7.52751	-1.64487	0.0125602	6.50533	1.38387	2.64255	3.33667	3.62524	4.23443	13.3224	20	19.9096	5.65046	2.19206
Ly6g6d	2.69856	-1.6271	0.0432735	0.813166	1.38387	1.7617	2.22445	0	4.23443	4.44079	0.999999	4.42436	2.82523	6.57617
H2-DMb2	2.67304	-1.60963	0.04637	2.4395	0.691934	0.880849	2.22445	0	1.05861	3.3306	4	5.53045	3.76698	5.48014
Stab2	3.53933	-1.57844	0.029068	1.62633	0	2.64255	2.22445	2.41682	5.29304	5.55099	5.99999	1.10609	6.59221	5.48014
5830416P10Rik	6.0992	-1.54511	0.0399507	3.25266	5.53547	0	1.11222	4.83365	17.9963	6.66119	0.999999	7.74263	4.70872	14.2484
Klk6	36.1073	-1.54358	0.00340835	31.7135	4.1516	9.68934	16.6834	26.5851	71.9853	16.653	88.9999	74.108	35.7863	20.8245
Dynlt1f	15.3072	-1.5232	0.00289065	7.31849	4.84354	2.64255	21.1323	2.41682	11.6447	18.8734	24	34.2888	16.0096	25.2086
Fam167a	14.6035	-1.51583	0.000244149	9.75799	3.45967	5.28509	13.3467	4.83365	19.0549	21.0938	18	35.3949	15.0679	15.3444
Arhgef16	14.6365	-1.50313	0.00147996	5.69216	10.379	6.16594	5.56112	8.45888	17.9963	39.9671	18	25.4401	4.70872	18.6325
Apoc1	3.55625	-1.47675	0.0444671	0.813166	2.76773	0.880849	2.22445	2.41682	5.29304	1.1102	3	8.84872	8.47569	3.28808
Tsks	4.59299	-1.4722	0.0378903	3.25266	0	1.7617	1.11222	6.04206	4.23443	11.102	6.99999	4.42436	2.82523	8.76822
Rab19	3.89681	-1.43927	0.0378833	1.62633	1.38387	3.5234	0	3.62524	2.11722	5.55099	8.99999	6.63654	2.82523	6.57617
Ccdc170	5.92152	-1.43617	0.0403547	1.62633	2.0758	1.7617	7.78557	2.41682	8.46886	16.653	6.99999	13.2731	1.88349	2.19206
Klf4	6.0415	-1.43471	0.00673073	3.25266	4.1516	5.28509	1.11222	1.20841	8.46886	7.77139	5.99999	6.63654	9.41744	13.1523
Cpt1b	14.1882	-1.42052	0.0374069	8.13166	3.45967	5.28509	15.5711	4.83365	15.8791	33.306	0	38.7131	18.8349	12.0563
Pcsk9	6.46308	-1.4193	0.0475969	3.25266	5.53547	0	4.44889	3.62524	14.8205	12.2122	17	1.10609	4.70872	4.38411
Cdhr3	26.3194	-1.41361	8.80354e-05	18.7028	9.68707	19.3787	10.01	10.8757	55.0476	15.5428	34	51.9862	35.7863	28.4967
Uox	9.7347	-1.40415	0.0132555	4.06583	7.61127	4.40425	1.11222	8.45888	8.46886	5.55099	13	17.6974	30.1358	6.57617
Cyp2f2	5.26937	-1.40017	0.0482454	3.25266	3.45967	3.5234	3.33667	0	17.9963	7.77139	0.999999	7.74263	6.59221	3.28808
Dnah11	6.94887	-1.39548	0.0114494	4.06583	1.38387	0.880849	4.44889	8.45888	13.7619	11.102	6.99999	12.167	6.59221	6.57617
Dmkn	6.51101	-1.37086	0.0202278	4.06583	2.0758	4.40425	1.11222	6.04206	7.41026	1.1102	13	13.2731	10.3592	8.76822
Ptprh	6.45639	-1.3434	0.0463804	5.69216	2.76773	5.28509	1.11222	2.41682	11.6447	14.4326	12	0	4.70872	10.9603
Sstr5	7.00222	-1.33165	0.0275588	1.62633	4.1516	5.28509	4.44889	3.62524	11.6447	6.66119	8.99999	22.1218	1.88349	6.57617
Arhgap36	14.809	-1.29914	0.0110427	13.0107	11.0709	7.04679	2.22445	7.25047	25.4066	7.77139	8.99999	38.7131	28.2523	13.1523
2610042L04Rik	5.1483	-1.22501	0.036806	0.813166	2.76773	4.40425	1.11222	6.04206	7.41026	11.102	5.99999	6.63654	3.76698	6.57617
Iqcd	10.2441	-1.22186	0.0424698	7.31849	3.45967	0.880849	10.01	8.45888	6.35165	15.5428	5.99999	32.0766	16.0096	6.57617
Cml5	13.9839	-1.2207	0.000575183	6.50533	8.99514	8.80849	10.01	6.04206	12.7033	26.6448	13	16.5913	22.6019	21.9206
Odf3b	19.6089	-1.21873	0.00531353	12.1975	11.0709	9.68934	17.7956	6.04206	13.7619	17.7632	39	54.1984	18.8349	15.3444
Rgs22	11.7283	-1.20079	0.0104797	5.69216	6.2274	5.28509	4.44889	13.2925	20.1136	8.88159	21	19.9096	19.7766	4.38411
Tpbg	11.557	-1.15992	0.0309531	1.62633	15.2225	3.5234	10.01	3.62524	14.8205	19.9836	7.99999	21.0157	8.47569	20.8245
Cxcl5	9.98803	-1.15334	0.0451793	5.69216	6.91934	7.92764	5.56112	3.62524	10.5861	6.66119	29	23.2279	8.47569	2.19206
Hyal3	15.8454	-1.13527	0.0231891	17.0765	7.61127	7.92764	8.89779	6.04206	23.2894	43.2977	4	23.2279	19.7766	13.1523
Tacr1	19.428	-1.13434	0.0386665	16.2633	19.3741	0	16.6834	6.04206	25.4066	27.755	12	28.7583	19.7766	41.649
Nhlrc4	10.6329	-1.13163	0.0481791	9.75799	3.45967	8.80849	10.01	0	13.7619	7.77139	9.99999	29.8644	16.9514	6.57617
Gm12992	6.54216	-1.10849	0.0498073	1.62633	5.53547	1.7617	7.78557	3.62524	7.41026	7.77139	13	9.95481	11.3009	2.19206
Adra2b	6.84881	-1.09944	0.0394542	4.06583	4.84354	1.7617	3.33667	7.25047	9.52747	7.77139	6.99999	18.8035	6.59221	4.38411
Crabp1	6.02481	-1.09915	0.036141	2.4395	3.45967	2.64255	5.56112	4.83365	3.17582	12.2122	5.99999	9.95481	9.41744	6.57617
Wdfy4	12.9801	-1.09436	0.0227388	3.25266	2.76773	14.0936	13.3467	7.25047	26.4652	23.3142	9.99999	14.3792	16.9514	10.9603
Ceacam2	9.12159	-1.0927	0.0321856	4.06583	3.45967	7.04679	6.67334	7.25047	12.7033	22.204	6.99999	18.8035	5.65046	5.48014
Prdm9	10.2927	-1.08414	0.0109375	7.31849	6.2274	3.5234	4.44889	10.8757	14.8205	9.99179	23	11.0609	13.1844	8.76822
Arx	26.1686	-1.0754	0.000951489	11.3843	8.99514	13.2127	24.4689	25.3766	33.8755	24.4244	47.9999	38.7131	25.4271	33.9769
Ecel1	100.676	-1.07497	0.017425	63.4269	61.5821	54.6126	54.499	79.7552	117.505	83.2649	43.9999	380.495	56.5046	111.795
Fam216b	21.0372	-1.07158	0.0426767	18.7028	6.2274	10.5702	10.01	20.543	21.1722	7.77139	47.9999	59.7288	12.2427	16.4404
Hhipl1	8.10834	-1.03899	0.0343209	8.13166	5.53547	7.92764	2.22445	1.20841	8.46886	12.2122	16	5.53045	13.1844	8.76822
Arhgap6	45.9647	-1.03619	0.01468	27.6476	35.9805	14.9744	30.03	37.4608	83.63	27.755	27	118.352	28.2523	74.5299
Ifi47	18.2929	-1.02653	0.0326841	9.75799	17.2983	14.9744	14.4589	1.20841	20.1136	23.3142	42.9999	26.5462	7.53395	23.0166
Igsf10	17.6591	-1.01311	0.00306869	20.3291	11.7629	5.28509	6.67334	12.0841	24.348	23.3142	21	22.1218	18.8349	28.4967
Ccdc173	6.47118	-1.01196	0.0320987	4.879	2.76773	6.16594	3.33667	3.62524	7.41026	7.77139	8.99999	6.63654	7.53395	12.0563
Pi16	7.25335	-1.00953	0.0446835	4.06583	8.3032	4.40425	1.11222	4.83365	15.8791	6.66119	6.99999	12.167	6.59221	8.76822
Lrg1	33.9574	-1.00459	0.0461074	11.3843	17.9903	27.3063	27.8056	25.3766	16.9377	123.232	41	44.2436	20.7184	17.5364
Tgtp1	65.1425	-0.990599	0.0385229	21.1423	52.587	9.68934	90.0901	38.6692	107.978	128.783	86.9999	99.5481	53.6794	27.4007
Grm4	44.8065	-0.984851	0.00111722	48.79	22.8338	23.7829	20.02	30.2103	97.3919	53.2895	38	48.6679	51.7959	58.0895
Traf1	10.9715	-0.977584	0.0494348	8.94482	10.379	4.40425	3.33667	8.45888	13.7619	13.3224	28	17.6974	4.70872	7.67219
Gsto2	7.92678	-0.965096	0.0468254	4.06583	2.0758	3.5234	8.89779	8.45888	9.52747	9.99179	12	15.4853	6.59221	6.57617
Naip2	9.77647	-0.95667	0.0227826	3.25266	6.91934	10.5702	7.78557	3.62524	11.6447	6.66119	14	16.5913	12.2427	14.2484
Ada	9.8097	-0.937724	0.0378372	8.94482	9.68707	5.28509	6.67334	1.20841	12.7033	7.77139	9.99999	22.1218	10.3592	13.1523
Nkx6-2	34.4414	-0.929123	0.000834638	32.5266	16.6064	22.9021	13.3467	30.2103	47.6374	39.9671	51.9999	53.0923	44.262	26.3047
Ttc21a	14.1467	-0.929104	0.0221495	10.5712	13.8387	6.16594	6.67334	9.66729	13.7619	11.102	24	32.0766	17.8931	9.86425
Aven	14.6612	-0.928378	0.00869372	13.0107	6.2274	10.5702	10.01	9.66729	11.6447	15.5428	18	15.4853	29.1941	21.9206
Pnp2	9.50795	-0.923858	0.0373616	2.4395	9.68707	2.64255	7.78557	9.66729	8.46886	11.102	16	14.3792	10.3592	12.0563
H2-Ob	13.4975	-0.919875	0.0121433	8.13166	8.99514	3.5234	11.1222	14.5009	15.8791	9.99179	18	21.0157	19.7766	17.5364
Ccdc153	26.2717	-0.914602	0.0323805	25.2081	13.8387	15.8553	16.6834	16.9178	33.8755	21.0938	38	74.108	23.5436	9.86425
Liph	16.9532	-0.906472	0.0191391	5.69216	15.9145	11.451	13.3467	10.8757	10.5861	19.9836	14	36.501	27.3106	20.8245
Pdzph1	16.7064	-0.899874	0.00721416	11.3843	8.3032	18.4978	10.01	8.45888	24.348	26.6448	23	15.4853	24.4853	13.1523
Fam227a	10.5491	-0.890678	0.0214839	7.31849	10.379	7.04679	3.33667	7.25047	15.8791	8.88159	13	18.8035	13.1844	10.9603
Ppp1r14b	10.5345	-0.889502	0.0222729	7.31849	5.53547	5.28509	11.1222	7.25047	7.41026	15.5428	11	13.2731	17.8931	14.2484
Hydin	13.0554	-0.887119	0.024233	11.3843	5.53547	7.04679	7.78557	13.2925	15.8791	15.5428	9.99999	29.8644	14.1262	13.1523
Tnni1	25.332	-0.865467	0.0298017	24.395	13.1467	12.3319	22.2445	15.7094	34.9341	11.102	51.9999	33.1827	44.262	15.3444
Pard3b	11.4531	-0.852771	0.0322983	3.25266	8.99514	7.92764	5.56112	14.5009	10.5861	16.653	14	18.8035	10.3592	15.3444
She	9.2717	-0.852462	0.0311807	8.13166	5.53547	7.92764	5.56112	4.83365	12.7033	15.5428	9.99999	9.95481	14.1262	7.67219
Kif26a	18.6672	-0.84472	0.00859748	19.516	11.0709	8.80849	12.2345	13.2925	28.5824	15.5428	18	29.8644	18.8349	29.5927
Htr6	12.3878	-0.835577	0.0169419	8.13166	11.0709	9.68934	7.78557	6.04206	20.1136	21.0938	14	11.0609	14.1262	13.1523
Slamf9	21.4558	-0.834741	0.00215711	14.637	12.4548	18.4978	18.9078	10.8757	27.5238	19.9836	29	32.0766	30.1358	21.9206
1700084C01Rik	21.2182	-0.831115	0.0400473	10.5712	20.758	19.3787	7.78557	15.7094	15.8791	21.0938	50.9999	23.2279	34.8445	13.1523
Nlrp6	14.4585	-0.818462	0.0435377	13.0107	4.1516	13.2127	8.89779	12.0841	8.46886	25.5346	17	13.2731	16.0096	27.4007
Egfl8	13.6807	-0.803575	0.0133321	8.13166	8.3032	10.5702	12.2345	9.66729	15.8791	17.7632	14	22.1218	13.1844	18.6325
Cyp2j12	40.6843	-0.781816	0.0145514	44.7241	17.9903	23.7829	32.2545	27.7935	35.9927	49.9589	88.9999	35.3949	55.5629	35.0729
Irf7	51.0506	-0.769485	0.00982183	35.7793	29.0612	44.0425	47.8256	27.7935	71.9853	87.7057	92.9999	47.5619	32.961	43.8411
Sgk2	32.338	-0.766245	0.00867528	21.1423	29.7531	22.9021	22.2445	20.543	58.2234	17.7632	42.9999	45.3497	45.2037	29.5927
H2-T22	42.87	-0.759129	0.0326715	41.4715	39.4402	19.3787	25.5811	29.0019	33.8755	54.3997	46.9999	37.607	32.0193	111.795
Lect1	19.389	-0.752337	0.0267289	25.2081	11.0709	14.0936	12.2345	7.25047	29.641	15.5428	23	19.9096	23.5436	31.7848
Ifit1	57.1761	-0.74716	0.0217999	29.274	35.9805	60.7786	48.9378	33.8355	61.3993	69.9425	130	44.2436	36.728	77.818
Magohb	18.6573	-0.746325	0.0292202	8.94482	12.4548	9.68934	22.2445	15.7094	13.7619	21.0938	31	32.0766	20.7184	17.5364
Akr1b3	189.761	-0.744992	0.0247821	180.523	144.614	132.127	167.946	67.6711	197.96	164.309	229	102.866	448.27	252.086
Gpr101	73.8657	-0.737855	0.022057	68.3059	80.2643	32.5914	38.9278	49.5449	80.4542	65.5017	41.9999	143.792	96.0579	115.083
Ptgr1	25.5932	-0.73033	0.0144896	12.1975	21.4499	24.6638	20.02	15.7094	23.2894	37.7467	47.9999	26.5462	31.0775	20.8245
Ccdc151	40.8413	-0.728151	0.00153365	33.3398	33.2128	33.4723	14.4589	35.0439	40.2271	49.9589	53.9999	61.941	50.8542	42.7451
Plagl2	46.5591	-0.708805	0.0036014	27.6476	43.5918	39.6382	33.3667	27.7935	69.8681	58.8405	30	60.8349	66.8638	53.7054
Noxo1	11.9993	-0.704353	0.0404825	8.94482	8.99514	6.16594	10.01	10.8757	10.5861	18.8734	17	12.167	14.1262	14.2484
C3	30.5376	-0.703375	0.0394511	30.0871	14.5306	22.9021	20.02	26.5851	25.4066	21.0938	46.9999	63.0471	43.3202	21.9206
Insc	81.015	-0.70327	0.0290851	42.2846	62.274	78.3956	80.0801	38.6692	89.9817	97.6975	132	124.988	113.009	31.7848
Tmem252	17.1726	-0.702282	0.0285635	9.75799	10.379	18.4978	13.3467	12.0841	29.641	23.3142	15	17.6974	15.0679	24.1126
Ngb	91.1483	-0.697692	0.0416363	73.9981	78.1885	38.7574	63.3968	85.7972	83.63	127.673	60.9999	225.642	59.3299	105.219
Rtp4	35.7669	-0.694967	0.0496165	13.8238	36.6725	21.1404	36.7034	25.3766	34.9341	67.7221	58.9999	49.774	26.3688	21.9206
Slc25a47	46.2299	-0.692544	0.0016971	41.4715	29.7531	24.6638	38.9278	38.6692	62.4579	51.0691	55.9999	60.8349	36.728	67.9537
Bace2	39.0964	-0.690955	0.0481612	21.1423	32.5209	21.1404	17.7956	54.3785	74.1026	37.7467	27	63.0471	32.961	48.2252
Tmem88b	356.97	-0.685704	0.0018833	361.859	204.12	206.119	269.158	299.686	571.648	297.533	520.999	456.815	454.862	283.871
Exoc3l	21.5934	-0.685513	0.0180388	25.2081	15.9145	14.9744	14.4589	9.66729	29.641	21.0938	23	21.0157	32.961	29.5927
Sphk1	39.699	-0.684941	0.0448656	24.395	44.9757	39.6382	27.8056	10.8757	44.4615	65.5017	56.9999	34.2888	26.3688	61.3775
Tppp3	242.225	-0.684419	0.00107396	252.081	140.463	164.719	125.681	227.181	285.824	226.48	313	401.511	272.164	255.374
Enpp6	74.4672	-0.680761	0.0151922	76.4376	35.9805	60.7786	61.1723	45.9196	96.3333	77.7139	132	116.139	70.6308	46.0332
Rest	27.8556	-0.67783	0.0226332	13.8238	26.2935	30.8297	20.02	13.2925	26.4652	35.5264	24	36.501	48.9707	30.6888
BC005561	29.1977	-0.677447	0.0146697	16.2633	29.0612	23.7829	21.1323	19.3346	49.7546	22.204	27	29.8644	43.3202	39.457
Kdm4d	35.5737	-0.675436	0.00604891	39.032	19.3741	22.9021	26.6934	26.5851	38.1099	36.6366	50.9999	46.4558	52.7377	31.7848
Ngfr	79.3695	-0.672599	0.00806765	72.3718	50.5112	48.4467	64.509	64.0458	94.2161	99.9179	45.9999	149.322	89.4657	94.2584
Ptger3	29.0318	-0.664931	0.0161476	29.274	18.6822	19.3787	26.6934	15.7094	42.3443	23.3142	41	37.607	22.6019	42.7451
Pcsk4	24.4676	-0.663696	0.014315	18.7028	19.3741	12.3319	25.5811	16.9178	24.348	24.4244	30	36.501	22.6019	38.361
9930012K11Rik	21.7247	-0.662767	0.041717	10.5712	20.0661	10.5702	22.2445	19.3346	38.1099	17.7632	19	34.2888	20.7184	26.3047
Usp18	48.7019	-0.662263	0.0471829	36.5925	26.9854	36.1148	58.9479	26.5851	63.5165	64.3915	105	44.2436	27.3106	46.0332
Bcas1	1316.97	-0.661951	0.00740585	1200.23	752.824	976.862	1023.25	1045.28	1833.51	1124.63	2638	1526.4	1535.98	829.693
Fbln7	29.207	-0.660394	0.038207	24.395	18.6822	14.0936	28.9178	25.3766	33.8755	32.1958	41.9999	58.6227	24.4853	18.6325
Arhgap18	47.805	-0.657972	0.0168933	45.5373	45.6676	26.4255	40.0401	22.9598	51.8718	69.9425	51.9999	84.0628	55.5629	31.7848
Ninj2	22.8957	-0.649955	0.0381286	27.6476	14.5306	15.8553	12.2345	16.9178	28.5824	19.9836	34	30.9705	35.7863	15.3444
Srpx2	22.17	-0.641783	0.0487271	20.3291	17.9903	14.0936	18.9078	13.2925	23.2894	44.4079	25	11.0609	29.1941	26.3047
Sfmbt2	17.4754	-0.639541	0.0487705	12.1975	12.4548	14.9744	20.02	7.25047	25.4066	18.8734	27	17.6974	12.2427	24.1126
Itgb4	133.339	-0.637074	0.0164946	153.688	80.2643	67.8254	82.3046	128.092	164.084	118.791	228	193.566	152.562	97.5465
Irgm2	54.7886	-0.628279	0.0153038	43.911	48.4354	39.6382	41.1523	37.4608	93.1575	65.5017	95.9999	51.9862	40.495	44.9371
Pdlim1	71.3473	-0.624586	0.00195286	66.6796	42.2079	45.8042	65.6212	55.5869	85.7472	78.8241	77.9999	106.185	59.3299	100.835
Fa2h	396.049	-0.623668	0.00330057	291.927	348.043	332.961	224.669	331.105	468.963	497.369	757.999	412.571	371.989	318.944
Cyp27a1	66.7154	-0.618795	0.00913398	57.7348	37.3644	29.068	63.3968	72.5047	98.4505	63.2813	76.9999	88.4872	75.3395	71.2418
Tmem202	17.5172	-0.617966	0.0402381	9.75799	11.7629	17.617	10.01	19.3346	25.4066	17.7632	18	21.0157	24.4853	17.5364
Xaf1	39.7724	-0.615858	0.0174574	40.6583	23.5257	30.8297	25.5811	33.8355	48.696	44.4079	75.9999	37.607	42.3785	33.9769
C1qtnf4	44.5958	-0.61285	0.00704851	39.032	20.0661	34.3531	41.1523	39.8776	51.8718	49.9589	40	50.8801	56.5046	66.8577
Klhdc8a	30.6424	-0.609225	0.0135863	25.2081	25.6015	20.2595	20.02	27.7935	52.9304	32.1958	28	43.1375	30.1358	31.7848
S1pr5	256.486	-0.606358	0.0148867	311.443	115.553	183.217	192.415	195.763	330.286	235.362	398	371.646	294.766	192.901
Grm8	81.2121	-0.598888	0.0297068	64.2401	116.937	35.234	45.6012	53.1701	118.564	106.579	86.9999	97.3359	80.99	87.6822
Ifit3	205.556	-0.594805	0.00901336	145.557	120.396	160.315	184.629	194.554	222.308	204.277	388	225.642	146.912	268.527
Dynlt1b	58.0723	-0.593698	0.0108652	56.1084	22.8338	48.4467	63.3968	37.4608	63.5165	67.7221	68.9999	71.8958	64.9803	73.4338
Galnt6	236.219	-0.590678	0.0319523	297.619	117.629	114.51	194.639	201.805	356.751	174.301	349	328.509	267.455	196.189
Gp5	22.1917	-0.590518	0.0267428	13.8238	16.6064	23.7829	14.4589	18.1262	28.5824	25.5346	24	25.4401	19.7766	33.9769
Pde8a	38.6821	-0.586666	0.0116179	38.2188	23.5257	40.5191	20.02	29.0019	49.7546	35.5264	46.9999	49.774	39.5532	52.6093
Nfatc3	42.8678	-0.586277	0.0113508	28.4608	45.6676	39.6382	27.8056	25.3766	64.5751	53.2895	46.9999	43.1375	59.3299	37.2649
Prr5l	160.895	-0.582726	0.00426817	153.688	79.5724	122.438	147.926	130.508	241.363	145.436	221	201.308	187.407	139.196
Gjb1	126.932	-0.580925	0.0305893	113.03	84.4159	93.37	108.998	100.298	192.667	109.91	264	117.245	129.019	83.2981
Tmem125	167.842	-0.574982	0.0310266	212.236	68.5014	110.106	122.345	149.843	170.436	152.097	264	231.173	224.135	141.388
Mog	609.465	-0.573555	0.0109565	646.467	321.057	408.714	453.787	577.621	827.831	459.622	937.999	814.082	750.57	506.365
4732491K20Rik	42.4774	-0.5678	0.0130085	34.9661	33.2128	24.6638	24.4689	51.9617	55.0476	45.5181	50.9999	37.607	58.3881	50.4173
Enpep	36.4118	-0.564854	0.00812791	29.274	29.0612	24.6638	30.03	31.4187	55.0476	35.5264	41	46.4558	32.0193	46.0332
Phldb1	246.671	-0.563503	0.00486175	256.147	153.609	177.051	175.731	216.306	389.568	180.962	282	336.251	294.766	250.99
Sox10	90.0389	-0.562532	0.00454013	99.2062	65.0418	63.4211	72.2945	56.7954	97.3919	76.6037	132	118.352	120.543	88.7782
Smco3	120.636	-0.562444	0.0103812	126.854	112.785	71.3488	55.6112	111.174	145.029	126.563	188	146.004	125.252	118.371
Obscn	27.8733	-0.562218	0.0143407	23.5818	19.3741	19.3787	20.02	29.0019	33.8755	26.6448	33	38.7131	30.1358	32.8808
Dusp15	60.135	-0.558963	0.0336647	49.6031	63.6579	47.5658	47.8256	29.0019	57.1648	103.248	73.9999	79.6385	72.5143	37.2649
2510039O18Rik	26.3045	-0.556971	0.0425053	17.8896	22.8338	16.7361	22.2445	25.3766	37.0513	22.204	43.9999	35.3949	22.6019	23.0166
Nipal4	67.5696	-0.552027	0.049769	73.1849	52.587	26.4255	51.1623	66.4627	101.626	73.2731	84.9999	74.108	98.8831	40.553
2410004P03Rik	67.7922	-0.551856	0.0319633	55.2953	51.895	30.8297	66.7334	66.4627	59.282	84.3751	58.9999	113.927	99.8248	58.0895
Plac9b	32.1878	-0.549817	0.0231545	23.5818	25.6015	23.7829	28.9178	26.5851	27.5238	51.0691	35	49.774	28.2523	33.9769
Tnfaip6	61.3472	-0.545059	0.0214292	52.0426	37.3644	35.234	50.0501	72.5047	81.5128	54.3997	94.9999	71.8958	74.3978	50.4173
Opalin	264.767	-0.543545	0.00895577	248.829	164.68	170.885	203.537	273.101	357.809	200.946	419.999	317.448	317.368	237.838
Trf	14053.3	-0.538748	0.0233875	14677.6	7858.98	7873.91	13809.4	12132.5	17615.2	14730.1	23344	18932.9	14339.9	9271.3
Ddx23	37.5814	-0.536752	0.0155764	31.7135	31.8289	25.5446	23.3567	38.6692	51.8718	28.8652	39	45.3497	48.9707	48.2252
Lpar1	464.682	-0.53507	0.00491475	454.56	312.062	295.965	449.338	355.273	651.044	414.104	675.999	601.713	532.085	369.361
Mag	2263.13	-0.525954	0.0324385	2576.92	1082.18	1504.49	1818.49	2144.93	2837.07	1938.41	3866	2994.18	2463.6	1668.15
Rnf215	37.7817	-0.524992	0.0106038	29.274	28.3693	39.6382	26.6934	27.7935	42.3443	45.5181	40	48.6679	35.7863	51.5133
Frs3	71.0895	-0.523932	0.00253237	69.9323	49.8192	54.6126	57.8356	54.3785	102.685	77.7139	72.9999	96.2298	66.8638	78.914
2700054A10Rik	30.385	-0.52344	0.0330225	25.2081	22.8338	21.1404	18.9078	35.0439	28.5824	31.0856	34	44.2436	28.2523	44.9371
Cldn11	1098.34	-0.522643	0.0133103	1171.77	606.826	782.194	849.739	1025.94	1491.58	863.734	1664	1500.96	1185.66	939.296
Apod	1327.54	-0.522291	0.00434272	1101.84	897.438	1077.28	1284.62	1001.77	1591.09	1341.12	2431	1349.43	1318.44	1208.92
Mobp	2261.73	-0.517322	0.0182782	2509.43	1271.08	1510.66	1743.97	2120.76	3297.56	1787.42	3257	2944.41	2655.72	1781.04
2310009A05Rik	28.5014	-0.515775	0.0246701	23.5818	23.5257	22.0212	24.4689	21.7514	29.641	41.0773	29	37.607	36.728	24.1126
Litaf	330.104	-0.515618	0.0169398	340.716	221.419	200.834	295.852	279.143	468.963	334.17	548.999	357.267	350.329	233.454
Ackr1	144.792	-0.514218	0.00659226	113.03	136.311	141.817	77.8557	116.008	142.912	209.828	163	206.839	126.194	158.924
Ppfibp2	100.47	-0.511655	0.0468816	112.217	79.5724	33.4723	78.9679	103.923	138.678	119.901	123	117.245	114.893	83.2981
Bend5	57.0355	-0.502738	0.00396708	36.5925	45.6676	44.0425	55.6112	51.9617	68.8095	65.5017	64.9999	73.0019	69.689	51.5133
Lypd6b	59.3835	-0.502657	0.00575661	46.3505	60.8902	46.685	45.6012	41.086	77.2784	63.2813	85.9999	55.3045	64.9803	65.7617
Hapln2	308.552	-0.501485	0.0161265	344.782	172.983	228.14	250.25	262.225	418.15	264.227	467.999	387.131	349.387	248.798
Inpp5a	36.4259	-0.495758	0.0423039	35.7793	26.9854	37.8765	24.4689	22.9598	49.7546	39.9671	57.9999	42.0314	31.0775	31.7848
Mbp	47611.6	-0.494937	0.0281272	53197.3	25692.9	32342.1	41153.4	42229.2	62298	43829.5	77821.9	60673.4	50922	33568
Cd82	595.459	-0.490461	0.0259099	566.777	414.468	300.37	665.11	493.032	731.498	808.225	757.999	758.777	659.221	394.57
Dusp26	964.518	-0.489131	6.52373e-05	749.739	860.765	657.994	828.607	855.556	1339.14	1167.93	1017	1208.96	906.899	1017.11
Plp1	12343.9	-0.488563	0.0231911	13158.6	7810.55	7880.08	10043.4	11704.7	16226.3	10498	20011	15194.4	14401.1	8854.81
Tmem53	51.7272	-0.485855	0.0286814	43.0978	38.7483	33.4723	46.7134	50.7533	61.3993	82.1547	41.9999	73.0019	46.1454	51.5133
Dnaaf2	119.033	-0.480371	0.0063811	86.1956	84.4159	125.081	95.6512	99.0898	100.568	159.869	163	128.306	155.388	111.795
Ermn	407.422	-0.480337	0.0197946	417.967	294.072	234.306	383.717	346.814	460.494	357.484	636.999	528.711	514.192	306.888
Mal	1015.18	-0.479107	0.0259386	1122.17	546.628	722.296	811.923	976.397	1361.37	880.387	1566	1258.73	1131.98	789.14
Faf1	55.1939	-0.47381	0.0410281	49.6031	41.516	51.9701	45.6012	38.6692	62.4579	48.8487	41	96.2298	75.3395	55.8974
Samd4	80.3864	-0.471697	0.028676	60.9874	67.1176	61.6594	83.4168	59.2122	128.092	77.7139	126	71.8958	79.1065	69.0497
Cpox	86.4722	-0.47142	0.00493586	68.3059	64.3498	87.2041	60.0601	77.3384	104.802	95.4771	120	111.715	81.9317	80.01
Tmem63a	462.597	-0.470913	0.013164	515.547	289.228	283.633	400.401	422.944	611.875	494.038	631.999	567.424	507.6	363.881
Tprn	249.202	-0.469729	0.000523137	250.455	175.751	194.668	180.18	229.598	308.055	262.007	336	289.795	276.873	237.838
9430021M05Rik	57.4368	-0.463161	0.034418	63.4269	56.7386	29.068	46.7134	41.086	79.3956	72.1629	72.9999	54.1984	61.2133	54.8014
Hs3st2	161.077	-0.461811	0.0492248	172.391	117.629	106.583	105.661	165.552	233.952	169.86	145	263.249	111.126	180.845
Neat1	1095.92	-0.460884	0.0258768	1221.38	782.577	801.573	858.637	882.141	1568.86	1091.33	1681	1227.76	1231.8	708.034
Ebf1	50.9157	-0.459846	0.0348032	36.5925	39.4402	55.4935	46.7134	32.6271	70.9267	59.9507	61.9999	48.6679	38.6115	69.0497
Kcnk13	157.43	-0.458207	0.0146517	169.952	123.856	116.272	108.998	134.134	146.088	195.395	227	225.642	150.679	133.715
Ttyh2	651.947	-0.457473	0.046842	686.312	338.356	414.88	567.234	703.296	836.3	491.818	791.999	981.101	816.492	543.63
Cnp	5234.97	-0.455609	0.0143827	5582.38	3294.3	3757.7	4422.2	4710.39	6608.89	4489.64	7915.99	6820.15	5657.06	4326.02
Anxa2	285.147	-0.455477	0.0121244	219.555	221.419	218.451	322.545	204.222	354.634	371.916	402	289.795	210.951	321.136
Plcb4	73.7888	-0.455291	0.0381476	60.1743	62.274	47.5658	60.0601	77.3384	120.681	61.0609	91.9999	92.9115	56.5046	81.106
Carns1	94.081	-0.453742	0.00827762	98.3931	64.3498	70.4679	65.6212	93.0477	116.447	112.13	115	121.67	85.6987	92.0663
Akip1	47.9258	-0.45161	0.019622	39.032	43.5918	41.3999	43.3767	31.4187	59.282	54.3997	46.9999	69.6836	57.4464	40.553
Stat5b	72.7998	-0.449054	0.0361904	64.2401	74.7288	59.8977	51.1623	51.9617	82.5714	71.0527	58.9999	129.412	80.0482	76.7219
Pls1	145.094	-0.443855	0.0035177	143.117	116.245	96.8934	119.008	131.717	184.198	148.767	170	183.611	180.815	121.659
Deptor	224.77	-0.443308	0.0363989	202.478	199.277	120.676	189.078	228.39	372.63	257.566	270	259.931	175.164	197.285
Cdc42ep2	99.8304	-0.440814	0.0192376	91.0746	76.8046	89.8466	77.8557	82.172	156.674	103.248	118	119.458	113.951	69.0497
Rftn1	172.89	-0.439649	0.014562	144.744	162.604	138.293	119.008	158.302	161.967	227.591	159	283.159	189.291	157.828
Tmeff1	82.2214	-0.439176	0.0174257	78.8771	67.1176	72.2296	71.1823	54.3785	121.74	79.9343	116	75.2141	93.2326	74.5299
H2-K1	793.222	-0.433216	0.0455598	592.798	676.019	725.82	769.659	565.537	749.494	890.379	1455	1038.62	565.046	697.074
Mtss1	148.262	-0.432945	0.0305237	130.92	125.24	111.868	102.325	152.26	250.89	144.326	166	193.566	125.252	128.235
Ndrg1	2082.87	-0.431814	0.00618808	2302.07	1419.16	1476.3	1738.41	1813.83	2399.86	2394.7	3103	2312.83	2038.88	1912.57
Cyp2s1	57.0662	-0.428124	0.0452401	59.3611	38.7483	63.4211	38.9278	38.6692	77.2784	65.5017	43.9999	68.5776	63.0968	70.1458
Mcm3	80.2352	-0.424645	0.0233845	87.0087	53.9708	66.9445	73.4068	56.7954	88.9231	94.3669	120	68.5776	83.8152	88.7782
Plekhf1	100.347	-0.423518	0.0249979	106.525	56.7386	107.464	72.2945	79.7552	105.861	112.13	110	141.579	100.767	110.699
Slc44a1	90.8805	-0.421759	0.0303534	87.0087	56.0466	86.3232	66.7334	88.2141	133.385	75.4935	114	110.609	100.767	81.106
Acy1	120.853	-0.410992	0.00927032	117.096	81.6482	81.0381	108.998	125.675	152.44	117.681	131	148.216	145.029	120.563
Slc26a11	98.8133	-0.403967	0.0368303	89.4482	69.8853	99.5359	74.519	87.0057	109.037	116.571	149	68.5776	101.708	121.659
Amigo2	59.7884	-0.401472	0.044902	34.153	53.2789	64.302	51.1623	51.9617	48.696	59.9507	72.9999	74.108	79.1065	67.9537
2810468N07Rik	281.102	-0.401153	0.0300236	260.213	181.979	251.923	226.894	276.726	352.516	223.15	430.999	341.782	307.008	238.934
Plekhb1	5330.54	-0.400314	0.0231201	5512.45	3649.95	4262.43	4577.91	4692.26	6744.39	4794.95	8227.99	6201.84	5900.03	4071.74
Efhd1	177.613	-0.399893	0.00340371	155.315	135.619	125.081	170.17	172.803	186.315	163.199	220	220.112	223.193	181.941
Cryab	615.304	-0.398831	0.0207587	690.378	475.358	419.284	509.398	526.868	811.952	696.094	823.999	697.943	667.696	449.371
Irf2bp1	100.945	-0.395714	0.028893	95.9536	60.8902	104.821	76.7434	93.0477	116.447	97.6975	141	92.9115	102.65	128.235
Flywch2	59.7613	-0.39336	0.0175943	45.5373	44.2838	59.0169	54.499	53.1701	73.0439	57.7303	75.9999	60.8349	69.689	63.5696
Cand2	74.4819	-0.39144	0.0430487	64.2401	53.2789	59.8977	81.1923	60.4206	115.388	97.6975	73.9999	77.4263	67.8056	67.9537
Cers2	802.84	-0.388788	0.00288988	770.881	644.19	590.169	704.038	726.256	982.388	927.016	1066	953.449	793.89	672.961
Sept4	2243.13	-0.387539	0.0296554	2531.39	1434.38	1701.8	1767.32	2167.89	2755.56	1973.93	3148	2723.19	2607.69	1863.25
Gltp	595.758	-0.387128	0.0018592	595.237	417.236	486.229	492.715	560.703	728.322	623.932	711.999	752.141	648.861	535.957
Tekt5	146.097	-0.38586	0.0214015	143.93	132.159	122.438	98.9879	126.883	201.136	144.326	136	154.853	133.728	212.629
Tesk2	68.3799	-0.384603	0.0219767	65.0533	63.6579	51.0892	52.2745	60.4206	95.2747	73.2731	81.9999	78.5324	72.5143	58.0895
Rfc3	66.978	-0.38371	0.0239008	53.6689	62.966	69.5871	46.7134	53.1701	66.6923	67.7221	77.9999	90.6993	82.8735	64.6656
Cdc42ep1	364.326	-0.38282	0.00901543	302.498	308.602	337.365	289.178	325.063	498.604	410.773	459.999	433.587	370.105	271.815
Tmbim1	608.927	-0.378452	0.0193308	596.051	440.762	450.995	599.489	530.493	675.392	628.372	918.999	752.141	611.192	494.308
P3h4	165.531	-0.376913	0.0204692	152.875	145.998	118.034	141.252	153.468	163.026	223.15	211	223.43	145.029	143.58
Il33	748.936	-0.375694	0.0330507	636.709	604.058	563.743	724.058	694.837	910.403	688.323	1199	810.764	855.103	551.302
Cyba	82.758	-0.374293	0.0179124	69.9323	62.274	84.5615	76.7434	62.8374	85.7472	104.359	109	96.2298	81.9317	76.7219
Ubxn11	100.06	-0.373564	0.0469605	83.7561	90.6433	63.4211	98.9879	94.2561	119.623	131.003	84.9999	147.11	90.4074	96.4504
Pllp	902.373	-0.371727	0.0497129	1020.52	598.523	725.82	769.659	774.592	1050.14	722.739	1350	1138.17	1054.75	721.186
Fdxr	124.422	-0.368785	0.0121376	130.107	83.032	95.1317	126.794	102.715	139.736	136.554	138	148.216	121.485	146.868
Adipor2	68.1477	-0.368467	0.0349784	61.8006	53.9708	71.3488	50.0501	56.7954	73.0439	81.0445	88.9999	74.108	84.7569	53.7054
Prkcdbp	221.512	-0.366954	0.0207813	257.774	128.7	198.191	194.639	177.637	250.89	233.142	271	248.87	240.145	235.646
Gatm	1904.89	-0.365423	0.0291608	2028.85	1457.9	1467.49	1613.84	1662.77	2334.23	1728.58	2865	2219.92	2107.62	1467.58
Pdlim2	211.416	-0.365347	0.0387703	214.676	134.927	175.289	185.741	204.222	239.245	182.073	268	303.069	242.97	175.364
Ghdc	91.8003	-0.362752	0.0273133	104.085	66.4256	62.5403	85.6412	78.5468	106.919	117.681	93.9999	103.972	91.3492	98.6425
Olig1	1566.21	-0.362085	0.0140023	1753.19	966.631	1509.78	1232.34	1314.75	2068.52	1616.45	1773	1777.49	1663.12	1553.07
Gsn	1815.38	-0.36189	0.00594379	1939.4	1298.76	1372.36	1650.54	1595.1	2145.8	2061.64	2330	2153.56	1778.01	1644.04
Josd2	222.701	-0.35924	0.01381	245.576	166.064	157.672	171.282	224.765	286.883	262.007	245	244.446	227.902	218.109
Sstr2	89.2243	-0.359198	0.0140047	82.9429	83.032	79.2764	62.2845	77.3384	106.919	101.028	99.9999	89.5933	82.8735	116.179
Malsu1	79.5224	-0.359149	0.0388332	71.5586	64.3498	88.0849	51.1623	68.8795	112.212	77.7139	91.9999	77.4263	91.3492	80.01
Glrx5	51.4538	-0.35813	0.0423007	41.4715	49.8192	48.4467	37.8156	44.7112	55.0476	71.0527	59.9999	48.6679	57.4464	51.5133
Rnd3	93.7359	-0.357491	0.0169467	77.2508	95.4868	73.1105	85.6412	73.7131	114.33	108.799	79.9999	115.033	110.184	97.5465
Fbxw17	139.227	-0.35667	0.0428215	150.436	137.695	111.868	86.7535	114.799	168.319	149.877	164	172.55	106.417	168.788
Phc1	162.154	-0.351302	0.0396766	174.017	106.558	108.344	139.028	178.845	204.311	145.436	189	173.656	190.232	174.268
Qdpr	4173.44	-0.348289	0.0312772	4389.47	2820.32	3327.85	3790.46	3835.5	4741.5	3728.05	6359.99	4726.32	4536.38	3651.96
Noc2l	105.727	-0.345735	0.0300644	91.8877	98.2546	103.94	87.8657	77.3384	158.791	116.571	98.9999	97.3359	115.834	116.179
Snta1	118.301	-0.343984	0.0427509	96.7667	105.174	120.676	93.4268	99.0898	96.3333	148.767	103	163.701	151.621	122.755
Zfp438	103.904	-0.342623	0.0431971	87.8219	101.022	82.7998	85.6412	95.4645	158.791	133.224	102	105.079	97.9414	93.1623
Vim	209.879	-0.33853	0.0108266	182.149	179.211	202.595	200.2	152.26	249.831	212.048	287	241.128	193.999	208.245
Kazald1	70.1008	-0.334651	0.0412848	69.1191	63.6579	59.8977	44.4889	68.8795	88.9231	79.9343	79.9999	65.2593	68.7473	82.2021
Lpcat2	227.709	-0.33074	0.0195555	208.984	189.59	185.859	221.333	193.346	255.125	257.566	320	247.764	247.679	177.556
Plin2	136.975	-0.327632	0.0278955	119.535	133.543	143.578	111.222	90.6309	139.736	180.962	155	161.489	125.252	145.772
Chn2	192.172	-0.321559	0.0283645	185.402	181.979	161.195	159.048	157.094	197.96	190.954	261	254.401	208.125	156.732
Car2	2519.72	-0.318504	0.0427998	2725.73	1976.85	1991.6	2301.19	2107.47	2718.51	2618.96	3812	2866.98	2617.11	1980.52
Olfml1	194.05	-0.318489	0.0157477	170.765	190.974	155.91	169.058	167.969	228.659	213.158	247	213.475	224.135	153.444
Ddr1	472.174	-0.317616	0.0120268	431.791	394.402	419.284	422.645	413.277	524.011	553.989	620.999	584.015	436.027	393.474
Dusp1	481.233	-0.313603	0.0118066	461.065	441.454	495.037	329.218	395.151	633.048	553.989	489.999	518.756	479.348	496.5
Slco3a1	115.193	-0.312311	0.0438353	90.2614	78.1885	96.8934	124.569	122.05	119.623	115.461	138	144.898	117.718	119.467
Kcnab3	278.851	-0.310217	0.0471035	277.29	242.869	200.834	210.21	302.103	401.212	289.762	307	275.416	243.912	316.752
Hs3st1	323.994	-0.298999	0.0247096	320.387	256.707	266.897	298.076	298.478	434.029	262.007	377	334.039	377.639	338.673
Snx33	147.728	-0.298575	0.0491283	143.117	128.008	133.008	127.906	123.258	200.077	196.505	153	161.489	120.543	138.099
Dnajb2	827.115	-0.296175	0.0392717	630.204	769.43	742.556	748.527	787.885	914.637	1023.6	1079	1019.81	665.813	716.802
Tjp2	257.241	-0.293953	0.0372742	258.587	220.035	236.948	233.567	194.554	333.461	232.031	233	345.1	255.213	287.159
Pim3	681.578	-0.289695	0.0264294	505.789	494.733	767.22	613.947	659.793	750.553	638.364	798.999	810.764	752.453	704.746
Arrdc2	156.7	-0.28491	0.0330976	119.535	127.316	174.408	136.804	142.593	179.963	168.75	173	196.884	155.388	149.06
Lypd1	812.399	-0.284461	0.0213464	592.798	794.34	754.888	631.743	856.764	918.872	938.118	716.999	973.359	840.035	918.471
P2rx4	190.19	-0.28432	0.0105466	197.599	165.372	158.553	151.262	176.428	215.956	206.497	229	212.369	188.349	190.709
Chchd7	131.37	-0.28384	0.0196068	125.228	114.169	112.749	108.998	126.883	148.205	124.342	144	151.534	162.922	126.043
Dfna5	170.699	-0.279409	0.0253466	191.907	147.382	137.412	142.365	143.801	194.784	186.513	200	189.141	159.155	185.229
Itgb5	99.8508	-0.276436	0.0494747	93.5141	77.4966	80.1573	114.559	83.3804	110.095	102.138	110	119.458	104.534	103.027
Mob3a	239.962	-0.270774	0.00824504	232.565	203.428	224.617	225.781	190.929	248.773	254.235	277	297.538	239.203	245.51
Gadd45g	189.344	-0.268279	0.0116856	197.599	169.524	180.574	147.926	153.468	214.897	207.607	201	204.627	207.184	198.381
Naga	354.944	-0.268063	0.0405438	362.672	285.077	280.991	330.33	338.355	358.868	485.157	379	420.314	344.678	318.944
Jam3	243.358	-0.267748	0.0353583	238.258	218.651	218.451	193.527	225.973	278.414	219.819	336	264.355	253.329	230.166
Matn4	142.467	-0.267713	0.0470494	156.941	131.467	133.889	102.325	113.591	154.557	173.191	152	148.216	136.553	164.404
R3hcc1	242.864	-0.262043	0.0276431	235.818	187.514	231.663	191.302	250.141	289	226.48	268	289.795	242.028	259.759
Mrpl14	145.877	-0.259193	0.0325927	143.93	119.705	121.557	127.906	146.218	159.85	172.081	162	153.746	129.961	167.692
Rab3il1	218.412	-0.258095	0.0251042	178.083	171.6	202.595	224.669	212.68	237.128	248.684	270	228.961	216.601	211.533
Cmtm5	530.155	-0.25221	0.0462113	592.798	409.625	486.229	432.655	479.739	599.172	511.802	612.999	564.106	665.813	476.772
Gstp1	1949.84	-0.250809	0.0168241	1996.32	1554.77	1613.72	1718.39	1952.79	1844.09	1855.14	2210	2392.47	2115.16	2195.34
Tmcc3	357.932	-0.249434	0.0414138	380.562	280.233	288.918	341.453	332.313	455.201	375.247	418.999	386.025	328.669	349.633
Gemin7	317.463	-0.246741	0.0419648	240.697	309.294	316.225	290.29	283.977	304.879	355.264	400	384.919	311.717	294.831
Gstt1	163.019	-0.242969	0.0476699	165.886	154.993	129.485	151.262	137.759	156.674	209.828	173	179.187	155.388	179.749
Tubb4a	14498.6	-0.241806	0.0435714	15847	10695.9	12393.5	11873	15123.3	16323.7	13720.9	17634	16166.6	14749.6	14957.5
Aplp1	3863.54	-0.239731	0.0359375	3769.84	3124.77	3810.55	3665.89	3213.17	3996.24	3998.94	5254.99	4229.69	3984.52	3450.29
Arid5a	185.687	-0.239052	0.0364764	189.468	176.443	157.672	155.711	164.344	203.253	239.803	192	192.46	194.941	176.46
Plekhj1	153.596	-0.234787	0.0355104	154.502	131.467	127.723	153.487	134.134	154.557	153.207	165	161.489	180.815	173.172
Cyb561d2	251.911	-0.22783	0.0492224	252.081	208.272	226.378	223.557	241.682	283.707	266.448	235	279.841	230.727	323.328
Pink1	932.568	-0.227171	0.010177	904.24	756.975	983.028	799.689	821.72	1093.54	979.195	935.999	998.799	1029.33	955.736
Zscan21	350.558	-0.225314	0.0452057	283.795	346.659	357.625	265.821	350.439	336.637	397.451	423.999	369.434	369.164	355.113
Eif4e2	393.665	-0.211274	0.0310806	365.111	330.744	330.318	427.094	361.315	435.088	448.52	385	391.556	404.008	451.563
Fcgrt	411.188	-0.208833	0.0440078	361.046	343.891	436.901	388.166	364.94	441.439	510.691	443.999	439.118	378.581	414.298
Pgd	300.865	-0.208255	0.0446026	264.279	288.536	282.753	254.699	296.061	340.872	298.643	335	303.069	274.047	371.553
Idh2	809.825	-0.20562	0.0453565	780.639	725.146	701.156	769.659	760.091	891.348	1046.92	831.999	906.993	741.152	752.971
Bpgm	805.937	-0.205295	0.0162546	806.661	730.682	730.224	696.252	755.257	795.015	880.387	950.999	911.418	866.404	742.011
Stxbp2	558.407	-0.203632	0.0340069	568.403	491.965	479.182	499.388	540.16	700.798	552.879	605.999	613.88	539.619	550.206
Ddrgk1	458.749	-0.202501	0.0257429	474.889	367.417	403.429	414.859	461.613	500.722	461.843	478.999	481.149	524.551	476.772
Arl6ip4	420.2	-0.202206	0.0236044	420.407	351.502	363.791	380.381	427.778	401.212	442.969	432.999	457.921	464.28	478.964
Abhd11	252.485	-0.199869	0.0441625	248.016	238.025	217.57	224.669	239.266	248.773	280.88	315	254.401	254.271	256.47
Sdhaf1	200.296	-0.198314	0.0477187	184.589	168.832	184.978	205.761	184.887	197.96	205.387	200	223.43	232.611	214.821
Rufy1	247.544	-0.191792	0.0394221	223.621	236.641	231.663	221.333	235.64	277.355	268.668	241	243.34	293.824	249.894
Ubxn1	423.85	-0.19035	0.020782	422.846	353.578	420.165	391.503	380.65	421.326	442.969	468.999	439.118	478.406	442.795
Dnm2	887.085	-0.19008	0.0217904	894.482	758.359	832.402	821.933	812.053	989.798	962.542	995.999	994.375	887.123	808.868
Pcbp4	897.555	-0.188991	0.0429685	916.438	702.313	853.543	815.26	883.349	922.047	939.228	1029	1014.28	835.327	962.312
Sept8	908.424	-0.181086	0.0421102	840.813	756.975	856.185	850.851	931.686	1058.61	829.318	940.999	918.054	962.462	1046.71
Prosc	567.734	-0.176247	0.0171517	516.36	554.239	517.939	519.408	541.369	635.165	618.381	596.999	619.41	527.377	598.431
Slc38a1	1038.64	-0.169561	0.0298393	940.833	1039.98	929.296	952.064	999.357	1172.94	1058.02	1023	1231.08	1074.53	1003.96
Aurkaip1	447.108	-0.168255	0.049461	447.241	414.468	386.693	388.166	457.988	416.033	484.047	484.999	489.998	458.629	489.924
Gpatch1	302.511	-0.168239	0.0446399	300.058	289.92	259.85	294.739	271.893	312.289	327.509	320	325.19	332.436	293.735
Tomm40	1195.31	-0.167082	0.0215144	1139.25	999.844	1147.75	1093.32	1224.12	1233.28	1337.79	1274	1249.88	1160.23	1288.93
Eif6	698.4	-0.166346	0.036531	719.652	608.21	666.803	605.05	674.294	696.564	673.89	780.999	739.974	735.502	781.468
Dhrs1	845.838	-0.162413	0.048365	874.153	769.43	798.049	736.292	791.51	832.066	850.412	917.999	1019.81	834.385	880.11
Ftl1	6305.06	-0.156009	0.0492547	6464.67	5194.35	5721.11	6086.09	6212.45	6205.56	7058.64	6901.99	6781.44	5973.48	6755.91
Nudc	1476.41	-0.153036	0.0459282	1499.48	1309.14	1508.01	1246.8	1393.3	1609.08	1396.63	1606	1526.4	1591.55	1554.17
Clpp	991.077	-0.135022	0.0474664	950.591	911.968	943.389	967.635	929.269	1027.91	1074.67	969.999	1083.97	933.268	1109.18
Dnajc5	3182.54	0.145158	0.0205788	3211.19	3373.18	3429.15	3336.67	3440.35	3176.88	2880.97	3217	2771.86	2936.36	3234.38
Hbs1l	559.836	0.145237	0.0333327	589.545	607.518	628.045	579.469	546.202	543.066	546.218	546.999	501.059	533.027	537.054
Rrn3	599.011	0.16119	0.0330151	593.611	660.797	657.994	655.1	609.04	533.538	612.83	559.999	584.015	522.668	599.527
Trappc12	1119.15	0.165342	0.0172288	1188.85	1203.27	1293.97	1069.96	1189.08	1123.18	1078	1081	1049.68	1053.81	979.849
Rsl24d1	322.17	0.177601	0.0277813	330.959	361.881	344.412	332.555	349.231	279.472	314.186	329	296.432	303.242	302.504
Tra2b	710.316	0.179309	0.0382605	667.609	848.311	755.768	810.811	710.546	685.978	677.221	701.999	628.259	704.424	622.544
Tbc1d14	963.796	0.179821	0.0498204	938.393	987.389	1094.9	1117.78	1011.44	941.102	829.318	801.999	963.404	1035.92	880.11
Zhx1	870.303	0.18098	0.0310587	932.701	1016.45	876.445	942.053	882.141	843.71	706.086	803.999	807.445	917.258	845.037
Rraga	406.334	0.18261	0.024107	428.538	453.217	444.829	419.308	425.361	340.872	386.349	392	363.903	388.94	426.355
Arsb	1288.79	0.184059	0.028444	1248.21	1447.53	1519.46	1398.07	1280.92	1134.83	1215.67	1301	1111.62	1333.51	1185.9
Exd2	825.401	0.188361	0.0194625	921.317	898.822	905.513	839.729	855.556	897.7	729.4	714.999	728.913	813.667	773.795
Dgkb	1290.54	0.189425	0.0256534	1438.49	1358.27	1413.76	1277.95	1428.34	1087.19	1116.86	1118	1287.49	1333.51	1336.06
2810403A07Rik	420.38	0.191858	0.0161864	468.384	462.212	432.497	425.982	465.239	370.513	395.231	440.999	392.662	368.222	402.242
Vstm2a	991.307	0.195867	0.0440264	910.746	1239.95	1150.39	1014.35	1007.82	896.641	960.322	907.999	847.265	953.986	1014.92
Ddx5	7780.34	0.19789	0.0314649	7765.73	8897.57	8190.13	8834.39	8138.65	7220.76	6557.94	6334.99	7439.56	8628.26	7575.74
Dusp18	355.456	0.20031	0.0361389	403.33	399.938	369.957	402.625	334.73	352.516	325.288	282	334.039	349.387	356.209
Lix1	774.288	0.200819	0.0423724	735.102	914.044	866.755	859.749	790.301	728.322	778.249	836.999	638.214	652.628	716.802
Gnal	627.694	0.201164	0.0432247	620.446	685.706	760.173	626.182	685.17	618.227	517.353	509.999	661.442	601.774	618.16
Gyk	275.235	0.201763	0.0241243	273.224	327.285	284.514	301.413	294.852	256.183	263.117	244	248.87	278.756	255.374
Gdap1	832.272	0.204801	0.0230475	848.132	1004.69	848.258	915.36	867.64	755.846	799.343	759.999	665.866	810.841	879.014
Rcl1	360.526	0.208013	0.0463542	415.528	417.928	402.548	331.443	375.816	299.586	320.847	384	307.493	345.62	364.977
Cstf2t	1345.21	0.209057	0.0443189	1359.61	1411.54	1614.6	1358.03	1516.56	1247.04	1252.3	973.999	1341.69	1374.95	1347.02
Tmcc1	283.604	0.211619	0.0426871	298.432	318.981	285.395	286.954	343.189	305.938	245.354	233	262.143	288.174	252.086
Arhgef2	1229.83	0.212247	0.0363012	1438.49	1166.6	1553.82	1207.87	1278.5	1213.16	1011.39	1174	1109.41	1272.3	1102.6
Crtc1	2797.51	0.215604	0.0442092	3055.88	2980.85	3671.38	2551.44	2872.39	2485.61	2744.41	2765	2198.91	2666.08	2780.62
Zfp251	622.213	0.220783	0.029857	738.355	613.053	671.207	652.875	697.254	551.535	551.769	491.999	556.363	646.978	672.961
Tbk1	494.845	0.224573	0.0210214	479.768	542.476	554.054	577.244	532.91	428.736	406.333	413.999	495.528	511.367	500.885
Srsf7	802.413	0.225542	0.043971	743.234	1074.57	873.802	866.422	796.343	797.132	747.164	824.999	650.381	747.745	704.746
Epc1	144.367	0.225944	0.0396834	156.128	157.761	165.6	141.252	163.136	122.799	137.665	130	133.837	151.621	128.235
Sgms1	422.795	0.226031	0.0456912	417.967	442.146	469.493	481.593	484.573	382.157	461.843	308	420.314	360.688	421.971
Lifr	720.353	0.226398	0.0436861	684.686	920.964	742.556	834.168	727.464	656.337	723.849	546.999	709.003	641.328	736.531
March1	269.212	0.230666	0.0412658	297.619	322.441	291.561	276.944	273.101	257.242	245.354	195	288.689	244.853	268.527
Slc25a51	830.571	0.23067	0.00880869	814.792	974.934	879.087	949.839	899.058	817.245	788.241	757.999	647.062	835.327	772.699
Sec11a	296.672	0.231277	0.0186741	296.806	361.881	310.94	310.31	333.522	237.128	285.321	302	268.78	288.174	268.527
Trim9	2198.81	0.23443	0.0204532	2406.16	2211.42	2557.99	2260.04	2538.87	2056.88	1926.19	1651	1967.73	2296.91	2313.71
Zfp790	243.982	0.235344	0.0301966	254.521	277.465	280.991	279.168	235.64	244.538	253.125	206	238.915	226.019	187.421
Tubgcp5	351.749	0.236005	0.0286547	388.693	413.776	333.842	350.35	428.986	331.344	353.043	295	369.434	289.115	315.656
Pold3	260.342	0.236212	0.031425	261.026	307.219	295.084	289.178	264.642	238.187	262.007	266	215.687	200.591	264.143
Pds5b	381.889	0.2368	0.0242816	412.275	410.317	403.429	435.992	420.527	402.271	299.754	309	329.615	404.95	372.649
Kcnab1	1551.19	0.23765	0.00946355	1584.86	1842.62	1894.71	1572.68	1560.06	1545.57	1304.48	1389	1399.2	1614.15	1355.79
Zmpste24	268.555	0.238669	0.0417024	251.268	332.128	296.846	322.545	261.017	278.414	265.337	220	244.446	261.805	220.302
Zfp131	131.868	0.238704	0.0490413	149.623	125.932	134.77	152.375	158.302	112.212	127.673	130	107.291	118.66	133.715
Drosha	447.245	0.239696	0.0390212	420.407	581.916	492.395	418.196	525.659	452.026	457.402	394	371.646	385.173	420.875
Api5	1138.67	0.240277	0.0157386	1123.8	1448.91	1219.98	1284.62	1134.7	1069.19	1048.03	915.999	1010.97	1214.85	1054.38
Dcun1d4	807.45	0.241502	0.0455545	844.879	896.054	774.266	1002.11	891.808	829.949	592.846	629.999	770.944	852.278	796.812
AI597479	422.593	0.242196	0.00270764	456.186	492.657	446.59	487.154	422.944	380.04	397.451	356	421.42	401.183	386.898
Pot1a	207.131	0.243146	0.0283022	231.752	244.253	244.876	214.659	193.346	224.425	196.505	188	171.444	181.757	187.421
Wdr43	306.487	0.245188	0.0164018	326.893	402.013	321.51	325.882	296.061	273.121	290.872	299	290.902	285.348	259.759
3110043O21Rik	313.283	0.245506	0.0200993	287.048	395.094	340.889	363.697	325.063	318.641	296.423	294	282.053	276.873	266.335
Atg14	257.949	0.246753	0.0188254	285.421	260.859	309.178	286.954	268.267	214.897	259.786	264	209.051	220.368	258.663
Dync2h1	238.113	0.246831	0.0457095	244.763	312.062	243.995	235.791	264.642	265.711	197.615	202	217.9	236.378	198.381
Synj2bp	526.436	0.24731	0.0461848	557.832	637.271	577.837	648.426	456.78	598.113	480.716	467.999	412.571	456.746	496.5
Gfer	130.602	0.247921	0.0326206	134.172	142.538	136.532	150.15	152.26	112.212	132.114	106	122.776	132.786	115.083
Gria2	7779.94	0.251328	0.0118511	7599.85	9541.07	9423.32	7538.65	8512.05	6405.64	7212.96	6740.99	6758.21	8207.3	7639.31
Enc1	1173.4	0.251877	0.0480325	1053.05	1357.57	1418.17	1394.73	1206	917.813	1004.73	1355	940.176	1156.46	1103.7
Zfp763	274.988	0.252829	0.0330314	252.895	297.531	353.22	332.555	270.684	276.297	268.668	222	235.597	245.795	269.623
Ankrd45	540.503	0.254715	0.0246735	539.942	669.1	592.811	628.406	532.91	549.418	539.556	407	440.224	551.862	494.308
Skiv2l2	498.643	0.254949	0.000758703	533.437	574.997	547.888	517.184	560.703	430.853	496.259	486.999	451.285	462.396	423.067
Nup50	297.015	0.25544	0.0227968	304.937	300.299	330.318	345.902	349.231	321.817	274.219	217	289.795	274.989	258.663
Tacc1	1489.46	0.255473	0.0116439	1458.01	1875.83	1678.02	1751.75	1405.38	1576.27	1268.96	1375	1260.94	1375.89	1357.98
Scamp1	1861.08	0.257226	0.048954	1759.69	2335.97	1769.63	2361.25	1989.05	1672.6	1593.13	1323	1783.02	1965.42	1919.14
1810041L15Rik	510.388	0.260498	0.0110331	570.842	551.471	652.709	511.623	515.992	476.374	439.639	408	476.725	466.163	544.726
Rin1	725.668	0.261104	0.0132172	839.187	703.005	876.445	793.016	777.009	665.864	682.772	527.999	648.168	727.968	740.915
Gabrg2	1646.38	0.263268	0.0126852	1462.07	2022.52	1906.16	1923.03	1742.53	1532.86	1395.52	1437	1372.66	1744.11	1571.7
Tfam	175.04	0.263448	0.0409062	164.26	212.424	214.046	191.302	180.053	153.498	198.726	154	137.155	167.63	152.348
Pcdhgc5	1336.3	0.264797	0.0418423	1222.19	1530.56	1885.9	1319.1	1395.72	1084.01	1303.37	1319	1029.77	1244.04	1365.65
Ctdsp2	471.336	0.2651	0.0315917	562.711	484.354	653.59	464.91	426.569	456.26	461.843	379	445.754	439.794	409.914
Cipc	781.278	0.267354	0.0136889	959.536	857.306	772.505	912.023	801.177	760.08	734.951	550.999	714.534	750.57	780.372
Cep83os	375.372	0.267894	0.0254191	364.298	480.202	391.097	469.358	362.524	318.641	371.916	307	337.357	401.183	325.52
Lgalsl	392.818	0.268444	0.0320965	364.298	503.036	395.501	501.613	399.984	369.454	394.12	301	342.888	404.95	344.153
Azin1	700.68	0.270046	0.0142849	692.004	860.765	683.539	899.789	727.464	751.612	589.515	621.999	581.803	661.104	637.888
Gabra4	1144.78	0.270392	0.0306366	986.37	1419.16	1504.49	1262.37	1139.53	950.63	958.101	1159	954.555	1140.45	1117.95
Shroom2	728.748	0.272371	0.0132088	746.486	806.795	808.619	895.34	764.925	713.502	556.209	568.999	659.229	789.181	706.938
Slc1a1	1868.2	0.272388	0.0024144	1917.45	2308.98	2167.77	1995.33	1916.54	1461.94	1826.28	1597	1723.29	1839.23	1796.39
Dio2	213.646	0.272524	0.0371922	230.939	233.182	251.923	210.21	253.766	222.308	159.869	197	174.762	242.97	173.172
Zfp28	161.346	0.272702	0.0412969	155.315	198.585	204.357	179.068	151.051	158.791	159.869	134	144.898	123.368	165.5
Matr3	2519.15	0.274463	0.00753405	2226.45	3259.7	2713.02	2930.71	2780.56	2251.66	2122.7	2193	2309.52	2562.48	2360.84
Aftph	248.576	0.27455	0.0366602	255.334	320.365	283.633	266.934	245.308	242.421	208.717	188	244.446	279.698	199.477
Zfp235	316.124	0.274555	0.00544838	338.277	327.285	396.382	342.565	340.772	251.949	286.431	282	300.856	278.756	332.096
Srr	1166.56	0.277801	0.000335479	1203.49	1358.96	1347.7	1315.76	1221.7	1022.62	1171.26	1165	989.95	1001.07	1034.65
Clk1	609.195	0.278215	0.0324642	678.18	811.638	655.352	595.04	625.957	573.765	610.609	413.999	570.742	644.153	521.709
Nptx1	6005.61	0.279878	0.0368576	6902.15	6138.83	8360.14	5658.99	6162.9	4321.24	5384.46	6118.99	4853.52	5819.98	6340.52
Napg	1105.14	0.279888	0.0174129	1004.26	1343.04	1040.28	1505.95	1221.7	1080.84	911.473	975.999	977.783	1046.28	1048.9
Gba2	823.587	0.284649	0.0391844	1031.91	877.372	1132.77	699.589	820.512	644.692	672.78	873.999	807.445	755.279	743.107
3110035E14Rik	1816.73	0.28543	0.00728705	1762.94	2360.19	1733.51	2263.38	1949.17	1668.37	1851.81	1655	1481.05	1598.14	1660.48
Cdc40	431.992	0.286081	0.0242049	378.935	527.253	577.837	469.358	441.07	334.52	393.01	381	403.723	453.921	391.282
Zfp365	890.347	0.286178	0.0284402	1035.97	971.475	875.564	1137.8	915.976	946.395	752.715	618.999	744.398	968.113	826.405
Dmtf1	449.574	0.28871	0.00127712	467.57	492.657	502.965	533.867	497.866	444.615	427.426	339	432.481	400.241	406.626
Zfp282	146.105	0.289453	0.0253297	152.062	175.059	192.025	150.15	140.176	151.381	137.665	119	124.988	144.087	120.563
Thnsl1	301.006	0.289455	0.0412946	296.806	461.52	306.535	299.188	304.52	242.421	301.974	284	256.613	290.057	267.431
Tmem170b	1266.24	0.291893	0.0151631	1263.66	1519.49	1254.33	1661.66	1335.3	1197.29	1052.47	902.999	1216.7	1287.36	1237.42
Pnpla7	242.666	0.293749	0.0494653	315.508	299.607	256.327	270.27	205.43	273.121	182.073	200	245.552	230.727	190.709
Scn3b	2611.03	0.295127	0.0101796	2558.22	2884.67	3493.45	2803.92	2780.56	2079.11	2262.58	2208	2436.72	2948.6	2265.49
Angel2	386.174	0.295478	0.0417611	347.222	494.733	456.28	472.695	377.024	317.582	347.492	444.999	278.735	382.348	328.808
Arhgap12	606.128	0.295785	0.0472851	587.106	754.9	672.088	704.038	653.751	606.582	516.242	415.999	569.636	735.502	451.563
Srsf10	330.76	0.296489	0.00890481	353.727	420.696	351.459	405.962	306.937	333.461	317.517	322	272.098	288.174	266.335
Sde2	318.183	0.299707	0.00623057	323.64	370.184	398.144	367.034	311.77	248.773	338.611	291	274.31	274.047	302.504
Lrrn3	644.277	0.300588	0.0375552	565.963	966.631	689.705	720.721	645.292	465.787	626.152	606.999	581.803	640.386	577.607
Slc7a14	1850.73	0.303493	0.0164115	1989	1965.78	2474.31	1876.32	2016.84	1636.61	1297.82	1623	1586.13	2085.96	1806.25
Hrk	76.3111	0.304533	0.0429308	74.8113	81.6482	87.2041	102.325	80.9636	75.1612	67.7221	67.9999	56.4106	77.223	67.9537
Nkain3	128.33	0.304817	0.046703	158.567	161.221	155.029	110.11	129.3	84.6886	126.563	130	116.139	120.543	119.467
Jazf1	286.643	0.305631	0.027934	240.697	366.033	363.791	341.453	287.602	227.601	262.007	281	220.112	277.814	284.967
Pms2	169.104	0.307291	0.035906	189.468	183.362	181.455	184.629	206.638	168.319	106.579	162	174.762	177.99	124.947
Dph6	186.97	0.308046	0.0293543	167.512	223.495	236.948	206.874	210.264	161.967	142.105	217	153.746	178.931	157.828
Grpel2	263.366	0.30893	0.0144945	256.96	329.36	263.374	361.473	261.017	222.308	217.599	260	221.218	263.688	240.03
Klf10	419.881	0.31167	0.0354096	442.362	527.945	512.654	430.431	433.82	313.348	466.283	391	269.886	393.649	437.315
Zfp84	146.437	0.312182	0.0313891	154.502	180.595	137.412	184.629	161.927	114.33	144.326	98.9999	139.367	147.854	146.868
Rnf2	272.563	0.312223	0.0444522	290.3	318.289	389.335	282.505	242.891	191.608	288.652	217	223.43	283.465	270.719
Ccnf	68.8812	0.314151	0.0449265	71.5586	71.2692	73.1105	80.0801	90.6309	66.6923	71.0527	47.9999	59.7288	63.0968	62.4736
Dzip3	235.122	0.314313	0.0132274	237.444	300.299	219.331	286.954	273.101	220.19	183.183	199	205.733	256.154	204.957
Pcdhb7	173.751	0.31766	0.0289486	194.347	176.443	199.953	197.976	206.638	137.619	124.342	197	126.094	179.873	170.98
Ccdc132	738.096	0.318386	0.000619294	752.178	913.352	808.619	888.667	773.384	640.458	711.637	605.999	605.031	666.755	752.971
Lppr5	137.637	0.318528	0.0409709	119.535	179.903	151.506	189.078	131.717	123.857	102.138	119	120.564	144.087	132.619
Lmo3	699.211	0.318652	0.0440005	635.896	828.245	647.424	1037.7	772.175	641.516	485.157	610.999	569.636	773.172	689.401
Exoc6	261.48	0.31883	0.0252513	239.884	261.551	298.608	355.912	311.77	227.601	197.615	199	249.976	243.912	290.447
Npy1r	294.283	0.318873	0.0126222	280.542	359.114	366.433	330.33	312.979	278.414	268.668	314	209.051	232.611	284.967
Pde8b	235.254	0.321774	0.0434296	248.829	288.536	340.008	261.373	180.053	207.487	169.86	214	227.854	238.261	211.533
Cdkl2	149.302	0.324948	0.0418744	151.249	188.206	133.889	209.098	157.094	116.447	138.775	152	137.155	155.388	103.027
Zfp189	301.777	0.324963	0.0454616	348.848	356.346	345.293	314.759	329.896	170.436	293.092	268	231.173	329.61	332.096
Slc9a9	144.967	0.32569	0.0242397	147.183	162.604	191.144	159.048	154.677	160.908	143.216	119	101.76	142.203	112.891
Fam84a	1234.44	0.32642	0.0246354	1350.67	1395.63	1896.47	1174.51	1120.2	1056.49	990.297	1176	1040.83	1328.8	1048.9
Fktn	260.071	0.326798	0.00387745	287.048	357.73	275.706	269.158	269.476	233.952	266.448	212	232.279	234.494	222.494
Gng2	980.877	0.330053	0.00697885	928.635	1343.04	1214.69	1079.97	952.229	738.908	893.71	956.999	820.718	965.287	895.455
Dgkh	154.894	0.330215	0.0303438	191.907	194.433	187.621	145.701	151.051	120.681	111.02	153	123.882	173.281	151.252
Clk4	230.078	0.333017	0.00438857	274.85	287.844	255.446	256.924	218.723	244.538	194.285	174	200.202	208.125	215.917
Npy2r	643.664	0.333569	0.0308109	748.926	698.161	835.045	695.14	648.917	355.692	608.389	613.999	564.106	635.677	676.249
Smek2	322.425	0.334026	0.0121823	308.19	479.51	380.527	352.575	293.644	280.531	295.313	307	282.053	283.465	283.871
Cyth4	255.731	0.334778	0.0165789	278.916	271.238	341.769	305.862	242.891	195.842	268.668	256	261.037	196.824	193.997
Lin54	64.2509	0.335505	0.0354238	74.8113	64.3498	66.0637	86.7535	71.2963	51.8718	58.8405	53.9999	65.2593	63.0968	50.4173
Rfc5	124.274	0.338645	0.0116819	126.041	123.164	171.766	142.365	138.967	96.3333	102.138	120	112.821	113.951	119.467
Cdc7	104.231	0.340349	0.0378163	108.964	137.695	110.987	102.325	128.092	117.505	81.0445	73.9999	80.7445	92.2909	112.891
Ptbp2	337.981	0.341953	0.0250223	294.366	501.652	344.412	433.767	334.73	246.656	317.517	293	294.22	328.669	328.808
Ippk	510.861	0.342001	0.0170962	504.976	543.86	682.658	631.743	524.451	348.282	414.104	544.999	422.526	554.687	447.179
Evc2	362.648	0.344599	0.0195884	433.417	325.901	433.378	357.024	502.699	237.128	351.933	347	300.856	344.678	355.113
Usp37	400.502	0.344976	0.0204759	410.649	552.855	470.373	481.593	348.023	345.106	458.512	378	339.57	331.494	289.351
Dtwd1	146.854	0.34885	0.0254146	132.546	169.524	164.719	177.956	188.512	94.2161	138.775	156	130.519	149.737	112.891
Prkra	102.592	0.354241	0.00446892	125.228	116.937	103.059	122.345	114.799	85.7472	85.4853	89.9999	88.4872	98.8831	97.5465
Eri2	86.4094	0.356075	0.0432248	104.085	87.8756	99.5359	93.4268	106.34	59.282	75.4935	57.9999	89.5933	104.534	72.3378
Gpr45	48.5894	0.35769	0.0498477	48.79	58.1224	48.4467	67.8456	53.1701	42.3443	47.7385	40	34.2888	43.3202	50.4173
Htr1a	334.626	0.359066	0.0104489	417.154	408.933	342.65	347.014	384.275	286.883	366.366	214	340.676	269.339	303.6
Lgi1	1390.67	0.361032	0.0132588	1301.88	1678.63	1479.83	1821.82	1627.73	1162.35	964.763	1079	1170.24	1630.16	1380.99
Mbip	79.5291	0.364261	0.0209594	73.9981	101.714	99.5359	85.6412	91.8393	56.1062	64.3915	84.9999	71.8958	73.456	71.2418
Klhl23	476.728	0.364463	0.00973742	402.517	621.356	576.075	587.254	526.868	409.681	430.757	319	455.709	484.056	430.739
Pitpnm2	1670.21	0.367679	0.0356844	1727.16	1839.16	2842.5	1432.54	1677.28	1574.15	1280.06	1457	1206.74	1769.54	1566.22
Dynlt1a	54.8226	0.368002	0.0443213	62.6138	66.4256	66.0637	51.1623	65.2542	46.5787	46.6283	46.9999	49.774	35.7863	65.7617
Bmp1	185.375	0.371313	0.0211565	207.357	186.822	266.897	190.19	206.638	161.967	116.571	149	161.489	181.757	210.437
Net1	349.705	0.378405	0.0424838	271.597	462.212	584.884	328.106	352.856	284.766	305.305	324	282.053	361.63	289.351
Ablim3	251.912	0.387197	0.019128	228.5	307.219	391.978	239.128	277.935	223.366	232.031	243	161.489	237.319	229.07
Zbtb1	153.22	0.387409	0.0026544	164.26	186.822	194.668	187.966	145.009	140.795	131.003	137	116.139	160.096	121.659
Cacna2d1	473.433	0.388851	0.00223854	466.757	601.982	598.097	523.857	526.868	443.557	328.619	389	380.495	512.309	436.219
Nol10	102.48	0.38971	0.0263702	106.525	153.609	120.676	101.212	105.132	68.8095	96.5873	115	75.2141	91.3492	93.1623
Zfp738	81.7466	0.390038	0.0394109	74.8113	130.775	76.6339	93.4268	93.0477	83.63	67.7221	55.9999	69.6836	80.0482	73.4338
L2hgdh	177.452	0.390294	0.0121624	157.754	229.03	177.051	234.679	221.139	174.67	175.411	115	146.004	166.689	154.54
Utp23	83.3539	0.391572	0.0170251	82.9429	116.937	91.6083	88.9779	97.8814	62.4579	61.0609	89.9999	70.7897	68.7473	85.4902
Ppp3r1	5718.41	0.393548	0.00834778	4929.41	8180.04	7118.14	7250.59	5394.35	4458.86	4938.16	5765.99	4345.83	5824.69	4696.48
Egr3	204.923	0.394296	0.0261384	216.302	260.167	248.399	286.954	165.552	189.491	224.26	170	126.094	161.98	204.957
Marcks	90.1608	0.39485	0.037473	77.2508	145.998	88.9658	106.773	99.0898	88.9231	71.0527	78.9999	63.0471	89.4657	82.2021
Srsf12	121.656	0.395346	0.0420009	108.151	190.282	140.936	147.926	111.174	73.0439	131.003	116	109.503	95.1161	115.083
Rab9b	300.545	0.397631	0.0129787	334.211	381.947	295.084	381.493	337.147	249.831	294.203	165	289.795	316.426	260.855
Calb1	1007.38	0.402044	0.0362984	765.189	1508.42	1274.59	1283.51	975.188	615.051	1002.51	993.999	720.064	973.763	968.888
AI593442	2168.63	0.402863	0.0171936	1753.19	2819.63	2797.58	3066.4	2068.8	1858.92	1517.64	1884	1900.26	2478.67	1709.8
Zfp58	67.0356	0.403448	0.0342941	63.4269	97.5626	75.753	71.1823	78.5468	59.282	69.9425	59.9999	44.2436	72.5143	44.9371
Zc3h7a	174.392	0.413933	0.000991533	194.347	220.035	195.548	236.904	161.927	157.733	142.105	170	153.746	154.446	131.523
Zfp944	86.5878	0.414541	0.0310575	67.4928	137.695	88.0849	115.671	91.8393	67.7509	85.4853	76.9999	70.7897	77.223	73.4338
Kcnt2	64.7281	0.421229	0.019224	82.9429	72.653	66.9445	82.3046	71.2963	61.3993	38.8569	67.9999	43.1375	63.0968	61.3775
Zmym1	194.365	0.424674	0.0366272	220.368	330.744	164.719	216.884	194.554	224.425	193.175	134	141.579	142.203	175.364
Tmem161b	134.099	0.425198	0.020579	145.557	162.604	139.174	197.976	134.134	133.385	84.3751	85.9999	111.715	149.737	130.427
Epor	104.853	0.431685	0.029748	141.491	131.467	124.2	129.018	83.3804	62.4579	94.3669	129	76.3202	88.5239	93.1623
Zranb3	65.3324	0.432384	0.024328	87.8219	80.2643	67.8254	71.1823	72.5047	60.3407	69.9425	60.9999	36.501	43.3202	67.9537
Neurod1	158.919	0.433014	0.0150723	178.896	181.287	236.068	166.834	161.927	98.4505	150.987	175	103.972	134.669	160.02
Fastkd5	136.505	0.436766	0.00226175	165.886	184.054	170.004	155.711	118.424	110.095	116.571	103	116.139	142.203	119.467
Trpc6	299.791	0.447891	0.00555017	313.069	413.084	412.237	337.004	277.935	193.725	278.66	308	205.733	285.348	272.911
Fam196a	40.0868	0.454724	0.0305364	45.5373	42.8999	35.234	55.6112	56.7954	42.3443	31.0856	32	28.7583	30.1358	40.553
Stxbp6	555.279	0.456301	0.0184506	585.479	721.687	636.854	827.494	486.99	502.839	337.5	410	374.964	642.269	581.991
4933412E12Rik	40.3969	0.461394	0.0299505	37.4056	50.5112	55.4935	46.7134	47.1281	30.6996	47.7385	36	24.334	31.0775	37.2649
Nrg3	56.7744	0.462744	0.0202308	76.4376	71.9611	56.3743	75.6312	53.1701	58.2234	48.8487	40	33.1827	60.2716	50.4173
Epha3	95.9442	0.470569	0.0432013	139.865	92.0272	97.7742	100.1	136.551	105.861	41.0773	74.9999	95.1237	100.767	71.2418
Zfp120	106.166	0.492309	0.0323929	88.6351	193.049	110.106	145.701	91.8393	92.0989	111.02	107	74.108	81.9317	72.3378
Uevld	74.5431	0.492986	0.0434344	82.1298	104.482	64.302	88.9779	102.715	88.9231	61.0609	29	67.4715	70.6308	60.2815
Kctd12	56.0604	0.496631	0.0312788	57.7348	94.103	61.6594	80.0801	38.6692	37.0513	42.1875	50.9999	49.774	51.7959	52.6093
Prox1	440.597	0.505485	0.0124868	549.7	465.671	625.403	528.306	457.988	341.93	228.701	331	339.57	584.823	393.474
Syt10	70.0836	0.50749	0.00498499	73.1849	103.098	98.6551	64.509	77.3384	71.9853	58.8405	48.9999	56.4106	63.0968	54.8014
Cep152	35.231	0.509289	0.0478579	26.0213	34.5967	45.8042	55.6112	49.5449	28.5824	19.9836	26	34.2888	38.6115	28.4967
Napepld	179.749	0.512379	0.00355183	169.952	240.793	258.089	240.24	164.344	115.388	137.665	146	138.261	177.99	188.517
Tmem74	65.8795	0.517751	0.00795052	75.6244	90.6433	97.7742	60.0601	68.8795	42.3443	74.3833	50.9999	56.4106	59.3299	48.2252
Zfp773	28.4641	0.535374	0.0406424	18.7028	36.6725	43.1616	35.5912	37.4608	22.2308	18.8734	25	22.1218	22.6019	30.6888
6530402F18Rik	43.1098	0.537458	0.041109	36.5925	80.9562	55.4935	46.7134	38.6692	46.5787	35.5264	23	39.8192	35.7863	35.0729
Galntl6	163.768	0.538405	8.94449e-05	151.249	213.807	215.808	205.761	200.596	131.267	133.224	126	116.139	162.922	144.676
Pdyn	228.689	0.546999	0.0282699	246.389	242.869	443.948	270.27	177.637	197.96	204.277	239	111.715	233.552	147.964
Zfp85	47.0169	0.550626	0.0272686	39.032	74.7288	63.4211	61.1723	45.9196	33.8755	24.4244	48.9999	42.0314	51.7959	31.7848
Jrkl	27.8485	0.555015	0.0489024	26.0213	44.2838	34.3531	32.2545	31.4187	24.348	31.0856	34	15.4853	18.8349	14.2484
Spry2	59.8372	0.56418	0.0389781	45.5373	90.6433	61.6594	106.773	59.2122	61.3993	37.7467	62.9999	28.7583	57.4464	46.0332
Acsf2	39.7122	0.571315	0.0280202	44.7241	45.6676	58.136	27.8056	65.2542	37.0513	24.4244	24	45.3497	28.2523	36.1689
Zfp959	53.4661	0.574854	0.0435524	43.0978	100.33	57.2552	82.3046	42.2944	24.348	43.2977	57.9999	43.1375	48.0289	46.0332
Slc35a3	25.1672	0.575315	0.020639	26.8345	37.3644	32.5914	34.4789	21.7514	22.2308	15.5428	21	17.6974	25.4271	21.9206
Tunar	64.5256	0.600598	0.0301776	56.9216	89.9514	117.153	55.6112	76.1299	41.2857	73.2731	65.9999	28.7583	43.3202	61.3775
Fzd2	24.2565	0.611867	0.0441449	19.516	20.0661	36.1148	30.03	44.7112	20.1136	14.4326	22	15.4853	16.9514	27.4007
Npnt	251.195	0.633606	0.0447688	226.873	363.957	508.25	283.617	175.22	112.212	206.497	300	141.579	301.358	143.58
Ptpn12	49.5051	0.645823	0.00635706	52.8558	55.3547	44.9233	85.6412	70.0879	47.6374	52.1793	36	42.0314	28.2523	29.5927
Tdo2	53.5854	0.670522	0.0357993	47.9768	65.7337	103.059	68.9579	50.7533	25.4066	37.7467	55.9999	24.334	74.3978	35.0729
Vegfc	16.2642	0.711033	0.0422553	21.1423	31.8289	14.9744	16.6834	18.1262	13.7619	15.5428	5.99999	9.95481	18.8349	12.0563
Zfp52	44.6741	0.717797	0.00902199	47.9768	85.7998	27.3063	63.3968	59.2122	39.1685	33.306	32	34.2888	27.3106	41.649
Eps8l1	45.2402	0.727095	0.0434857	56.1084	69.8853	74.8722	36.7034	50.7533	24.348	28.8652	66.9999	44.2436	33.9028	10.9603
Kbtbd6	15.1582	0.727923	0.0268293	17.0765	19.3741	26.4255	16.6834	16.9178	11.6447	12.2122	9.99999	5.53045	12.2427	18.6325
Rad51ap1	12.5585	0.782459	0.0280457	9.75799	17.9903	17.617	13.3467	22.9598	7.41026	12.2122	6.99999	7.74263	12.2427	9.86425
Plekhn1	10.6941	0.789391	0.0405007	13.8238	16.6064	12.3319	16.6834	9.66729	5.29304	5.55099	4.99999	9.95481	8.47569	14.2484
Chst9	20.7061	0.792783	0.0139872	20.3291	33.9047	33.4723	22.2445	24.1682	9.52747	24.4244	22	9.95481	11.3009	16.4404
Hhex	9.49685	0.843867	0.0442503	8.13166	11.0709	14.0936	20.02	9.66729	7.41026	6.66119	8.99999	7.74263	8.47569	2.19206
Fbxl12os	11.8086	0.927281	0.0230577	13.0107	24.2177	13.2127	16.6834	12.0841	7.41026	16.653	8.99999	7.74263	6.59221	3.28808
Cenpf	6.26015	0.956949	0.038482	8.94482	8.99514	7.04679	6.67334	10.8757	3.17582	4.44079	3	4.42436	4.70872	6.57617
9830147E19Rik	26.353	1.00427	0.0253173	42.2846	40.1321	14.9744	60.0601	24.1682	34.9341	8.88159	11	15.4853	29.1941	8.76822
Nphs1	12.3526	1.01672	0.0259077	16.2633	27.6773	10.5702	12.2345	18.1262	14.8205	6.66119	3	5.53045	5.65046	15.3444
Syne4	7.86802	1.03832	0.044059	16.2633	7.61127	6.16594	8.89779	15.7094	6.35165	2.2204	5.99999	11.0609	1.88349	4.38411
4930578C19Rik	7.82192	1.05947	0.0389192	10.5712	11.7629	7.04679	14.4589	10.8757	13.7619	4.44079	4	3.31827	4.70872	1.09603
Chrna2	8.17723	1.07002	0.0220189	7.31849	15.9145	10.5702	11.1222	12.0841	1.05861	8.88159	5.99999	8.84872	3.76698	4.38411
9630028B13Rik	5.96819	1.07317	0.0367331	8.94482	8.99514	9.68934	3.33667	10.8757	5.29304	2.2204	4.99999	1.10609	4.70872	5.48014
Nyx	4.86786	1.27442	0.04382	11.3843	5.53547	1.7617	10.01	7.25047	2.11722	2.2204	0.999999	4.42436	5.65046	2.19206
Sftpc	4.85933	1.41711	0.0239778	9.75799	4.1516	11.451	5.56112	6.04206	5.29304	1.1102	5.99999	1.10609	1.88349	1.09603
Gm15816	3.39823	1.42896	0.0471348	4.879	6.91934	7.92764	2.22445	3.62524	4.23443	3.3306	0	1.10609	0.941744	2.19206
2900009J06Rik	2.82453	1.49805	0.0468165	4.06583	6.2274	3.5234	5.56112	2.41682	2.11722	1.1102	4	1.10609	0.941744	0
Mageb16	6.20015	1.56583	0.011198	6.50533	4.84354	13.2127	11.1222	13.2925	5.29304	1.1102	2	0	7.53395	3.28808
Tcf23	3.2871	1.77167	0.0199674	3.25266	4.84354	11.451	1.11222	6.04206	1.05861	1.1102	0.999999	2.21218	1.88349	2.19206
Pomc	26.7579	1.92444	0.00286292	13.8238	66.4256	7.04679	13.3467	123.258	4.23443	11.102	18	12.167	15.0679	9.86425
Pram1	3.6257	1.94298	0.0046058	5.69216	5.53547	9.68934	4.44889	4.83365	1.05861	2.2204	2	2.21218	0	2.19206
Hbq1a	2.4444	1.97874	0.0296967	6.50533	1.38387	2.64255	7.78557	2.41682	1.05861	0	0.999999	2.21218	1.88349	0
1700061G19Rik	2.22769	2.1163	0.0410547	3.25266	0	4.40425	4.44889	7.25047	1.05861	1.1102	0	0	1.88349	1.09603
Cdc42bpg	4.90746	2.13922	0.00995862	5.69216	3.45967	13.2127	18.9078	1.20841	3.17582	0	0	2.21218	2.82523	3.28808
5930438M14Rik	2.99474	2.29366	0.00872839	1.62633	6.91934	2.64255	5.56112	9.66729	2.11722	1.1102	0	1.10609	0	2.19206
Gm35612	2.45347	2.35393	0.0349025	1.62633	10.379	6.16594	0	3.62524	0	0	0	2.21218	1.88349	1.09603
Gm15408	1.14827	2.46722	0.0414137	0.813166	1.38387	2.64255	2.22445	3.62524	0	0	0.999999	0	0.941744	0
Noxred1	1.29466	2.64236	0.0319892	2.4395	0.691934	0.880849	3.33667	4.83365	1.05861	0	0.999999	0	0	0
Prl	2.50251	2.7684	0.0374224	0.813166	16.6064	0	1.11222	4.83365	0	2.2204	0.999999	0	0.941744	0
Osm	2.18242	2.95023	0.012783	0.813166	1.38387	3.5234	6.67334	8.45888	0	0	0	2.21218	0.941744	0
Gm7367	4.50122	3.3246	0.00188704	8.13166	14.5306	10.5702	0	10.8757	2.11722	0	0	0	0	3.28808
Nhlh1	0.883983	3.33701	0.0359363	1.62633	2.76773	0.880849	4.44889	0	0	0	0	0	0	0
Tmigd3	0.924799	3.38635	0.0108862	0.813166	2.0758	2.64255	2.22445	2.41682	0	0	0	0	0	0
Gh	17.4933	3.80629	0.0103268	13.0107	74.7288	2.64255	16.6834	70.0879	0	0	2	13.2731	0	0

## Sheet: SigDiff_control vs platelet
Gene	baseMean	log2 FoldChange	pvalue	7143 control	7146 control	7152 control	7155 control	7596 control	7145 young platelet fraction	7148 young platelet fraction	7151 young platelet fraction	7154 young platelet fraction	7157 young platelet fraction	7595 young platelet fraction
Shox2	1.89094	-4.34843	0.00121162	0	0	0	0	0	2.09205	2.05509	9.26482	4.39924	0	2.98919
Gucy2c	2.59821	-4.16664	0.000344077	0	0	0	1.1175	0	2.09205	9.24792	2.05885	4.39924	7.67197	1.99279
Cuzd1	1.24148	-3.73848	0.0170224	0	0	0	0	0	4.1841	2.05509	4.1177	3.29943	0	0
Adam5	1.17618	-3.65327	0.0229993	0	0	0	0	0	2.09205	0	2.05885	5.49905	3.28799	0
BC051628	1.7947	-3.61424	0.00539238	0	0	0	1.1175	0	3.13807	3.08264	1.02942	4.39924	0	6.97478
C1qtnf3	3.43392	-3.48663	0.00107312	0	1.38965	0.886714	0	0	2.09205	7.19283	3.08827	2.19962	10.96	9.96397
Oas3	1.59248	-3.45389	0.009851	0.817176	0	0	0	0	2.09205	6.16528	5.14712	2.19962	1.096	0
Tmem45b	3.35418	-3.37226	0.00282651	0	0	2.66014	0	0	7.32217	2.05509	3.08827	14.2975	5.47998	1.99279
Gm10714	1.53405	-3.36757	0.0199892	0	0	0	1.1175	0	0	4.11019	2.05885	6.59886	0	2.98919
E330011O21Rik	1.4963	-3.3598	0.0105245	0.817176	0	0	0	0	0	2.05509	4.1177	1.09981	4.38398	3.98559
Prg2	0.942291	-3.34469	0.0418818	0	0	0	0	0	0	2.05509	4.1177	2.19962	0	1.99279
E430016F16Rik	0.937588	-3.34063	0.0245277	0	0	0	0	0	3.13807	1.02755	2.05885	1.09981	0	2.98919
6530403H02Rik	0.868325	-3.21773	0.0300884	0	0	0	0	0	1.04602	2.05509	2.05885	2.19962	2.19199	0
LOC100861615	2.10615	-3.19352	0.0112671	0	0	0	2.235	0	2.09205	3.08264	0	4.39924	4.38398	6.97478
Zmynd15	2.87798	-3.18892	0.00268101	0.817176	0.694827	0.886714	0	0	3.13807	7.19283	2.05885	8.79848	1.096	6.97478
Gm9895	1.33465	-3.14841	0.0111971	0	0	0	0	1.21468	3.13807	2.05509	3.08827	1.09981	1.096	2.98919
Krt28	1.31738	-3.13752	0.040312	0	0	0	1.1175	0	0	7.19283	3.08827	1.09981	0	1.99279
Pi15	1.20693	-3.04345	0.0289543	0	0.694827	0	0	0	1.04602	0	5.14712	3.29943	1.096	1.99279
Casc5	0.767537	-3.04214	0.0479405	0	0	0	0	0	2.09205	0	2.05885	2.19962	1.096	0.996397
Gm38402	1.85154	-3.03098	0.0360184	1.63435	0	0	0	0	5.23012	7.19283	4.1177	0	2.19199	0
Apol9a	3.46514	-2.9337	0.00668316	0	0	2.66014	0	1.21468	9.41422	2.05509	7.20597	6.59886	0	8.96757
Fat2	2.42301	-2.8739	0.00923299	0	0.694827	0.886714	1.1175	0	7.32217	5.13774	7.20597	1.09981	2.19199	0.996397
Gh	150.34	-2.78853	0.0187802	13.0748	75.0413	2.66014	16.7625	70.4512	3.13807	48.2947	96.7659	833.656	478.95	14.946
Tcf15	1.01173	-2.7755	0.0496469	0	0.694827	0	0	0	0	1.02755	1.02942	2.19962	2.19199	3.98559
Il2rb	2.69629	-2.68617	0.0114508	1.63435	1.38965	0	0	0	3.13807	7.19283	1.02942	8.79848	5.47998	0.996397
Cps1	4.76683	-2.57653	0.00180704	1.63435	1.38965	0	1.1175	2.42935	17.7824	13.3581	5.14712	3.29943	3.28799	2.98919
Tcam1	1.97507	-2.54456	0.0324591	0.817176	0	1.77343	0	0	0	3.08264	3.08827	3.29943	7.67197	1.99279
Eda2r	3.07323	-2.43097	0.011804	2.45153	0	0.886714	1.1175	0	1.04602	2.05509	4.1177	3.29943	9.86396	8.96757
Ldlrad2	3.13634	-2.42127	0.0147327	1.63435	0.694827	0	0	2.42935	0	5.13774	2.05885	7.69867	9.86396	4.98199
Bcl3	1.67542	-2.25868	0.0412445	0	0.694827	0.886714	0	1.21468	1.04602	2.05509	2.05885	3.29943	2.19199	4.98199
Prc1	4.90465	-2.20136	0.00305199	0.817176	0.694827	4.43357	1.1175	1.21468	9.41422	8.22038	6.17654	12.0979	8.76797	0.996397
Gprin2	2.12754	-2.18946	0.0321352	0	0.694827	1.77343	1.1175	0	1.04602	4.11019	6.17654	4.39924	1.096	2.98919
Znf41-ps	5.08883	-2.18728	0.0120647	1.63435	2.77931	1.77343	2.235	0	17.7824	0	8.23539	4.39924	2.19199	14.946
Klrg2	2.00534	-2.14904	0.044475	0.817176	0.694827	1.77343	0	0	2.09205	5.13774	2.05885	5.49905	0	3.98559
Gm16793	2.42503	-2.14783	0.0282087	0	2.08448	1.77343	0	0	4.1841	5.13774	1.02942	3.29943	2.19199	6.97478
Myo15	3.20742	-2.1314	0.018482	0.817176	4.16896	0	0	0	6.27615	2.05509	4.1177	3.29943	6.57598	7.97118
4930507D05Rik	2.61252	-2.11447	0.0205	0	0.694827	1.77343	1.1175	1.21468	7.32217	3.08264	2.05885	4.39924	1.096	5.97838
H2-DMb2	3.43926	-2.0492	0.00895517	2.45153	0.694827	0.886714	2.235	0	7.32217	5.13774	5.14712	2.19962	8.76797	2.98919
C920021L13Rik	2.88059	-2.01611	0.0143059	1.63435	1.38965	0	1.1175	1.21468	7.32217	2.05509	3.08827	4.39924	5.47998	3.98559
Cyp4f18	2.8741	-1.98566	0.0366246	0.817176	0	3.54686	1.1175	0	4.1841	3.08264	10.2942	1.09981	5.47998	1.99279
Dnah11	9.67771	-1.97162	0.00245207	4.08588	1.38965	0.886714	4.47001	8.50273	9.41422	2.05509	11.3237	17.597	31.7839	14.946
Cdhr3	35.49	-1.949	1.8307e-05	18.7951	9.72757	19.5077	10.0575	10.9321	11.5063	39.0468	29.8533	97.8831	61.3758	81.7046
Wdr38	3.02322	-1.9196	0.0343346	2.45153	1.38965	1.77343	0	0	1.04602	4.11019	7.20597	9.89829	4.38398	0.996397
Ccdc170	7.58486	-1.89146	0.00396629	1.63435	2.08448	1.77343	7.82251	2.42935	1.04602	11.303	8.23539	21.9962	13.152	11.9568
Hbb-b1	85.0232	-1.88548	0.00625282	19.6122	49.3327	63.8434	27.9375	10.9321	52.3012	79.1211	62.7949	361.838	178.647	28.8955
Stab2	4.23671	-1.86968	0.0258427	1.63435	0	2.66014	2.235	2.42935	14.6443	9.24792	6.17654	1.09981	5.47998	0.996397
Ifltd1	3.02644	-1.86822	0.031412	4.08588	0.694827	0	0	1.21468	5.23012	1.02755	6.17654	4.39924	5.47998	4.98199
Amica1	3.55467	-1.82341	0.0360688	0	2.08448	0.886714	2.235	2.42935	1.04602	12.3306	7.20597	6.59886	3.28799	0.996397
1700012B09Rik	3.78548	-1.80609	0.0379378	0	2.77931	1.77343	3.3525	0	3.13807	9.24792	0	7.69867	7.67197	5.97838
Unc5cl	10.5336	-1.80585	0.00178013	4.90306	6.94827	0.886714	3.3525	6.07338	4.1841	12.3306	6.17654	20.8964	25.2079	24.9099
Spata33	3.1201	-1.80244	0.0259671	0.817176	0.694827	0.886714	4.47001	0	6.27615	3.08264	4.1177	7.69867	3.28799	2.98919
Fbxo47	2.86165	-1.76662	0.0491626	0.817176	2.08448	0.886714	2.235	0	0	2.05509	5.14712	5.49905	8.76797	3.98559
Hba-a1	198.866	-1.73636	0.00462342	74.363	27.7931	113.499	96.1051	126.326	125.523	187.014	164.708	817.159	369.351	85.6902
Mmp28	3.37503	-1.72646	0.0177886	0.817176	1.38965	0.886714	2.235	2.42935	2.09205	7.19283	4.1177	6.59886	4.38398	4.98199
Got1l1	10.6798	-1.6932	0.000803431	1.63435	6.25344	3.54686	4.47001	8.50273	10.4602	8.22038	8.23539	27.4953	19.7279	18.9315
Klk6	39.3223	-1.69047	0.000973802	31.8699	4.16896	9.75386	16.7625	26.7229	13.5983	56.5151	29.8533	111.081	51.5118	80.7082
Rsph14	4.14123	-1.67166	0.0293642	0.817176	2.08448	0.886714	1.1175	4.8587	0	7.19283	5.14712	9.89829	6.57598	6.97478
F2rl3	4.65607	-1.66628	0.0223998	3.2687	0.694827	0	1.1175	6.07338	5.23012	2.05509	5.14712	8.79848	9.86396	8.96757
Tph1	4.48105	-1.64335	0.0189529	1.63435	4.16896	1.77343	1.1175	1.21468	4.1841	3.08264	9.26482	9.89829	10.96	1.99279
Fam166b	8.36887	-1.6366	0.0101284	4.90306	1.38965	6.207	3.3525	3.64403	6.27615	6.16528	2.05885	20.8964	25.2079	11.9568
Lrrc71	9.36512	-1.6334	0.0156236	6.53741	0.694827	0.886714	2.235	12.1468	5.23012	15.4132	4.1177	16.4972	15.3439	23.9135
Ooep	4.79036	-1.62336	0.0417776	1.63435	2.77931	0	3.3525	3.64403	5.23012	0	5.14712	5.49905	16.4399	8.96757
Mmel1	4.65642	-1.60769	0.0344518	4.08588	0.694827	2.66014	1.1175	2.42935	11.5063	8.22038	5.14712	4.39924	10.96	0
Efhb	6.58723	-1.60307	0.017053	0.817176	4.86379	1.77343	3.3525	4.8587	7.32217	2.05509	7.20597	16.4972	19.7279	3.98559
Cryga	3.38595	-1.59295	0.0372537	2.45153	0.694827	3.54686	0	1.21468	3.13807	6.16528	3.08827	2.19962	8.76797	5.97838
Ccdc146	8.14007	-1.58278	0.0137088	9.80611	1.38965	4.43357	1.1175	2.42935	2.09205	8.22038	12.3531	20.8964	9.86396	16.9388
Scd4	5.25928	-1.56932	0.00707043	4.08588	2.08448	1.77343	2.235	2.42935	11.5063	5.13774	5.14712	10.9981	5.47998	6.97478
Ccdc153	36.8991	-1.56914	0.00184857	25.3325	13.8965	15.9609	16.7625	17.0055	5.23012	33.9091	26.765	69.288	81.1037	100.636
Dmkn	7.22833	-1.55228	0.0110114	4.08588	2.08448	4.43357	1.1175	6.07338	3.13807	6.16528	5.14712	10.9981	15.3439	20.9243
Fam167a	14.9877	-1.55182	0.000576663	9.80611	3.47413	5.32028	13.41	4.8587	17.7824	29.7989	13.3825	21.9962	35.0719	9.96397
Kcnn4	7.25725	-1.5326	0.00995557	0	4.86379	0.886714	8.94001	3.64403	8.3682	8.22038	10.2942	10.9981	7.67197	15.9424
Cfap61	5.61633	-1.511	0.00792527	3.2687	2.08448	1.77343	1.1175	6.07338	7.32217	7.19283	4.1177	9.89829	10.96	7.97118
Lipg	12.2669	-1.50854	0.000839042	10.6233	7.64309	4.43357	2.235	4.8587	6.27615	19.5234	23.6768	19.7966	21.9199	13.9496
Rgs22	13.95	-1.50582	0.0204176	5.72023	6.25344	5.32028	4.47001	13.3614	1.04602	26.7162	3.08827	26.3954	25.2079	35.8703
1700023F06Rik	3.55796	-1.49598	0.0380684	2.45153	1.38965	2.66014	2.235	0	4.1841	5.13774	1.02942	6.59886	5.47998	7.97118
Adamts14	13.6816	-1.44584	0.000758282	8.98894	6.94827	5.32028	7.82251	6.07338	13.5983	9.24792	21.6179	10.9981	33.9759	25.9063
Ribc1	5.41691	-1.43802	0.0328371	2.45153	2.77931	6.207	2.235	0	4.1841	6.16528	2.05885	7.69867	9.86396	15.9424
Shisa8	4.61823	-1.4371	0.0425991	1.63435	0.694827	0.886714	3.3525	6.07338	2.09205	5.13774	3.08827	12.0979	8.76797	6.97478
Stoml3	8.19926	-1.43459	0.0178728	6.53741	2.77931	1.77343	6.70501	3.64403	3.13807	18.4958	4.1177	16.4972	6.57598	19.9279
Trim29	5.02604	-1.40606	0.0224155	2.45153	1.38965	1.77343	4.47001	3.64403	11.5063	10.2755	4.1177	4.39924	3.28799	7.97118
Hydin	17.0196	-1.39845	0.00664021	11.4405	5.55861	7.09371	7.82251	13.3614	3.13807	12.3306	18.5296	38.4934	40.5519	28.8955
Dnaaf3	9.7036	-1.3845	0.00729823	4.08588	10.4224	2.66014	5.58751	2.42935	11.5063	6.16528	8.23539	14.2975	16.4399	24.9099
Gm12992	7.60296	-1.38011	0.0347526	1.63435	5.55861	1.77343	7.82251	3.64403	14.6443	9.24792	18.5296	15.3973	4.38398	0.996397
Lrrc43	10.2109	-1.3795	0.00161969	7.35459	5.55861	3.54686	1.1175	9.7174	10.4602	18.4958	13.3825	12.0979	18.6319	11.9568
Dynlt1f	14.1301	-1.3616	0.0101336	7.35459	4.86379	2.66014	21.2325	2.42935	17.7824	7.19283	29.8533	25.2956	20.8239	15.9424
Styxl1	3.82405	-1.35539	0.0465321	3.2687	0	2.66014	2.235	2.42935	4.1841	3.08264	5.14712	7.69867	4.38398	6.97478
Mcm10	6.16057	-1.31085	0.041172	1.63435	1.38965	6.207	4.47001	3.64403	5.23012	1.02755	15.4414	7.69867	12.056	8.96757
Iqcd	10.6371	-1.30624	0.00655795	7.35459	3.47413	0.886714	10.0575	8.50273	7.32217	11.303	15.4414	16.4972	14.2479	21.9207
Anxa8	14.4812	-1.30379	0.00187561	2.45153	8.33792	8.86714	8.94001	12.1468	10.4602	16.4408	17.5002	34.0941	24.1119	15.9424
Tmem212	33.1777	-1.28158	0.02151	28.6012	9.03275	12.414	17.88	25.5082	4.1841	19.5234	22.6473	81.386	69.0477	74.7298
Ttc21a	16.9214	-1.27944	0.0136968	10.6233	13.8965	6.207	6.70501	9.7174	5.23012	11.303	16.4708	48.3916	41.6478	15.9424
Lcn2	5.49775	-1.27264	0.0330544	4.08588	2.08448	2.66014	6.70501	0	10.4602	10.2755	8.23539	7.69867	3.28799	4.98199
Olfr558	5.93159	-1.26889	0.0167016	4.08588	1.38965	3.54686	4.47001	3.64403	8.3682	4.11019	10.2942	8.79848	6.57598	9.96397
2310040G24Rik	4.5153	-1.24944	0.0419425	1.63435	2.08448	3.54686	3.3525	2.42935	5.23012	8.22038	10.2942	6.59886	3.28799	2.98919
Sema3g	7.2991	-1.24829	0.0290314	0.817176	1.38965	9.75386	5.58751	3.64403	6.27615	11.303	10.2942	10.9981	14.2479	5.97838
Gjc2	43.4219	-1.23454	0.0233949	4.90306	30.5724	38.1287	39.1125	12.1468	14.6443	96.5894	15.4414	93.4839	55.8958	76.7226
Fam216b	22.875	-1.23012	0.00702197	18.7951	6.25344	10.6406	10.0575	20.6495	13.5983	31.854	9.26482	53.8907	42.7438	33.8775
Nupr1l	4.4469	-1.2179	0.0497094	4.08588	2.08448	0.886714	1.1175	4.8587	4.1841	4.11019	5.14712	6.59886	9.86396	5.97838
Klf4	5.35398	-1.20524	0.033097	3.2687	4.16896	5.32028	1.1175	1.21468	4.1841	10.2755	10.2942	5.49905	6.57598	6.97478
Cxcl5	10.2378	-1.19097	0.0481162	5.72023	6.94827	7.98043	5.58751	3.64403	1.04602	15.4132	4.1177	24.1958	12.056	25.9063
Iqca	20.7249	-1.1826	0.019233	18.7951	9.72757	16.8476	3.3525	12.1468	6.27615	20.5509	13.3825	45.0922	33.9759	47.8271
Odf3b	19.3487	-1.1817	0.0208003	12.2576	11.1172	9.75386	17.88	6.07338	5.23012	17.4683	9.26482	40.693	48.2238	34.8739
Hbb-bt	10.4111	-1.17151	0.0348517	6.53741	10.4224	6.207	2.235	4.8587	8.3682	5.13774	6.17654	32.9943	18.6319	12.9532
Hbb-b2	10.4111	-1.17151	0.0348517	6.53741	10.4224	6.207	2.235	4.8587	8.3682	5.13774	6.17654	32.9943	18.6319	12.9532
4933413G19Rik	7.43013	-1.14866	0.026501	6.53741	5.55861	1.77343	2.235	6.07338	10.4602	14.3857	3.08827	9.89829	8.76797	12.9532
Pnp2	10.6813	-1.14807	0.0145116	2.45153	9.72757	2.66014	7.82251	9.7174	8.3682	9.24792	14.4119	23.096	12.056	17.9351
Haao	7.02474	-1.13173	0.0277934	2.45153	3.47413	5.32028	7.82251	2.42935	3.13807	8.22038	10.2942	13.1977	10.96	9.96397
Lyve1	6.88882	-1.10468	0.0411556	1.63435	4.86379	4.43357	5.58751	4.8587	17.7824	4.11019	12.3531	7.69867	5.47998	6.97478
Spata24	12.4868	-1.09964	0.0327748	14.7092	2.77931	6.207	12.2925	2.42935	7.32217	11.303	10.2942	20.8964	25.2079	23.9135
Cml5	13.1699	-1.09654	0.00450559	6.53741	9.03275	8.86714	10.0575	6.07338	13.5983	13.3581	27.7945	8.79848	20.8239	19.9279
S100a4	16.5269	-1.08682	0.00600646	16.3435	4.16896	8.86714	8.94001	13.3614	14.6443	24.6611	28.8239	31.8945	13.152	16.9388
Uox	8.33608	-1.08264	0.0446375	4.08588	7.64309	4.43357	1.1175	8.50273	3.13807	9.24792	8.23539	16.4972	9.86396	18.9315
Nkx6-2	37.0649	-1.06566	0.000450622	32.687	16.6758	23.0546	13.41	30.3669	44.9791	60.6253	23.6768	65.9886	50.4158	45.8343
Maats1	21.8276	-1.05622	0.0364424	4.08588	14.5914	5.32028	22.35	23.0788	13.5983	9.24792	31.9121	40.693	49.3198	25.9063
Ppp1r32	27.3659	-1.02589	0.0123562	14.7092	14.5914	14.1874	18.9975	25.5082	7.32217	29.7989	23.6768	53.8907	51.5118	46.8307
Lsm5	8.76181	-1.025	0.0391655	5.72023	6.94827	2.66014	6.70501	6.07338	12.5523	14.3857	5.14712	5.49905	8.76797	21.9207
Flnc	14.148	-1.01886	0.0240117	9.80611	9.72757	1.77343	12.2925	12.1468	9.41422	9.24792	23.6768	25.2956	15.3439	26.9027
C3	35.645	-1.01365	0.0157355	30.2355	14.5914	23.0546	20.115	26.7229	7.32217	33.9091	40.1475	60.4896	76.7197	58.7874
Ttll9	15.684	-1.00922	0.00423514	15.5263	9.72757	6.207	7.82251	10.9321	13.5983	17.4683	20.5885	31.8945	20.8239	17.9351
Ccdc163	10.3471	-1.00638	0.0177044	8.98894	5.55861	7.09371	6.70501	4.8587	4.1841	16.4408	14.4119	12.0979	17.5359	15.9424
Tctex1d4	16.8945	-1.00571	0.0144936	13.0748	7.64309	10.6406	11.175	12.1468	9.41422	18.4958	9.26482	36.2937	31.7839	25.9063
Prss53	9.68233	-1.00475	0.0300001	8.17176	6.94827	5.32028	4.47001	6.07338	10.4602	24.6611	12.3531	14.2975	8.76797	4.98199
Syne3	13.2505	-0.989513	0.022093	11.4405	7.64309	3.54686	15.645	4.8587	9.41422	19.5234	14.4119	25.2956	23.0159	10.9604
Ppp1r36	22.0984	-0.985939	0.0471211	8.17176	13.8965	12.414	25.7025	12.1468	7.32217	14.3857	18.5296	53.8907	20.8239	55.7982
Mia	32.9219	-0.983737	0.0353012	18.7951	20.15	10.6406	29.055	29.1522	8.3682	17.4683	33.971	71.4877	71.2397	51.8127
Cntf	13.4811	-0.979673	0.0142417	11.4405	6.25344	8.86714	6.70501	10.9321	9.41422	14.3857	9.26482	25.2956	20.8239	24.9099
Kif22	8.03355	-0.976514	0.0478421	8.98894	5.55861	4.43357	5.58751	1.21468	10.4602	11.303	4.1177	10.9981	8.76797	16.9388
Enpp6	85.9835	-0.973792	1.95655e-05	76.8146	36.131	61.1833	61.4626	46.1577	86.82	102.755	78.2362	144.075	132.616	119.568
B430010I23Rik	14.374	-0.972224	0.018014	14.7092	10.4224	10.6406	5.58751	4.8587	30.3347	12.3306	9.26482	24.1958	20.8239	14.946
A230001M10Rik	27.3977	-0.959756	0.000970042	20.4294	15.2862	16.8476	22.35	15.7908	48.1171	52.4049	29.8533	25.2956	24.1119	30.8883
Fkbp11	7.54261	-0.959704	0.0439	4.90306	4.86379	2.66014	7.82251	4.8587	8.3682	6.16528	13.3825	15.3973	6.57598	7.97118
Armc3	12.8732	-0.956702	0.0237448	15.5263	9.03275	3.54686	6.70501	7.28805	7.32217	23.6336	13.3825	19.7966	16.4399	18.9315
Nfe2l3	31.8749	-0.955038	0.0377427	6.53741	39.6051	31.9217	16.7625	9.7174	26.1506	56.5151	17.5002	70.3879	30.6879	44.8379
Fam179a	31.6783	-0.951573	0.000700941	15.5263	12.5069	26.6014	18.9975	32.7962	30.3347	36.9917	43.2358	42.8926	53.7038	34.8739
Kcnmb1	19.9554	-0.942976	0.00273196	16.3435	13.8965	13.3007	8.94001	13.3614	18.8284	24.6611	22.6473	42.8926	19.7279	24.9099
Ppp1r14a	33.9801	-0.939395	0.0015408	22.0638	18.7603	18.621	29.055	25.5082	16.7364	50.3498	38.0887	46.192	52.6078	55.7982
Egfl8	14.6277	-0.935036	0.00586576	8.17176	8.33792	10.6406	12.2925	9.7174	16.7364	11.303	22.6473	23.096	23.0159	14.946
Wfikkn2	46.3392	-0.933862	0.0468898	22.8809	28.4879	7.09371	72.6376	24.2935	27.1966	25.6887	75.148	94.5837	78.9117	52.8091
Ccdc108	83.1754	-0.929316	0.0325462	62.9226	55.5861	14.1874	64.8151	81.3832	37.6569	46.2396	80.2951	161.672	189.607	120.564
1700094D03Rik	58.2376	-0.929251	0.000985003	37.5901	51.4172	39.9021	33.525	31.5816	52.3012	63.7079	38.0887	75.8869	103.024	113.589
Musk	20.2569	-0.927929	0.012536	6.53741	11.1172	14.1874	24.585	12.1468	30.3347	12.3306	20.5885	37.3935	30.6879	22.9171
Siglecf	11.4569	-0.915551	0.0222147	4.90306	6.25344	6.207	10.0575	12.1468	9.41422	11.303	16.4708	14.2975	12.056	22.9171
2410004P03Rik	80.5479	-0.91029	0.00984088	55.568	52.112	31.035	67.0501	66.8071	38.7029	71.9283	64.8537	162.772	177.551	97.6469
Fam227a	10.614	-0.904711	0.0439058	7.35459	10.4224	7.09371	3.3525	7.28805	11.5063	9.24792	26.765	13.1977	6.57598	13.9496
Cfap126	34.7361	-0.903801	0.0378903	22.0638	25.7086	13.3007	31.29	25.5082	16.7364	20.5509	18.5296	76.9867	75.6237	55.7982
Tnni1	26.0132	-0.903561	0.00712246	24.5153	13.2017	12.414	22.35	15.7908	20.9205	22.606	22.6473	51.6911	47.1278	32.8811
Itgb4	151.484	-0.900583	2.77401e-05	154.446	80.5999	68.277	82.6951	128.756	138.075	201.399	196.62	199.066	196.183	220.204
Sgk2	34.5869	-0.894328	0.00208066	21.2466	29.8775	23.0546	22.35	20.6495	25.1046	45.2121	39.1181	29.6949	72.3357	51.8127
Rnf152	20.1713	-0.891392	0.0177628	8.17176	13.2017	8.86714	23.4675	15.7908	25.1046	20.5509	26.765	45.0922	21.9199	12.9532
Nipal4	79.4385	-0.890784	0.000696024	73.5459	52.8068	26.6014	51.4051	66.8071	66.9456	113.03	68.9714	114.38	133.712	105.618
Ninj2	25.7625	-0.888459	0.00952741	27.784	14.5914	15.9609	12.2925	17.0055	12.5523	30.8264	27.7945	38.4934	37.2639	48.8235
Acss3	21.017	-0.885639	0.031096	13.892	15.2862	4.43357	15.645	23.0788	20.9205	11.303	31.9121	46.192	29.5919	18.9315
Tnfsf10	14.235	-0.873311	0.0275359	8.17176	5.55861	7.09371	11.175	18.2201	25.1046	13.3581	24.7062	15.3973	9.86396	17.9351
Riiad1	14.9324	-0.869106	0.0405776	6.53741	9.72757	7.98043	14.5275	13.3614	6.27615	15.4132	21.6179	18.6968	14.2479	35.8703
Fbln7	32.2099	-0.867037	0.00108691	24.5153	18.7603	14.1874	29.055	25.5082	27.1966	31.854	54.5595	40.693	47.1278	40.8523
Tppp3	264.54	-0.862345	0.000124869	253.325	141.05	165.816	126.278	228.359	213.389	323.677	254.268	421.227	377.023	405.534
Rsph1	100.011	-0.857361	0.0112821	71.9115	72.262	41.6756	91.6351	69.2365	53.3472	66.7906	92.6482	196.866	208.239	135.51
Pirb	11.2688	-0.856336	0.039074	5.72023	4.16896	7.98043	11.175	10.9321	10.4602	21.5785	8.23539	18.6968	12.056	12.9532
Lamb3	17.4444	-0.854275	0.0105214	9.80611	6.94827	18.621	8.94001	17.0055	19.8745	26.7162	25.7356	15.3973	21.9199	20.9243
Enkur	14.6929	-0.852356	0.039681	7.35459	11.8121	5.32028	10.0575	17.0055	10.4602	17.4683	8.23539	21.9962	23.0159	28.8955
Hist1h4h	13.2429	-0.847342	0.0350849	8.17176	8.33792	13.3007	10.0575	6.07338	12.5523	21.5785	5.14712	20.8964	18.6319	20.9243
Dock5	40.6132	-0.831722	0.00756192	22.8809	28.4879	18.621	54.7576	18.2201	57.5313	30.8264	37.0593	60.4896	58.0878	59.7838
Prob1	41.8412	-0.823531	0.00731148	17.9779	33.3517	23.0546	50.2876	23.0788	49.1632	53.4325	27.7945	79.1863	47.1278	55.7982
Rarres2	66.2835	-0.821972	0.00566557	44.1275	44.4689	37.242	37.995	70.4512	37.6569	60.6253	62.7949	106.682	108.504	118.571
Erdr1	50.6711	-0.81532	0.037639	60.471	9.03275	34.5818	41.3475	34.0109	53.3472	30.8264	86.4716	100.083	61.3758	45.8343
Tmem88b	380.005	-0.810002	1.24206e-06	363.643	204.974	207.491	270.435	301.239	404.811	521.994	380.887	526.809	497.582	500.191
Eva1b	16.6051	-0.8082	0.0400808	5.72023	9.03275	15.9609	20.115	8.50273	9.41422	16.4408	25.7356	27.4953	26.3039	17.9351
Gpr4	16.6805	-0.803673	0.0407247	19.6122	13.2017	6.207	10.0575	9.7174	26.1506	10.2755	35.0004	16.4972	20.8239	15.9424
Col5a3	17.3343	-0.803348	0.0264404	8.98894	6.94827	18.621	16.7625	10.9321	12.5523	17.4683	21.6179	18.6968	25.2079	32.8811
9330117O12Rik	21.7479	-0.803007	0.0110876	20.4294	8.33792	7.98043	23.4675	18.2201	27.1966	23.6336	26.765	28.5951	30.6879	23.9135
Kntc1	11.5749	-0.798382	0.046134	4.90306	8.33792	9.75386	11.175	7.28805	16.7364	15.4132	5.14712	13.1977	16.4399	18.9315
Lect1	19.8593	-0.793589	0.0311026	25.3325	11.1172	14.1874	12.2925	7.28805	11.5063	22.606	19.5591	30.7947	32.8799	30.8883
Opalin	297.743	-0.791431	4.24302e-06	250.056	165.369	172.023	204.503	274.517	308.577	402.798	284.121	381.634	368.255	463.325
Pirt	25.6446	-0.787584	0.0459594	11.4405	31.2672	16.8476	11.175	20.6495	27.1966	57.5426	46.3241	18.6968	23.0159	17.9351
Mex3d	12.6935	-0.787052	0.0490862	8.98894	12.5069	6.207	8.94001	8.50273	15.6904	24.6611	15.4414	8.79848	21.9199	7.97118
C030029H02Rik	41.395	-0.784538	0.0200791	41.676	12.5069	15.9609	34.6425	44.943	30.3347	47.2672	45.2947	52.7909	59.1838	70.7442
Xaf1	43.1665	-0.781659	0.0029548	40.8588	23.6241	31.035	25.7025	34.0109	35.5648	41.1019	52.5006	64.8888	43.8398	81.7046
H2-Ob	12.6725	-0.773605	0.038825	8.17176	9.03275	3.54686	11.175	14.5761	20.9205	16.4408	15.4414	10.9981	13.152	15.9424
Ccdc40	26.9322	-0.76895	0.0243371	22.0638	30.5724	14.1874	11.175	18.2201	25.1046	24.6611	17.5002	43.9924	44.9358	43.8415
9430038I01Rik	14.5149	-0.764081	0.033991	5.72023	9.03275	9.75386	17.88	10.9321	13.5983	11.303	20.5885	21.9962	21.9199	16.9388
Ptgr1	26.1027	-0.763821	0.023525	12.2576	21.5396	24.828	20.115	15.7908	20.9205	39.0468	28.8239	24.1958	20.8239	58.7874
Dock2	32.2959	-0.762817	0.0498624	33.5042	13.2017	10.6406	32.4075	27.9375	57.5313	12.3306	43.2358	34.0941	40.5519	49.8199
Trim59	100.67	-0.759153	8.35799e-05	54.7508	62.5344	62.07	92.7526	95.9593	117.155	119.195	91.6187	124.279	132.616	154.442
Uxt	35.5292	-0.755026	0.00131906	21.2466	25.7086	25.7147	27.9375	29.1522	42.887	30.8264	32.9416	48.3916	48.2238	57.791
Abcc9	49.7744	-0.751032	0.0275635	37.5901	22.9293	22.1679	53.6401	46.1577	89.9581	22.606	84.4128	48.3916	55.8958	63.7694
Chrna1	16.4457	-0.741496	0.0299208	5.72023	9.03275	20.3944	13.41	12.1468	17.7824	19.5234	25.7356	18.6968	17.5359	20.9243
Htr6	11.7997	-0.725569	0.0464942	8.17176	11.1172	9.75386	7.82251	6.07338	10.4602	13.3581	13.3825	10.9981	19.7279	18.9315
Fbxo36	32.408	-0.725141	0.0294906	22.0638	30.5724	14.1874	23.4675	29.1522	14.6443	30.8264	36.0298	60.4896	48.2238	46.8307
A230009B12Rik	17.2141	-0.718969	0.0279204	17.1607	14.5914	7.98043	8.94001	14.5761	28.2427	19.5234	14.4119	17.597	27.3999	18.9315
Galnt6	250.912	-0.712788	0.00384308	299.086	118.121	115.273	195.563	202.851	206.067	379.165	247.062	336.542	314.551	345.75
Cfap52	44.7841	-0.709152	0.0471426	35.1386	29.8775	13.3007	42.465	46.1577	28.2427	47.2672	38.0887	74.7871	96.4476	40.8523
Insc	81.716	-0.708832	0.00447939	42.4932	62.5344	78.9176	80.4601	38.8696	71.1297	134.609	68.9714	103.382	123.848	93.6613
Etaa1	13.6695	-0.704438	0.0489653	5.72023	15.981	13.3007	7.82251	7.28805	15.6904	20.5509	15.4414	13.1977	16.4399	18.9315
Mog	649.79	-0.704159	0.000306329	649.655	322.4	411.435	455.941	580.615	596.234	831.286	603.243	918.341	789.117	989.422
Tspan2	371.288	-0.703575	0.000203804	339.945	220.955	183.55	328.545	310.957	496.862	339.091	363.387	498.214	441.686	560.972
Mobp	2471.04	-0.703357	4.8628e-05	2521.81	1276.4	1520.71	1752.24	2131.76	2275.1	3230.61	2675.47	3321.43	3215.65	3260.21
Cldn11	1196.62	-0.702249	0.000217945	1177.55	609.363	787.402	853.771	1031.26	969.665	1525.91	1196.19	1715.7	1578.23	1717.79
Myof	37.2821	-0.702058	0.0484116	39.2245	15.981	25.7147	27.9375	30.3669	41.841	12.3306	54.5595	39.5932	65.7598	56.7946
Pls1	163.575	-0.700617	7.83232e-06	143.823	116.731	97.5386	119.573	132.4	177.824	226.06	144.119	226.561	221.391	193.301
Irak3	22.4325	-0.69986	0.0217975	11.4405	18.0655	13.3007	27.9375	13.3614	39.7489	24.6611	21.6179	29.6949	23.0159	23.9135
Lama2	136.584	-0.68479	0.00453558	138.92	79.9051	89.5581	74.8726	129.97	196.653	99.6721	202.797	133.077	222.487	134.514
Cyp27a1	69.1439	-0.68425	0.00669216	58.0195	37.5206	29.2616	63.6976	72.8805	61.7154	69.8732	97.7953	115.48	75.6237	78.7154
Alk	16.9919	-0.680196	0.0463386	15.5263	5.55861	12.414	15.645	15.7908	26.1506	17.4683	24.7062	13.1977	17.5359	22.9171
S1pr5	266.155	-0.676626	0.00574232	312.978	116.036	184.437	193.328	196.777	186.192	352.449	267.65	380.534	317.839	419.483
Tfeb	40.7421	-0.674596	0.0143555	34.3214	19.4551	25.7147	41.3475	34.0109	25.1046	67.8181	45.2947	46.192	58.0878	50.8163
Ermn	446.504	-0.674533	0.000599873	420.029	295.301	235.866	385.538	348.612	466.527	585.702	319.121	631.291	580.878	642.676
Prr18	62.6871	-0.674463	0.000684651	37.5901	42.3844	60.2966	45.8176	51.0164	69.0376	81.1762	50.4418	90.1844	78.9117	82.701
Vsig10l	24.2733	-0.672149	0.0277575	17.1607	29.8775	17.7343	16.7625	8.50273	32.4268	21.5785	24.7062	32.9943	38.3599	26.9027
Lpar1	496.234	-0.67043	4.40454e-05	456.801	313.367	297.936	451.471	357.115	494.77	695.649	439.564	633.491	681.71	636.698
Ky	14.8898	-0.668259	0.0457777	10.6233	9.72757	14.1874	13.41	8.50273	18.8284	25.6887	12.3531	14.2975	14.2479	21.9207
Ngfr	79.1904	-0.658657	0.00115589	72.7287	50.7223	48.7693	64.8151	64.3778	74.2677	86.314	118.384	107.781	116.176	66.7586
Ttyh2	716.103	-0.658215	0.00103565	689.697	339.77	417.642	569.926	706.941	692.468	715.173	741.185	1025.02	1035.72	943.588
Apod	1415.95	-0.655513	1.3425e-06	1107.27	901.19	1084.45	1290.71	1006.97	1404.81	1468.36	1612.08	1889.47	1633.03	2177.13
Stk36	33.9208	-0.655158	0.0274202	30.2355	34.0465	15.9609	17.88	30.3669	29.2887	25.6887	41.177	64.8888	42.7438	40.8523
Vit	84.5936	-0.652209	0.00419205	61.2882	63.924	62.07	62.5801	72.8805	52.3012	105.837	78.2362	104.482	141.383	125.546
Gpr62	80.7915	-0.651316	0.0439792	35.1386	38.2155	87.7847	88.2826	59.5191	41.841	106.865	71.0303	97.8831	143.575	118.571
2700054A10Rik	32.2761	-0.649524	0.0195108	25.3325	22.9293	21.2811	18.9975	35.2256	25.1046	33.9091	59.7066	46.192	28.4959	37.8631
Cela1	45.0655	-0.64693	0.040303	54.7508	25.7086	18.621	35.76	37.6549	42.887	51.3774	31.9121	47.2918	58.0878	91.6685
Anln	238.622	-0.646581	2.98911e-05	226.358	171.622	150.741	166.508	196.777	254.184	316.485	220.297	295.849	266.327	359.699
Cdc14a	27.4943	-0.645233	0.0428914	30.2355	12.5069	13.3007	30.1725	19.4348	48.1171	21.5785	31.9121	36.2937	33.9759	24.9099
Tmem125	173.612	-0.638377	0.0155169	213.283	68.7878	110.839	122.925	150.62	110.879	244.556	211.032	223.261	221.391	232.161
Zfp558	19.3973	-0.630393	0.0362275	18.7951	14.5914	9.75386	13.41	18.2201	34.5188	21.5785	19.5591	20.8964	24.1119	17.9351
Tcp11l1	69.2025	-0.629788	0.00240723	49.0306	64.6189	58.5231	51.4051	41.299	83.682	69.8732	67.942	102.282	111.792	60.7802
Kctd11	50.9004	-0.621918	0.0132716	45.7619	34.7413	32.8084	61.4626	21.8642	47.0711	63.7079	65.8831	81.386	50.4158	54.8018
Plp1	13141.5	-0.618663	0.000616157	13223.5	7843.2	7932.54	10091	11765.3	12111.9	17847.5	11099.3	17676.1	16362.1	18603.7
Cyp2j12	37.9784	-0.618327	0.0232658	44.9447	18.0655	23.9413	32.4075	27.9375	31.3807	50.3498	32.9416	46.192	54.7998	54.8018
Dynlt1b	59.0377	-0.61788	0.0189798	56.3852	22.9293	48.7693	63.6976	37.6549	53.3472	86.314	52.5006	70.3879	65.7598	91.6685
Hr	30.0789	-0.612439	0.0420817	38.4073	17.3707	18.621	18.9975	23.0788	37.6569	50.3498	35.0004	34.0941	38.3599	18.9315
Vangl1	39.017	-0.611916	0.0169462	24.5153	30.5724	26.6014	27.9375	42.5136	63.8075	31.854	35.0004	62.6892	43.8398	39.8559
Tmem37	38.6764	-0.611809	0.0158071	29.4183	38.9103	26.6014	33.525	20.6495	30.3347	30.8264	51.4712	57.1901	53.7038	52.8091
1700024P16Rik	29.5334	-0.610295	0.0349837	32.687	19.4551	21.2811	20.115	20.6495	33.4728	31.854	30.8827	53.8907	41.6478	18.9315
Iqck	24.2603	-0.610242	0.0296505	13.0748	23.6241	21.2811	21.2325	14.5761	19.8745	22.606	26.765	30.7947	36.1679	36.8667
Cpox	92.3074	-0.607384	0.000285624	68.6428	64.6189	87.7847	60.3451	77.7392	87.8661	108.92	94.707	139.676	108.504	116.578
Rsph4a	63.0634	-0.598398	0.0380082	38.4073	66.0085	31.035	69.2851	41.299	44.9791	55.4875	59.7066	96.7833	113.984	76.7226
Plagl2	44.525	-0.598041	0.0144498	27.784	43.7741	39.9021	33.525	27.9375	54.3933	65.763	31.9121	52.7909	70.1437	41.8487
Prr5l	162.864	-0.597817	0.0018492	154.446	79.9051	123.253	148.628	131.185	139.121	208.592	162.649	219.962	233.447	190.312
Fa2h	393.281	-0.596482	0.00842417	293.366	349.498	335.178	225.735	332.821	323.222	804.569	312.945	449.822	462.51	436.422
Layn	32.7676	-0.595512	0.00902505	18.7951	29.1827	21.2811	27.9375	31.5816	35.5648	36.9917	32.9416	36.2937	46.0318	43.8415
Pdlim1	70.6159	-0.594849	0.00144271	67.0084	42.3844	46.1091	65.9326	55.8751	75.3138	98.6445	76.1774	96.7833	66.8558	85.6902
Gins2	20.8278	-0.594211	0.0285593	11.4405	18.0655	15.0741	18.9975	18.2201	23.0125	23.6336	25.7356	28.5951	27.3999	18.9315
Mal	1073.34	-0.594041	0.00128082	1127.7	548.913	727.106	815.776	981.458	1119.25	1410.82	899.717	1393.46	1333.83	1448.76
Serpind1	62.5569	-0.592209	0.0106492	49.0306	62.5344	58.5231	37.995	35.2256	104.602	65.763	86.4716	75.8869	49.3198	62.773
Litaf	342.79	-0.589652	0.000195616	342.397	222.344	202.171	297.255	280.59	365.063	442.873	317.063	479.517	409.902	411.512
Sfrp4	29.0672	-0.58584	0.0100468	26.9668	18.0655	23.9413	21.2325	24.2935	34.5188	38.0192	29.8533	35.1939	31.7839	35.8703
Trf	14399.5	-0.582261	0.00695326	14750	7891.84	7926.34	13874.9	12195.3	10764.6	17403.6	13578.1	22376.7	20477.6	17155
St8sia2	29.5743	-0.582213	0.0377558	23.6981	30.5724	21.2811	14.5275	25.5082	17.7824	32.8815	44.2652	34.0941	43.8398	36.8667
Bcas1	1276.04	-0.580427	0.00013238	1206.15	755.971	983.366	1028.1	1050.69	1259.41	1795.12	1109.72	1664.01	1528.91	1655.02
Mboat1	40.8717	-0.575036	0.00945211	37.5901	36.8258	30.1483	32.4075	23.0788	30.3347	52.4049	45.2947	54.9905	53.7038	52.8091
Phldb1	249.102	-0.574027	0.000109224	257.41	154.251	178.23	176.565	217.427	255.23	300.044	276.915	349.74	300.303	274.009
Acyp2	32.5326	-0.57234	0.0146997	18.7951	27.7931	21.2811	34.6425	26.7229	40.795	28.7713	33.971	40.693	40.5519	43.8415
Ugt8a	381.436	-0.5706	0.00168757	324.419	250.138	209.265	394.478	331.606	472.803	433.625	298.533	522.41	471.278	487.238
Cryab	665.415	-0.567231	0.00150081	693.783	477.346	422.076	511.816	529.598	567.991	815.872	560.007	850.153	940.365	950.563
Plac9b	32.4692	-0.564014	0.025577	23.6981	25.7086	23.9413	29.055	26.7229	20.9205	30.8264	49.4124	39.5932	39.4559	47.8271
Mgp	116.212	-0.557995	0.0301643	67.8256	104.224	100.199	126.278	63.1631	132.845	67.8181	156.472	196.866	149.055	113.589
Aspa	195.262	-0.556588	0.00440105	155.263	152.862	106.406	195.563	167.625	203.975	217.84	149.267	314.546	244.407	240.132
Cd82	615.937	-0.555743	0.0196238	569.572	416.201	302.37	668.266	495.587	472.803	657.63	522.947	1051.42	957.9	660.611
Plekhh1	85.6538	-0.555253	0.0399329	115.222	38.9103	38.1287	70.4026	78.9539	95.1882	99.6721	93.6776	78.0865	118.368	115.582
Psmc3ip	27.8838	-0.551647	0.0230286	20.4294	18.7603	21.2811	20.115	31.5816	28.2427	31.854	28.8239	34.0941	41.6478	29.8919
Adamtsl1	106.269	-0.551422	0.0165688	116.856	68.7878	70.0504	81.5776	86.2419	109.833	81.1762	120.443	166.071	174.263	93.6613
Ppap2c	68.8168	-0.550994	0.0388616	80.0833	40.2999	25.7147	67.0501	61.9484	65.8995	81.1762	58.6772	97.8831	97.5436	80.7082
Mag	2299.99	-0.550959	0.0111532	2589.63	1086.71	1514.51	1827.11	2156.05	1766.74	3033.32	2139.14	3186.15	3181.68	2818.81
Map4k4	37.9204	-0.550615	0.0290652	48.2134	27.7931	23.9413	18.9975	31.5816	40.795	47.2672	53.5301	46.192	44.9358	33.8775
Sh3gl3	24.2896	-0.550529	0.0485774	13.892	14.5914	19.5077	22.35	27.9375	20.9205	26.7162	35.0004	24.1958	36.1679	25.9063
Adamtsl4	126.725	-0.547373	0.00187219	131.565	83.3792	93.9917	92.7526	104.462	109.833	179.821	140.002	155.073	177.551	125.546
Adamts4	240.801	-0.5438	0.00855214	272.937	127.848	150.741	214.56	197.992	230.125	341.146	222.356	358.538	290.439	242.125
Cntn2	554.02	-0.542176	0.0238787	704.406	273.067	245.62	433.59	562.395	622.385	533.297	713.391	768.767	633.486	603.817
Hapln2	314.779	-0.535068	0.00815075	346.483	173.707	229.659	251.438	263.585	228.033	426.432	310.886	383.834	390.175	458.343
Pdlim2	228.321	-0.530951	0.00481683	215.735	135.491	176.456	186.623	205.28	177.824	244.556	219.267	362.937	290.439	296.926
Mbp	48587.7	-0.529613	0.00663056	53459.7	25800.3	32557.5	41348.7	42448	42399.6	65816.4	40917.6	69084.6	60175.7	60456.4
Rab37	31.5559	-0.528985	0.0445261	28.6012	25.7086	26.6014	17.88	27.9375	19.8745	46.2396	46.3241	40.693	38.3599	28.8955
Parp3	51.6015	-0.527614	0.0386814	59.6539	32.6568	20.3944	58.1101	37.6549	51.2552	64.7355	60.736	52.7909	66.8558	62.773
Akr1b3	173.023	-0.526295	0.0398342	181.413	145.219	133.007	168.743	68.0218	156.904	199.344	233.679	164.972	313.455	138.499
2310009A05Rik	28.7313	-0.522887	0.0253721	23.6981	23.6241	22.1679	24.585	21.8642	33.4728	34.9366	25.7356	41.7928	26.3039	37.8631
Cnp	5412.37	-0.520486	0.000666989	5609.91	3308.07	3782.72	4443.18	4734.8	4874.47	7350.04	5371.54	7046.48	6709.69	6305.2
Neat1	1129.89	-0.519078	0.00155286	1227.4	785.849	806.91	862.711	886.713	1035.56	1639.97	991.335	1535.33	1322.87	1334.18
Oxsr1	75.3303	-0.518812	0.00327505	58.8367	52.112	53.2028	65.9326	76.5245	114.017	77.066	78.2362	93.4839	74.5277	84.6938
Gjb1	123.869	-0.513452	0.00890595	113.587	84.7688	93.9917	109.515	100.818	87.8661	172.628	107.06	178.169	156.727	157.431
Ifit3	198.798	-0.510938	0.00281775	146.275	120.9	161.382	185.505	195.563	286.611	173.655	266.621	210.064	195.087	245.114
Lama5	89.1669	-0.504885	0.0406748	70.2771	72.262	63.8434	86.0476	70.4512	81.5899	60.6253	121.472	160.572	124.944	68.7514
Unc5b	60.4612	-0.49618	0.0244042	75.1802	39.6051	38.1287	35.76	58.3044	54.3933	70.9008	75.148	70.3879	74.5277	72.737
Anxa4	89.8903	-0.495463	0.0162683	46.579	84.074	93.9917	81.5776	60.7338	116.109	78.0936	94.707	126.478	89.8717	116.578
Scube1	188.553	-0.493802	0.0477253	109.502	152.167	140.988	208.973	160.337	126.569	185.986	141.031	262.855	260.847	324.825
Gltp	626.844	-0.493122	0.000290345	598.173	418.98	489.466	495.053	563.609	565.899	749.082	608.39	832.556	819.805	754.273
Frs3	70.4317	-0.492424	0.0180454	70.2771	50.0275	54.9763	58.1101	54.6604	67.9916	88.3691	105.001	73.6873	100.832	50.8163
Lgals1	133.74	-0.488518	0.0139581	120.125	115.341	92.2183	107.28	112.965	116.109	100.7	132.796	170.471	203.855	199.279
Frmd8	475.56	-0.485928	0.00153176	540.153	301.555	339.611	359.835	410.56	480.125	611.391	473.535	612.594	567.726	534.069
Il33	788.35	-0.484351	1.05525e-05	639.849	606.584	567.497	727.493	698.438	903.765	988.5	709.273	906.244	955.709	968.498
Apobec3	36.8782	-0.483863	0.0368235	27.784	25.0138	32.8084	26.82	40.0843	39.7489	57.5426	49.4124	38.4934	35.0719	32.8811
Cbl	224.666	-0.482893	0.036127	172.424	201.5	105.519	224.618	219.856	394.351	167.49	227.503	265.054	271.807	221.2
Gab1	179.604	-0.481881	0.000371078	138.103	147.998	141.874	167.625	143.332	148.535	230.171	194.561	218.862	221.391	223.193
Fgfr2	326.418	-0.480695	0.0056109	390.61	230.682	190.644	272.67	257.511	345.188	360.669	315.004	427.826	435.11	364.681
Npepl1	41.2794	-0.479934	0.0124312	31.8699	36.8258	35.4686	34.6425	30.3669	47.0711	41.1019	48.3829	52.7909	53.7038	41.8487
Bfsp2	93.4296	-0.478378	0.0417412	104.599	54.8913	79.8043	89.4001	55.8751	67.9916	148.994	87.5011	115.48	98.6396	124.55
Rhog	299.307	-0.478224	0.00536398	326.87	181.35	212.811	243.615	268.443	268.828	316.485	292.356	380.534	416.478	384.609
Tmem63a	466.413	-0.478048	0.00503669	518.09	290.437	285.522	402.3	425.136	438.284	607.28	479.712	605.995	588.55	489.231
Cwf19l2	41.4964	-0.477562	0.0303747	38.4073	29.8775	25.7147	42.465	35.2256	62.7615	55.4875	40.1475	38.4934	46.0318	41.8487
Pla2g12a	49.5259	-0.474809	0.042668	33.5042	46.5534	40.7888	31.29	52.231	31.3807	53.4325	56.6183	60.4896	65.7598	72.737
Fxyd1	226.678	-0.473748	0.0470544	189.585	172.317	140.988	233.558	199.207	155.858	169.545	215.15	361.838	370.447	284.97
Klhl6	42.2318	-0.471092	0.0427555	38.4073	34.7413	45.2224	37.995	17.0055	40.795	53.4325	50.4418	40.693	46.0318	59.7838
Ap5b1	46.4339	-0.470183	0.0415459	50.6649	26.4034	35.4686	30.1725	49.8017	41.841	59.5977	58.6772	63.789	51.5118	42.8451
Tmem69	53.2762	-0.469245	0.00770254	38.4073	43.0792	39.9021	51.4051	48.587	67.9916	50.3498	61.7654	63.789	56.9918	63.7694
Frmd5	130.526	-0.468908	0.00580651	91.5237	135.491	101.972	120.69	88.6713	127.615	168.518	109.119	167.171	166.591	158.427
Gng11	66.4931	-0.467111	0.0429867	58.0195	56.2809	42.5623	45.8176	72.8805	46.0251	84.2589	54.5595	87.9848	84.3917	98.6433
Pllp	944.692	-0.466783	0.00414049	1025.56	601.025	730.652	773.311	778.607	735.355	1226.89	1002.66	1252.68	1173.81	1091.05
C1qtnf4	41.9853	-0.46433	0.0478149	39.2245	20.15	34.5818	41.3475	40.0843	34.5188	46.2396	55.5889	42.8926	50.4158	56.7946
Tprn	249.847	-0.46234	0.0109938	251.69	176.486	195.964	181.035	230.788	172.594	294.906	274.856	294.749	380.311	294.934
C4b	1128.89	-0.462032	0.0149592	1274.79	613.532	735.973	1076.15	981.458	1020.92	1317.32	1060.31	1537.53	1238.48	1561.35
Lrrc48	94.2187	-0.461333	0.0309453	87.4378	89.6326	53.2028	72.6376	87.4566	66.9456	109.948	108.09	135.277	138.095	87.683
Mcam	116.96	-0.460885	0.0054189	122.576	76.4309	114.386	88.2826	82.5979	135.983	125.361	140.002	144.075	151.247	105.618
Hdac9	221.32	-0.458145	0.0492705	195.305	163.284	125.027	203.385	233.218	328.452	134.609	325.298	225.461	299.207	201.272
Zdhhc9	163.275	-0.451347	0.017668	128.297	152.862	146.308	92.7526	159.122	221.757	167.49	193.532	214.463	203.855	115.582
Carns1	94.3129	-0.44842	0.0070587	98.8783	64.6189	70.9371	65.9326	93.53	94.1422	107.892	117.354	125.378	104.12	94.6577
Trim36	95.7562	-0.447138	0.0301302	94.7924	71.5671	46.9958	77.1076	110.535	126.569	89.3966	111.178	103.382	94.2557	127.539
Tesk2	70.5537	-0.445826	0.0116758	65.3741	63.924	51.4294	52.5226	60.7338	74.2677	87.3415	100.884	90.1844	64.6638	64.7658
Dcun1d3	70.296	-0.441175	0.0343217	55.568	52.8068	46.1091	68.1676	72.8805	108.787	58.5702	96.7659	80.2861	63.5678	69.7478
Ddx21	91.5624	-0.440098	0.0322153	86.6207	56.9758	56.7497	97.2226	87.4566	103.556	86.314	98.8247	108.881	81.1037	143.481
Klf11	56.8317	-0.439914	0.0124883	38.4073	48.6379	51.4294	53.6401	46.1577	62.7615	52.4049	76.1774	70.3879	61.3758	63.7694
Sox10	85.7891	-0.437737	0.0264303	99.6955	65.3137	63.8434	72.6376	57.0897	79.4979	121.251	72.0597	94.5837	115.08	102.629
Tuba8	222.038	-0.437671	0.0475083	242.701	169.538	196.851	126.278	194.348	135.983	292.851	256.327	217.762	339.759	270.024
Znhit6	70.3701	-0.435962	0.0130324	59.6539	55.5861	58.5231	49.1701	72.8805	71.1297	65.763	76.1774	72.5875	90.9677	101.633
Pin4	74.9077	-0.430213	0.031576	75.1802	68.7878	50.5427	59.2276	60.7338	79.4979	68.8457	88.5305	65.9886	81.1037	125.546
Sept4	2293.82	-0.42798	0.00317116	2543.87	1440.38	1713.13	1775.71	2179.13	2196.65	2746.63	2380.03	2849.61	2570.11	2836.74
Myo1e	169.32	-0.425723	0.0417285	183.865	123.679	75.3707	189.975	140.902	200.837	194.206	157.502	217.762	206.047	172.377
Ddi2	107.977	-0.422062	0.0306002	68.6428	120.205	109.953	71.5201	83.8126	122.385	144.884	92.6482	103.382	123.848	146.47
Rcbtb1	257.789	-0.421556	0.0197136	201.843	243.884	237.639	211.208	191.919	233.263	329.843	176.032	351.939	356.199	301.908
Smco3	114.067	-0.420591	0.0400771	127.479	113.257	71.8238	55.8751	111.75	115.063	136.664	122.501	138.576	150.151	111.596
Ddr1	494.271	-0.413677	0.0159645	433.921	396.051	422.076	424.65	415.419	350.418	569.261	510.594	766.568	670.75	477.274
Cyba	84.4268	-0.411164	0.00814304	70.2771	62.5344	85.1246	77.1076	63.1631	93.0962	88.3691	106.031	92.3841	80.0077	110.6
Relb	119.663	-0.41028	0.0392342	114.405	56.9758	111.726	128.513	97.174	100.418	134.609	151.325	139.676	136.999	144.478
Trappc6a	71.1899	-0.405076	0.0278186	60.471	56.2809	66.5036	68.1676	51.0164	52.3012	78.0936	79.2657	79.1863	93.1597	98.6433
Creb3l2	109.263	-0.40117	0.0465004	117.673	67.3982	60.2966	111.75	109.321	140.167	96.5894	113.237	134.177	133.712	117.575
Kcnk13	154.351	-0.40031	0.0486409	170.79	124.374	117.046	109.515	134.829	165.272	219.895	106.031	234.26	153.439	162.413
Tonsl	135.619	-0.399867	0.0274049	146.275	91.7171	132.12	109.515	97.174	114.017	173.655	140.002	145.175	201.663	140.492
Atp5k	161.09	-0.398779	0.0456288	138.92	129.238	132.12	139.688	146.976	126.569	147.967	165.737	178.169	167.687	298.919
Txnip	140.628	-0.397745	0.0239951	109.502	104.919	158.722	110.633	115.394	166.318	130.498	194.561	178.169	166.591	111.596
Plekhb1	5346.45	-0.395248	0.00105019	5539.64	3665.21	4290.81	4599.64	4716.58	5275.1	6776.67	5128.59	6641.75	6041.13	6135.81
Vim	215.872	-0.392414	0.00151054	183.047	179.96	203.944	201.15	153.049	196.653	269.217	250.15	259.555	258.655	219.207
Adipor2	69.293	-0.391516	0.0277574	62.1054	54.1965	71.8238	50.2876	57.0897	85.774	57.5426	66.9126	93.4839	83.2957	79.7118
Cd9	687.066	-0.389242	0.0312661	646.386	510.698	467.298	714.083	601.264	546.025	664.823	602.213	1018.42	887.757	898.75
Rplp2	199.232	-0.387874	0.0420066	178.962	144.524	162.269	181.035	187.06	166.318	190.096	195.591	215.563	210.431	359.699
Rftn1	169.943	-0.387714	0.0263925	145.457	163.284	139.214	119.573	159.122	139.121	239.418	143.09	215.563	230.159	175.366
Gatm	1928.43	-0.382333	0.00084682	2038.85	1464	1477.27	1621.49	1671.39	1948.74	2407.54	1829.29	2135.83	2324.61	2293.71
Ndrg1	2044.76	-0.376317	0.0132367	2313.43	1425.09	1486.13	1746.65	1823.23	1776.15	2636.69	1967.23	2636.24	2482.43	2199.05
Gjc3	212.753	-0.374894	0.0145522	213.283	159.81	179.116	158.685	205.28	210.251	323.677	199.708	226.561	214.815	249.099
Ccp110	391.6	-0.374719	0.0334157	429.017	302.944	210.151	355.365	388.696	544.979	390.468	433.388	476.218	407.711	368.667
Gsn	1833.21	-0.372855	0.00554576	1948.97	1304.19	1381.5	1658.37	1603.37	1667.36	1975.97	1876.64	2488.87	2285.15	1974.86
Elovl1	253.383	-0.371622	0.0206595	284.377	170.927	202.171	212.325	222.286	226.987	306.209	228.532	345.34	309.071	278.991
Lnpep	137.26	-0.370956	0.00902484	129.114	109.783	98.4253	119.573	136.044	171.548	116.113	162.649	146.275	158.919	161.416
BC002163	484.424	-0.369296	0.00466333	410.222	437.741	348.479	398.948	495.587	471.757	540.49	469.417	521.31	539.23	695.485
Evi2a	298.361	-0.369021	0.0124222	286.012	248.748	241.186	252.555	258.726	271.966	360.669	245.003	337.642	343.047	436.422
Dbndd2	1696.81	-0.368916	0.0148662	1725.06	1181.21	1405.44	1470.63	1538.99	1457.11	2227.72	1440.16	2263.41	1857.71	2097.42
Cdc42ep1	363.986	-0.367803	0.0119305	303.99	309.893	339.611	290.55	326.748	288.703	476.782	369.563	442.124	504.158	351.728
Ano4	139	-0.365572	0.0395543	129.114	116.036	69.1637	140.805	146.976	173.64	142.829	151.325	167.171	142.479	149.46
Rnd3	94.1861	-0.359507	0.0173194	77.6317	95.8861	73.5973	86.0476	74.0952	122.385	110.975	103.972	91.2842	86.5837	113.589
Sema6a	263.263	-0.352736	0.030286	296.635	220.26	176.456	207.855	241.72	271.966	285.658	303.68	317.845	360.583	213.229
Cdc42ep2	96.7019	-0.351289	0.047524	91.5237	77.1257	90.4448	78.2251	82.5979	67.9916	104.81	117.354	125.378	132.616	95.6541
Msh3	146.138	-0.348481	0.0325851	152.812	141.05	94.8784	111.75	134.829	174.686	128.443	192.502	142.975	151.247	182.341
Dbi	1536.41	-0.347093	0.0481901	1337.72	1382.7	1178.44	1288.48	1502.55	1147.49	1388.22	1389.72	1848.78	2109.79	2326.59
Atp5j2	482.345	-0.346926	0.0293407	437.189	417.591	359.119	458.176	428.78	371.339	444.928	523.977	541.107	596.222	727.37
Qdpr	4192.43	-0.346863	0.0149146	4411.12	2832.11	3350.01	3808.44	3855.38	3656.9	5106.91	3805.78	4907.35	4948.42	5434.35
Morc2a	195.055	-0.346435	0.0462617	157.715	147.303	131.234	224.618	190.704	221.757	152.077	193.532	232.06	245.503	249.099
Samd4	76.552	-0.344072	0.0323948	61.2882	67.3982	62.07	83.8126	59.5191	103.556	80.1487	82.3539	87.9848	82.1997	71.7406
Arrdc2	161.257	-0.341917	0.0247463	120.125	127.848	175.569	137.453	143.332	155.858	181.876	142.061	186.968	177.551	225.186
P3h4	163.885	-0.340956	0.0262938	153.629	146.608	118.82	141.923	154.264	142.259	179.821	154.414	236.459	207.143	167.395
Edrf1	204.064	-0.337379	0.0456455	216.552	166.758	139.214	203.385	166.411	253.138	175.711	220.297	171.57	269.615	262.052
Dusp26	907.994	-0.335815	0.00325994	753.436	864.364	662.375	832.538	859.99	930.962	1099.48	1090.16	999.727	1093.8	801.103
Cers2	789.127	-0.335532	0.00456422	774.683	646.884	594.098	707.378	730.02	762.552	929.93	739.127	1065.72	902.005	828.006
Gatad2a	163.401	-0.334331	0.0457201	133.2	131.322	133.894	185.505	132.4	147.489	137.691	168.826	190.267	201.663	235.15
Olig1	1556.19	-0.334317	0.0390426	1761.83	970.673	1519.83	1238.19	1321.57	1307.53	2139.35	1541.05	1723.4	1783.19	1811.45
Uqcc3	128.72	-0.333701	0.0369333	121.759	95.1912	106.406	110.633	131.185	105.648	164.408	162.649	134.177	119.464	164.406
Anxa2	272.024	-0.333186	0.0270129	220.638	222.344	219.905	324.075	205.28	260.46	243.529	342.798	346.44	317.839	288.955
Hint1	484.592	-0.330482	0.0417923	448.63	425.234	395.474	385.538	470.079	370.293	480.892	496.182	502.613	597.318	758.258
Tmcc3	371.603	-0.328417	0.00944613	382.438	281.405	290.842	343.073	334.036	378.661	488.085	339.71	411.329	384.695	453.361
2810468N07Rik	273.865	-0.3281	0.0199166	261.496	182.739	253.6	227.97	278.161	252.092	348.338	277.945	274.953	302.495	352.725
Ubl5	303.433	-0.323089	0.0176917	273.754	287.658	226.112	274.905	272.087	280.335	275.383	341.769	310.146	367.159	428.451
Chchd7	134.222	-0.321205	0.00725756	125.845	114.646	113.499	109.515	127.541	128.661	146.939	138.972	153.973	153.439	163.409
Gpr37	1121.78	-0.319328	0.0188895	1128.52	752.497	942.577	1021.4	1098.07	1034.52	1512.55	1052.07	1262.58	1337.12	1197.67
Car2	2530.45	-0.316331	0.0350446	2739.17	1985.12	2004.86	2312.11	2118.39	2130.75	2957.28	2095.91	3408.31	3049.06	3034.03
Pmp22	330.573	-0.315338	0.00883274	294.183	281.405	258.921	354.248	270.873	354.602	340.118	375.74	414.628	297.015	394.573
Tomm5	189.6	-0.314787	0.0104901	174.876	161.2	181.776	149.745	168.84	170.502	227.088	190.443	211.164	203.855	246.11
Mast4	251.466	-0.312018	0.0299839	279.474	185.519	250.94	189.975	204.065	304.393	230.171	315.004	265.054	290.439	251.092
Mrpl54	139.311	-0.311889	0.0321163	126.662	99.3602	117.046	124.043	150.62	119.247	165.435	141.031	159.472	172.071	157.431
Tm4sf1	199.579	-0.310914	0.0324311	156.081	202.195	183.55	166.508	172.484	191.422	190.096	215.15	288.15	244.407	185.33
Olfml1	194.381	-0.307644	0.00954479	171.607	191.772	156.948	169.86	168.84	206.067	231.198	211.032	249.657	203.855	177.359
Tubb4a	14958.6	-0.305367	0.0216151	15925.1	10740.6	12476.1	11929.3	15201.7	12473.8	18104.4	15900.5	17641	17836.2	16316
Jup	661.724	-0.305265	0.0262297	692.148	457.891	539.122	555.398	688.721	627.615	740.861	776.186	788.564	817.613	594.849
Spata5	124.662	-0.305184	0.0309577	98.0611	134.102	90.4448	111.75	117.823	148.535	131.526	129.707	119.879	136.999	152.449
Fah	290.026	-0.305016	0.0304147	335.859	229.293	242.073	226.853	250.223	238.494	339.091	326.327	323.344	341.951	336.782
Zfp771	581.855	-0.304853	0.0496298	495.209	361.31	579.911	528.578	615.84	460.251	621.666	727.803	647.788	668.558	693.492
Zfp36l1	169.422	-0.304807	0.037	192.036	138.965	127.687	155.333	136.044	143.305	181.876	194.561	199.066	210.431	184.333
Tmbim1	593.126	-0.303742	0.0133488	598.99	442.605	453.998	602.333	533.242	582.636	661.74	554.86	750.071	644.446	699.471
Clic4	1260.92	-0.303138	0.00103101	1197.98	970.673	1047.21	1276.19	1101.71	1452.93	1462.2	1288.84	1435.25	1388.63	1248.49
Rassf2	415.84	-0.302788	0.0403791	462.522	259.17	326.311	376.598	421.492	462.343	439.79	487.947	413.529	514.022	410.516
Nit2	113.691	-0.301721	0.0489404	109.502	100.055	103.746	87.1651	103.247	100.418	123.306	99.8541	158.373	130.424	134.514
Pex5l	175.221	-0.29975	0.0406596	172.424	141.05	153.402	131.865	179.772	193.515	190.096	190.443	247.457	149.055	178.355
Gstp1	1998.52	-0.29826	0.0222535	2006.17	1561.28	1624.46	1726.54	1962.92	1651.67	2102.36	2001.2	2227.12	2428.73	2691.27
Sema4d	410.59	-0.297999	0.0271583	449.447	262.644	321.877	379.95	412.99	421.548	457.258	448.829	460.82	431.822	469.303
Fth1	26231.5	-0.295477	0.0193497	25102	20834.4	24421.9	22166.8	24166	23393.3	28974.8	22918.1	29897.2	30085.1	36586.7
Gm20604	251.259	-0.289719	0.0295242	225.541	170.233	225.225	260.378	241.72	221.757	270.245	271.768	310.146	272.903	293.937
Mtus1	344.819	-0.285438	0.0127174	323.602	298.775	246.507	348.66	324.318	381.799	412.046	345.887	419.028	338.663	353.721
Uqcrq	1017.54	-0.282994	0.0308101	938.118	852.552	802.476	948.759	1009.4	843.096	938.151	1110.75	1132.8	1286.7	1330.19
Trmt112	264.699	-0.28188	0.0116181	253.325	237.631	219.018	215.678	258.726	235.356	276.41	303.68	283.751	300.303	327.815
Ndufab1	565.246	-0.281354	0.0467157	494.392	510.003	499.22	481.643	544.175	446.652	537.407	547.654	664.285	709.109	783.168
Pim3	682.892	-0.281245	0.0361771	508.284	496.801	772.328	616.861	663.213	668.41	712.09	830.745	849.053	724.453	669.579
Dnajb2	825.856	-0.280407	0.0273416	633.312	772.647	747.5	752.078	791.968	783.472	1133.38	703.097	871.05	962.284	933.624
Trp53inp2	1767.66	-0.280229	0.00787123	1833.74	1341.02	1597.86	1513.1	1627.66	1684.1	2041.74	1703.7	2151.23	2054.99	1895.15
Commd1	264.882	-0.279698	0.0136761	243.518	255.001	233.206	227.97	224.715	241.632	264.08	300.592	271.653	347.431	303.901
Carhsp1	950.687	-0.276656	0.032267	811.456	787.238	947.897	814.658	901.289	805.439	1274.16	868.834	1152.6	1113.53	980.455
Cmtm5	538.204	-0.275837	0.0285749	595.721	411.337	489.466	434.708	482.226	467.573	624.749	578.536	547.705	634.582	653.637
Fam177a	284.855	-0.274796	0.0330988	208.38	291.827	240.3	299.49	238.076	315.899	293.878	258.385	332.143	300.303	354.717
1700047I17Rik2	284.855	-0.274796	0.0330988	208.38	291.827	240.3	299.49	238.076	315.899	293.878	258.385	332.143	300.303	354.717
Chn2	189.485	-0.27356	0.0412611	186.316	182.739	162.269	159.803	157.908	162.134	226.06	192.502	254.056	186.319	214.225
Lars2	1157.6	-0.272795	0.0374283	958.548	1065.17	884.054	1107.44	1184.31	1057.53	1032.68	1226.04	1383.56	1243.96	1590.25
Efhd1	169.272	-0.271328	0.0353529	156.081	136.186	125.913	170.978	173.699	166.318	201.399	172.943	173.77	209.335	175.366
Rps13	448.011	-0.271	0.0347741	428.2	409.948	393.701	349.778	431.21	365.063	456.231	470.447	502.613	515.118	605.81
Npc1	369.47	-0.269349	0.0474476	416.76	269.593	266.014	366.54	343.753	425.732	355.531	411.77	365.137	431.822	411.512
Ndufa12	771.033	-0.268112	0.0142642	674.987	644.104	621.587	704.026	827.194	731.171	773.743	794.715	831.456	889.949	988.426
March8	172.87	-0.266302	0.0276916	134.834	170.233	149.855	164.273	159.122	172.594	205.509	159.561	207.864	198.375	179.351
Pttg1	282.788	-0.265805	0.0354167	283.56	236.241	228.772	271.553	253.867	261.506	264.08	281.033	316.745	338.663	374.645
Sccpdh	817.658	-0.261476	0.0101088	725.652	769.868	706.711	721.906	764.031	838.912	868.277	709.273	1041.52	896.525	951.559
Ntan1	179.772	-0.261056	0.0320418	157.715	168.148	146.308	155.333	184.631	169.456	190.096	193.532	172.67	210.431	229.171
Ndufa4	1082.8	-0.260337	0.0252789	911.151	983.18	900.902	1030.34	1062.84	995.815	968.977	1148.84	1188.89	1280.12	1439.79
Naa38	194.253	-0.256336	0.0495739	195.305	171.622	157.835	167.625	185.845	169.456	177.766	213.091	225.461	224.679	248.103
Sec11c	569.803	-0.256242	0.0299381	522.176	519.73	482.372	512.933	539.316	521.966	574.399	546.624	596.097	652.118	800.107
Irgm1	159.186	-0.255867	0.042578	135.651	143.134	161.382	139.688	139.688	188.284	183.931	137.943	184.768	151.247	185.33
Sorbs3	370.081	-0.253709	0.0424909	380.804	307.113	320.991	382.185	283.019	331.59	396.633	375.74	436.625	474.566	381.62
Atp5g2	388.338	-0.252316	0.0282323	344.848	347.413	350.252	318.488	398.413	346.234	381.22	429.27	404.73	441.686	509.159
Llgl1	635.398	-0.249826	0.0224011	709.309	475.261	553.31	534.166	608.552	664.226	667.906	706.185	747.871	661.982	660.611
Fdx1l	315.312	-0.248065	0.0282166	234.53	260.56	299.709	326.31	312.172	308.577	319.567	330.445	340.941	375.927	359.699
Mif	1447.83	-0.245177	0.0485324	1425.16	1161.06	1229.87	1267.25	1492.84	1183.05	1374.86	1606.93	1701.41	1790.86	1692.88
Cnpy4	173.228	-0.24485	0.0325965	157.715	159.115	134.781	172.095	163.981	188.284	163.38	196.62	175.97	208.239	185.33
Efr3b	1916.53	-0.239766	0.043585	1827.21	1585.59	1584.56	1646.08	2080.74	1859.83	1872.19	2228.7	1929.07	2576.69	1891.16
Cep104	254.413	-0.239587	0.0345471	220.638	207.058	228.772	254.79	249.008	319.037	228.115	259.415	269.453	288.247	274.009
Klf6	357.28	-0.237288	0.0305302	366.912	286.269	290.842	316.253	369.261	392.259	376.082	416.917	416.828	339.759	358.703
Tjp2	252.376	-0.233651	0.0412057	259.862	220.955	238.526	234.675	195.563	280.335	260.997	258.385	271.653	320.031	235.15
Endod1	1056.67	-0.228563	0.0407291	1077.04	876.176	858.339	1043.75	976.599	1142.26	982.335	969.718	1331.87	1127.78	1237.53
Pik3r4	476.766	-0.224026	0.0332182	362.826	448.163	391.928	488.348	495.587	517.782	458.286	529.124	499.314	514.022	539.051
Bpgm	816.293	-0.223748	0.00450072	810.639	733.737	735.086	699.556	759.172	815.899	880.608	791.627	953.535	886.661	912.7
Mob3a	236.009	-0.218194	0.0482938	233.712	204.279	226.112	226.853	191.919	247.908	283.603	258.385	219.962	276.191	227.179
S100a16	857.049	-0.212359	0.0258099	887.453	695.521	797.156	795.661	768.889	775.104	956.646	901.776	948.036	889.949	1011.34
Tbcc	508.216	-0.211714	0.0495675	423.297	437.741	555.083	435.825	488.299	467.573	556.931	519.859	566.402	520.598	618.763
Sept8	923.631	-0.209912	0.0104814	844.96	760.14	861.886	854.888	936.515	865.062	991.583	1029.42	964.534	1023.66	1027.29
Poc5	342.537	-0.209891	0.0415172	282.743	352.972	305.03	329.663	307.313	364.017	342.173	369.563	343.141	340.855	430.444
Psat1	1328.1	-0.207446	0.0176542	1233.94	1125.62	1354.9	1204.67	1204.96	1457.11	1573.17	1225.01	1502.34	1395.2	1332.18
Soga1	178.704	-0.201056	0.0481538	182.23	154.946	159.609	164.273	165.196	194.561	191.124	192.502	185.868	195.087	180.348
Rnf25	257.475	-0.197079	0.0329631	262.314	234.851	223.452	222.383	249.008	266.736	267.162	270.739	263.954	281.671	289.952
Nkiras1	634.22	-0.18128	0.0248734	627.591	550.303	581.684	578.866	618.27	628.661	653.52	624.86	675.283	686.093	751.284
Nudc	1498.67	-0.177718	0.0483288	1506.87	1314.61	1518.05	1252.72	1400.52	1387.03	1628.66	1656.34	1467.15	1595.77	1757.64
Gpcpd1	556.87	-0.164264	0.0426641	502.563	560.03	489.466	534.166	525.954	584.728	548.71	555.889	633.491	557.862	632.712
Narf	687.36	0.141756	0.0396053	701.137	797.661	715.578	693.968	710.585	645.397	666.878	669.126	652.187	648.83	659.615
Tsr2	905.906	0.150842	0.0268393	943.838	1006.11	1007.31	892.883	936.515	898.535	894.994	872.952	827.057	809.941	874.837
Nxf1	979.279	0.153879	0.030332	1057.43	1072.12	1035.68	1041.51	974.17	921.548	1013.16	954.276	922.741	831.861	947.574
Tnfaip1	734.611	0.157745	0.0335249	741.996	753.887	795.383	856.006	747.025	709.205	731.614	700.008	731.374	657.598	656.626
Spata2l	1067.93	0.16563	0.046351	1126.89	1063.78	1304.36	1079.51	1100.5	945.606	1125.16	1021.19	977.731	1028.04	974.476
Rogdi	3443.91	0.172467	0.0455737	3575.15	3383.11	4357.31	3453.08	3578.43	2993.72	3488.52	3452.69	3256.54	3129.07	3215.37
Celf4	5897.33	0.17387	0.0368467	6139.44	6503.58	6976.67	6011.04	5800.07	5203.97	6357.43	5410.65	5492.45	5865.77	5109.52
Srprb	732.701	0.174608	0.0438603	842.509	751.802	774.988	714.083	822.335	645.397	726.476	673.243	734.673	758.429	615.773
Ctxn1	4664.75	0.175426	0.0173649	5084.47	4510.12	5021.46	4959.47	5304.49	4067.99	4574.64	4710.64	4731.38	4119.85	4227.71
Rnf4	1513.01	0.176688	0.0277144	1536.29	1657.86	1581.9	1652.78	1644.67	1600.42	1536.18	1395.9	1430.85	1235.19	1371.04
Wdr77	639.034	0.179093	0.0200949	681.525	690.658	725.332	662.678	651.066	570.083	665.851	639.272	562.003	594.03	586.878
Vps37c	389.045	0.184853	0.0429384	462.522	407.168	434.49	352.013	423.922	374.477	364.779	366.475	354.139	385.791	353.721
Spata2	883.744	0.18574	0.00789167	973.257	928.983	996.667	925.291	904.933	870.292	775.798	905.893	819.359	806.653	814.057
Kctd10	1271.12	0.190614	0.0180999	1261.72	1424.39	1301.7	1468.4	1360.44	1153.77	1303.96	1225.01	1276.88	1064.21	1141.87
Srr	1208.54	0.191142	0.0388264	1209.42	1364.64	1356.67	1322	1228.04	1367.15	1020.35	1131.34	1092.11	1043.39	1158.81
Mmd2	3584.66	0.192791	0.0235503	3957.58	3677.72	4378.59	3705.63	3515.27	3390.17	3679.65	3335.33	2995.88	3201.4	3594
Gpd2	1871.21	0.193392	0.0351228	1950.6	1955.94	2386.15	1774.59	1975.06	1810.67	1904.04	1857.08	1691.51	1639.61	1638.08
Dmtn	4068.52	0.199254	0.0370738	4506.73	4191.19	5222.75	4076.64	3883.32	3924.68	4282.82	3889.16	3609.58	3506.09	3660.76
A730017C20Rik	309.045	0.200177	0.0425027	334.225	327.263	375.967	307.313	317.03	307.531	290.796	311.916	247.457	297.015	282.977
Vldlr	581.586	0.20194	0.0317113	539.336	705.249	634.001	625.801	625.558	532.426	589.812	500.3	562.003	579.782	503.181
Arhgef3	899.971	0.20303	0.0411854	922.592	908.138	1134.11	867.181	1015.47	968.619	856.974	861.628	770.967	775.965	818.042
Ncs1	12891.7	0.203096	0.0279983	15164.3	12160.9	15645.2	13232.3	13229	12940.4	12932.7	12250.1	11257.7	10625.7	12370.3
Rab2b	507.961	0.203833	0.0495973	500.112	582.959	545.329	556.516	551.463	503.138	554.875	392.211	508.112	439.494	453.361
Anxa6	1590.32	0.204633	0.0268643	1758.56	1583.51	2028.8	1639.37	1558.43	1423.64	1693.4	1465.9	1425.35	1469.73	1446.77
Tspan7	12609.3	0.209069	0.046491	12792.9	14269	16175.4	12129.4	12686.1	12278.2	13803	12066.9	10531.8	10645.4	11324.1
Rbm14	381.308	0.211751	0.0187811	432.286	432.182	422.076	382.185	388.696	347.28	393.551	366.475	345.34	370.447	313.865
Vstm2a	990.676	0.211958	0.0388424	915.237	1245.13	1158.05	1019.16	1013.04	1059.62	899.104	901.776	831.456	916.253	938.606
Trrap	549.342	0.212796	0.021797	667.633	546.134	633.114	528.578	592.762	523.012	501.443	568.242	469.619	503.062	509.159
Fam32a	1286.86	0.21728	0.0183941	1450.49	1452.88	1534.9	1336.53	1187.95	1118.2	1331.7	1296.05	1161.4	1103.67	1181.73
Atp13a1	845.024	0.217574	0.0333669	1032.91	749.023	903.562	934.231	955.949	714.435	793.266	794.715	882.048	818.709	716.41
Trim46	615.311	0.22184	0.0323914	749.351	626.039	757.254	583.336	618.27	528.242	662.768	570.301	562.003	557.862	553
2810403A07Rik	418.033	0.221997	0.00659336	470.693	464.144	435.377	428.003	467.65	405.858	362.724	365.446	411.329	372.639	414.501
Ube2i	2308.61	0.22284	0.00424247	2312.61	2588.23	2817.98	2505.44	2294.52	2133.89	2361.3	2103.11	2157.83	2058.28	2061.55
Tubgcp2	706.792	0.227421	0.0302509	766.511	681.625	947.011	699.556	744.596	634.937	648.382	741.185	651.088	607.182	652.64
Eif4enif1	229.9	0.228416	0.0375943	274.571	232.767	250.94	267.083	223.5	225.941	233.253	194.561	191.367	235.639	199.279
Zfp180	822.399	0.229605	0.0459251	1001.04	820.59	923.956	890.648	834.482	941.422	829.231	771.039	685.182	632.39	716.41
Sde2	327.549	0.229688	0.028648	325.236	371.732	400.795	368.775	313.386	327.406	323.677	276.915	280.452	283.863	330.804
Srek1	329.478	0.229821	0.0481417	390.61	336.296	333.404	387.773	343.753	375.523	275.383	270.739	285.951	286.055	338.775
Cask	830.481	0.232019	0.00413368	853.949	959.555	900.902	895.119	908.577	827.405	846.699	792.657	734.673	733.221	682.532
Fam114a2	315.618	0.23318	0.0399311	304.807	341.16	407.888	326.31	337.68	320.083	304.154	276.915	316.745	241.119	294.934
Gemin4	288.767	0.233306	0.0288909	353.837	318.231	297.049	261.495	340.109	258.368	241.474	269.709	291.45	281.671	263.049
Daxx	351.917	0.235167	0.0295805	402.868	336.296	380.4	383.303	415.419	303.347	317.512	391.181	339.841	318.935	281.98
Nek6	983.232	0.237411	0.0430426	921.775	1029.04	1331.84	1175.61	901.289	811.715	978.225	910.011	940.338	858.165	957.538
Lrtm2	615.845	0.24154	0.0438254	675.805	653.137	821.984	571.043	638.919	629.707	617.556	635.155	535.608	493.198	502.184
Ip6k1	1470.23	0.241973	0.0324724	1817.4	1458.44	1726.43	1608.08	1416.31	1512.55	1628.66	1269.28	1287.88	1155.18	1292.33
Synj2bp	529.396	0.24572	0.0424403	560.583	639.935	581.684	651.503	459.147	563.807	519.939	401.475	471.819	460.318	513.145
Mfap3	404.304	0.24781	0.0380239	434.738	443.994	505.427	448.118	378.979	376.569	463.424	344.857	333.242	324.415	393.577
Lrrc57	383.973	0.248087	0.0411324	418.394	460.67	450.451	411.24	358.329	385.983	401.771	278.974	386.033	310.167	361.692
Tmem119	569.937	0.250079	0.012218	598.173	589.213	665.922	678.323	590.332	511.506	586.729	508.536	482.817	455.934	601.824
Crtc1	2777.92	0.250574	0.0149843	3070.95	2993.31	3695.82	2563.55	2887.28	2671.55	2883.3	2544.74	2364.59	2496.68	2385.37
Ntrk3	724.04	0.252644	0.0113735	819.628	714.977	916.862	700.673	816.262	718.619	674.071	681.479	591.698	613.758	716.41
Slc25a27	293.658	0.252831	0.0449503	394.696	317.536	343.158	244.733	307.313	266.736	304.154	268.68	255.156	273.999	254.081
Arf3	3837.91	0.255084	0.0077057	4225.62	3663.13	4942.54	4263.27	3956.2	3630.75	3985.86	3202.54	3621.67	3286.89	3438.57
Zfp235	319.477	0.258564	0.0126415	339.945	328.653	399.021	344.19	342.538	329.498	304.154	304.71	295.849	280.575	245.114
Ift122	683.925	0.259811	0.00271102	802.467	688.573	841.492	691.733	732.449	642.259	675.098	650.596	618.093	599.51	580.9
Unc5a	386.483	0.260518	0.0479147	442.909	380.07	520.501	376.598	403.272	310.669	387.385	403.534	290.35	402.231	333.793
Gpc5	645.667	0.262349	0.00576418	674.987	699.69	822.871	649.268	703.297	614.016	650.437	634.125	535.608	538.134	579.903
Rbbp9	449.099	0.262592	0.0485942	423.297	548.913	524.048	519.638	453.074	540.795	399.716	348.975	442.124	363.871	375.642
Lix1	761.418	0.262938	0.0195056	738.727	917.866	872.527	863.828	794.398	815.899	778.881	599.125	691.781	584.166	718.402
Zfand3	205.965	0.263515	0.0153712	236.981	232.767	225.225	246.968	189.489	186.192	182.903	168.826	211.164	191.799	193.301
Dph6	190.973	0.263544	0.0362604	168.338	224.429	238.526	207.855	211.353	182.008	201.399	157.502	184.768	161.111	163.409
Lamp5	523.828	0.267058	0.0494397	585.098	539.88	579.024	540.871	641.349	562.761	552.82	527.065	437.724	333.183	462.328
Ctdsp2	472.506	0.272271	0.0448545	565.486	486.379	657.942	467.116	428.78	506.276	423.349	422.064	457.521	345.239	437.418
Camkk1	3590.28	0.272809	0.0428418	3883.22	3828.49	5194.37	3496.66	3409.59	3290.79	4068.06	2806.21	3013.48	3022.76	3479.42
Siglech	255.923	0.27815	0.0150186	274.571	291.827	315.67	267.083	264.799	231.171	254.832	190.443	257.356	209.335	258.067
Slc9a9	148.158	0.278748	0.0417754	147.909	163.284	192.417	159.803	155.478	150.628	127.416	108.09	160.572	121.656	142.485
Med15	517.521	0.278892	0.0362436	679.073	464.839	547.989	610.156	561.18	426.778	467.534	495.153	448.723	393.463	597.838
Jph3	7282.2	0.27916	0.0493686	7686.36	7310.27	10923.4	7287.23	7068.2	6608.78	8493.7	6494.64	6147.94	5585.2	6498.5
Nrip2	293.868	0.279592	0.0326151	375.901	278.625	382.174	244.733	343.753	261.506	277.438	285.15	262.855	255.367	265.042
Pcdhb9	528.816	0.280384	0.0297215	523.81	612.142	765.234	553.163	470.079	529.288	461.369	485.888	445.423	450.454	520.119
Kirrel3	784.922	0.281937	0.034722	914.42	894.937	937.257	733.081	864.849	730.125	716.2	958.394	588.398	692.669	603.817
Lingo2	409.881	0.282477	0.0459285	410.222	439.825	562.177	451.471	405.702	390.167	369.917	494.124	337.642	304.687	342.761
Adrbk1	494.951	0.286161	0.0103137	568.755	552.387	635.774	458.176	527.169	442.468	502.471	480.741	479.517	415.382	381.62
Gnal	612.368	0.286365	0.0229468	623.505	688.573	765.234	629.153	688.721	707.113	567.206	610.449	459.721	526.078	470.299
Cenpt	170.566	0.287488	0.014544	205.928	186.908	195.964	162.038	194.348	140.167	158.242	156.472	139.676	183.031	153.445
Angel2	389.172	0.289026	0.018174	348.934	496.801	459.318	474.938	378.979	395.397	371.972	310.886	365.137	317.839	360.696
Zfp790	240.678	0.289379	0.0148049	255.776	278.625	282.862	280.493	236.862	232.217	247.639	203.826	244.158	212.623	172.377
Miat	609.615	0.291147	0.0408632	900.528	560.03	640.208	562.103	722.732	550.209	631.941	604.272	552.105	462.51	519.123
Atg14	255.146	0.292982	0.00368415	286.829	261.95	311.237	288.315	269.658	257.322	247.639	230.591	214.463	232.351	206.254
Gba2	824.494	0.296924	0.0181583	1037	881.04	1140.31	702.908	824.764	796.025	690.512	780.304	700.579	728.837	787.154
Neurod1	167.215	0.297267	0.041832	179.779	182.045	237.639	167.625	162.766	133.891	178.793	134.855	130.877	156.727	174.37
Ttll12	177.796	0.297659	0.0442206	177.327	200.805	195.964	184.388	232.003	162.134	210.647	167.796	127.578	166.591	130.528
Kcnab1	1526.9	0.297885	0.0493952	1592.68	1850.32	1907.32	1580.15	1568.15	1966.53	1470.42	1257.96	1347.27	1033.52	1221.58
Slc30a3	1551.21	0.301874	0.044814	1680.93	1518.2	2348.91	1596.91	1501.34	1423.64	1704.7	1396.93	1359.37	1036.81	1495.59
Ubp1	136.629	0.307876	0.0304351	170.79	155.641	148.081	153.098	134.829	157.95	124.333	135.884	109.981	99.7356	112.593
BC023829	343.048	0.310248	0.0193081	303.99	457.891	434.49	381.068	338.894	342.05	319.567	302.651	337.642	255.367	299.916
Igsf3	385.158	0.310938	0.000616175	432.286	405.084	450.451	468.233	398.413	367.155	349.366	368.534	327.743	305.783	363.685
Zfp932	164.227	0.312553	0.0362113	156.898	207.753	152.515	210.09	191.919	188.284	139.746	120.443	156.173	139.191	143.481
Gtdc1	193.332	0.312632	0.0433529	162.618	265.424	267.788	188.858	195.563	154.812	178.793	190.443	188.068	158.919	175.366
Rprm	315.612	0.314888	0.0241108	317.064	372.427	372.42	341.955	363.188	326.36	323.677	337.651	259.555	253.175	204.261
Gng7	3327.67	0.316253	0.0249178	3413.34	3790.97	4948.75	3334.62	3150.87	3662.13	3301.51	3041.95	2736.33	2508.73	2715.18
Csdc2	1728.36	0.317568	0.00929891	1943.24	1750.96	2442.9	1744.42	1803.79	1515.69	1905.07	1625.46	1356.07	1424.79	1499.58
Dusp14	461.044	0.320405	0.00873664	444.544	541.965	605.626	531.931	461.577	423.64	495.278	381.916	436.625	340.855	407.526
Fktn	261.713	0.321343	0.0201698	288.463	359.225	277.542	270.435	270.873	294.979	235.308	190.443	226.561	259.751	205.258
Mllt1	181.37	0.329537	0.0199137	227.175	186.908	233.206	169.86	202.851	158.996	207.565	147.208	138.576	174.263	148.463
Phf21a	177.876	0.333693	0.0200379	203.477	233.462	223.452	156.45	183.416	157.95	172.628	156.472	125.378	188.511	155.438
Pcdhb20	109.418	0.334208	0.042755	120.942	122.984	113.499	141.923	117.823	116.109	109.948	119.413	68.1882	92.0637	80.7082
Igfbp5	258.068	0.336759	0.0430553	334.225	289.743	266.901	325.193	239.291	265.69	275.383	290.298	181.469	185.223	185.33
Bcr	161.416	0.341103	0.0484098	226.358	144.524	160.495	200.033	180.987	196.653	124.333	162.649	123.179	134.808	121.56
Atxn2	149.999	0.342409	0.00388762	189.585	182.045	159.609	151.98	162.766	142.259	140.774	134.855	120.979	143.575	121.56
Lrrtm4	368.622	0.343211	0.0466588	330.139	477.346	503.654	436.943	335.25	385.983	330.87	346.916	299.148	217.007	391.584
Atg16l2	113.245	0.346193	0.0331506	162.618	133.407	107.292	102.81	133.614	107.741	82.2038	112.207	116.58	97.5436	89.6757
Fxr2	114.902	0.34655	0.027065	129.114	148.693	141.874	98.3401	131.185	84.728	128.443	100.884	103.382	87.6797	109.604
Ksr2	127.961	0.346815	0.0173062	138.103	159.115	168.476	115.103	142.117	138.075	117.14	118.384	112.181	105.216	93.6613
Pde1b	700.337	0.347513	0.0245934	670.084	888.683	1036.57	720.788	647.422	713.389	703.87	663.979	504.813	507.446	646.662
Ercc2	300.863	0.348262	0.00595811	389.793	299.47	384.834	284.963	343.753	250	280.52	284.121	263.954	306.879	221.2
Fam84a	1230.58	0.351199	0.0321791	1357.33	1401.47	1909.1	1180.08	1126	1301.25	1196.06	1087.07	996.428	775.965	1205.64
Mapk3	500.831	0.352545	0.011958	458.436	648.968	679.223	610.156	442.142	468.619	517.884	435.446	376.135	430.726	441.404
1700019G17Rik	204.732	0.354788	0.0346176	220.638	289.048	212.811	242.498	195.563	211.297	230.171	168.826	160.572	195.087	125.546
Tmem255a	444.975	0.359584	0.00939127	473.962	628.123	493.013	412.358	519.881	458.159	384.303	387.063	404.73	436.206	296.926
Mlh1	134.279	0.364264	0.00867282	140.554	184.824	146.308	139.688	151.834	107.741	132.554	94.707	125.378	124.944	128.535
Inpp5d	122.324	0.365495	0.0378107	158.532	103.529	155.175	135.218	144.546	134.937	87.3415	91.6187	138.576	96.4476	99.6397
Spred2	64.1004	0.365718	0.0321355	71.0943	76.4309	84.2378	69.2851	63.1631	61.7154	62.6804	40.1475	54.9905	63.5678	57.791
Adarb2	351.114	0.367378	0.0464541	402.868	375.206	542.669	356.483	323.104	420.502	322.65	357.21	212.263	277.287	272.016
Cyth4	253.754	0.371849	0.0175506	280.291	272.372	344.045	307.313	244.15	232.217	303.126	184.267	225.461	169.879	228.175
Polm	66.0605	0.373506	0.038783	82.5348	68.7878	71.8238	67.0501	87.4566	73.2217	71.9283	53.5301	51.6911	54.7998	43.8415
Fastkd5	140.033	0.37432	0.018199	166.704	184.824	171.136	156.45	119.038	138.075	110.975	93.6776	124.279	122.752	152.449
Pcdh8	323.814	0.376643	0.0282426	322.785	390.493	516.954	302.843	317.03	209.205	345.256	275.886	262.855	294.823	323.829
1700003M07Rik	97.687	0.37939	0.0102432	122.576	97.2757	109.066	131.865	98.3887	87.8661	83.2313	89.5599	102.282	76.7197	75.7262
Ptchd4	165.995	0.382946	0.0336387	185.499	158.42	233.206	207.855	166.411	205.021	145.912	138.972	100.083	127.136	157.431
Htr1a	333.159	0.385417	0.0111496	419.211	410.642	344.932	348.66	386.267	415.272	253.804	308.827	248.557	235.639	292.941
Gm20605	224.045	0.385514	0.0152668	296.635	214.701	300.596	286.08	185.845	221.757	180.848	163.678	227.661	176.455	210.24
Pitpnm2	1666.52	0.390396	0.0205304	1735.68	1846.85	2861.43	1439.34	1685.97	1708.16	1489.94	1660.46	1264.78	1300.95	1338.16
Slc25a34	73.53	0.394904	0.013007	91.5237	88.9378	85.1246	84.9301	71.6658	61.7154	61.6528	82.3539	52.7909	61.3758	66.7586
Icam2	43.4734	0.396383	0.0446927	46.579	47.2482	56.7497	59.2276	40.0843	38.7029	34.9366	40.1475	42.8926	42.7438	28.8955
Dynlt1a	54.4152	0.400128	0.0186064	62.9226	66.7033	66.5036	51.4051	65.5925	51.2552	46.2396	52.5006	39.5932	46.0318	49.8199
Zfp647	66.4998	0.406432	0.0497902	67.0084	97.2757	90.4448	61.4626	66.8071	49.1632	66.7906	74.1185	58.2899	38.3599	61.7766
Pabpc1	335.46	0.409605	0.018664	340.762	405.084	516.068	311.783	364.403	257.322	407.936	303.68	222.162	294.823	266.038
Pcdha9	121.422	0.411125	0.0162999	159.349	111.867	142.761	130.748	157.908	129.707	81.1762	129.707	109.981	99.7356	82.701
Cbx6	1562.16	0.411494	0.0482842	1568.16	2112.97	2590.09	1449.4	1311.85	1252.09	2056.12	1414.43	1039.32	1150.8	1238.52
Poc1a	74.1796	0.415621	0.021235	93.1581	86.8533	98.4253	55.8751	94.7447	57.5313	77.066	72.0597	62.6892	54.7998	62.773
Mgat5b	103.881	0.41786	0.0161046	119.308	117.426	149.855	128.513	86.2419	78.4518	120.223	87.5011	85.7852	76.7197	92.6649
Slc38a5	73.5605	0.421533	0.0337889	63.7397	85.4637	109.066	105.045	63.1631	64.8535	59.5977	61.7654	82.4858	59.1838	54.8018
Cpne5	85.0827	0.424364	0.0300915	83.352	109.088	133.894	90.5176	76.5245	79.4979	95.5619	75.148	64.8888	53.7038	73.7334
Emx2os	109.235	0.424662	0.0153549	113.587	133.407	149.855	109.515	127.541	92.0502	90.4241	61.7654	120.979	89.8717	112.593
Eva1a	171.675	0.425099	0.019216	168.338	162.589	269.561	167.625	229.574	173.64	118.168	176.032	156.173	150.151	116.578
Ahdc1	79.4529	0.425381	0.0111088	93.9753	95.1912	110.839	80.4601	80.1686	81.5899	82.2038	73.0891	59.3897	60.2798	56.7946
Ppargc1b	109.686	0.425457	0.0327579	134.834	135.491	140.101	91.6351	134.829	81.5899	112.003	119.413	53.8907	104.12	98.6433
Tbc1d16	101.978	0.426398	0.0210019	152.812	106.308	141.874	97.2226	93.53	84.728	105.837	85.4422	65.9886	84.3917	103.625
Dgkz	677.33	0.429113	0.0204037	697.051	669.118	1199.72	672.736	700.868	544.979	767.578	532.212	496.014	488.814	681.536
Net1	345.432	0.431707	0.0339626	272.937	464.144	588.778	329.663	354.685	399.581	296.961	307.798	277.152	218.103	289.952
Fancd2	47.9551	0.432062	0.0292685	54.7508	52.112	51.4294	55.8751	65.5925	55.4393	33.9091	47.3535	42.8926	37.2639	30.8883
Ntf3	65.9168	0.435518	0.0485302	51.4821	90.3275	110.839	72.6376	58.3044	52.3012	55.4875	58.6772	47.2918	56.9918	70.7442
Brpf1	117.289	0.436856	0.0150378	164.252	126.458	125.913	96.1051	171.269	112.971	78.0936	123.531	101.183	99.7356	90.6721
Rnpepl1	115.362	0.437546	0.00793348	145.457	115.341	138.327	175.448	98.3887	105.648	107.892	105.001	83.5856	105.216	88.6794
Synpr	1533.06	0.439178	0.0218813	1311.57	2105.32	2477.48	1793.59	1257.19	1494.77	1567.01	1147.81	1069.02	1090.52	1549.4
Lemd2	46.1877	0.445693	0.019212	52.2993	57.6706	49.656	58.1101	52.231	28.2427	42.1294	39.1181	50.5913	36.1679	41.8487
Grm2	744.898	0.447848	0.0442154	807.37	789.323	1252.04	764.371	745.811	741.631	778.881	915.158	483.916	380.311	535.065
Rspo3	69.4945	0.450639	0.0452221	70.2771	116.036	54.0896	74.8726	91.1006	57.5313	50.3498	55.5889	58.2899	85.4877	50.8163
Adap2	36.7927	0.452015	0.0460864	51.4821	36.8258	47.8826	36.8775	42.5136	32.4268	41.1019	36.0298	19.7966	32.8799	26.9027
March4	84.8582	0.453509	0.0173007	81.7176	101.445	123.253	79.3426	111.75	103.556	60.6253	75.148	62.6892	70.1437	63.7694
Bmp1	180.468	0.468316	0.00460145	208.38	187.603	268.674	191.093	207.709	145.397	200.372	162.649	106.682	139.191	167.395
Rhobtb2	118.52	0.46941	0.0425705	112.77	187.603	165.816	118.455	112.965	109.833	158.242	109.119	72.5875	75.6237	80.7082
Khdrbs2	106.082	0.479521	0.00829691	101.33	133.407	170.249	103.928	117.823	92.0502	105.837	108.09	69.288	82.1997	82.701
Fstl4	422.063	0.482041	0.0267873	398.782	467.618	852.132	396.713	381.408	278.243	454.176	341.769	331.043	323.319	417.49
Cyp4v3	77.1833	0.494209	0.00901639	101.33	104.919	78.0308	100.575	72.8805	85.774	68.8457	46.3241	65.9886	52.6078	71.7406
Npy1r	278.498	0.501052	0.00214546	281.926	360.615	368.873	331.898	314.601	309.623	269.217	247.062	192.467	160.015	227.179
Cep41	34.5113	0.504928	0.0378957	38.4073	29.8775	39.9021	54.7576	43.7283	39.7489	23.6336	27.7945	20.8964	33.9759	26.9027
Ablim3	242.342	0.522984	0.00654994	229.626	308.503	394.588	240.263	279.375	252.092	267.162	153.384	153.973	188.511	198.283
Fam160a1	114.195	0.52568	0.000274245	143.823	152.862	148.081	105.045	133.614	115.063	93.5068	85.4422	92.3841	98.6396	87.683
Epb4.1l1	1017.78	0.53346	0.044143	965.085	1480.68	2081.12	775.546	817.476	924.686	1314.23	802.951	734.673	700.341	598.835
D630041G03Rik	49.2477	0.53417	0.0178122	83.352	42.3844	60.2966	45.8176	64.3778	46.0251	45.2121	42.2064	46.192	33.9759	31.8847
Rasl10b	191.1	0.53906	0.0290817	173.241	255.001	357.346	200.033	165.196	114.017	252.777	163.678	126.478	124.944	169.388
1500015A07Rik	41.3321	0.544561	0.0206117	49.8477	56.2809	57.6364	44.7001	40.0843	33.4728	47.2672	20.5885	45.0922	31.7839	27.8991
Plekha2	488.91	0.544632	0.0164709	406.954	636.461	1007.31	528.578	370.476	413.18	440.818	338.681	417.928	346.335	471.296
Pcdhb3	48.6846	0.545642	0.0128341	54.7508	50.0275	61.1833	55.8751	72.8805	61.7154	39.0468	41.177	38.4934	28.4959	31.8847
Trpc6	289.623	0.572946	0.000800119	314.613	414.811	414.982	338.603	279.375	319.037	287.713	212.061	190.267	196.183	218.211
Npy5r	71.6446	0.579129	0.00126093	66.1913	84.7688	109.953	93.8701	82.5979	51.2552	56.5151	75.148	58.2899	53.7038	55.7982
4931414P19Rik	41.5633	0.581147	0.0208026	48.2134	34.7413	75.3707	45.8176	49.8017	20.9205	42.1294	40.1475	34.0941	35.0719	30.8883
Tdo2	55.2595	0.590388	0.0415193	48.2134	66.0085	103.746	69.2851	51.0164	57.5313	64.7355	26.765	26.3954	38.3599	55.7982
Phxr4	19.1835	0.592546	0.04582	21.2466	31.962	28.3749	15.645	19.4348	12.5523	16.4408	13.3825	19.7966	14.2479	17.9351
Npnt	255.051	0.602227	0.0246297	227.992	365.479	511.634	284.963	176.128	251.046	275.383	124.56	205.665	154.535	228.175
Adam8	30.0002	0.611361	0.0175611	52.2993	38.2155	32.8084	27.9375	32.7962	34.5188	22.606	17.5002	23.096	26.3039	21.9207
E030013I19Rik	25.3508	0.613729	0.0299596	31.0527	46.5534	21.2811	31.29	25.5082	18.8284	27.7438	22.6473	14.2975	19.7279	19.9279
Pcdhga10	66.5949	0.6245	0.000908487	86.6207	68.093	85.1246	94.9876	77.7392	46.0251	64.7355	57.6478	63.789	33.9759	53.8054
Tunar	64.3716	0.627051	0.00531995	57.2023	90.3275	117.933	55.8751	76.5245	46.0251	62.6804	46.3241	46.192	59.1838	49.8199
Pdyn	224.083	0.631156	0.00566695	247.604	243.884	446.904	271.553	178.557	207.113	228.115	147.208	162.772	124.944	206.254
Slc26a10	86.9707	0.642077	0.0115352	84.1691	94.4964	177.343	110.633	74.0952	64.8535	96.5894	55.5889	67.0884	47.1278	84.6938
Myo19	30.3566	0.642283	0.035877	35.9558	42.3844	23.9413	52.5226	34.0109	13.5983	19.5234	15.4414	27.4953	36.1679	32.8811
Nphp3	30.5724	0.686163	0.0231055	35.1386	35.4362	57.6364	27.9375	36.4403	19.8745	35.9641	13.3825	16.4972	24.1119	33.8775
Sertad4	27.7541	0.711769	0.00636696	29.4183	35.4362	44.3357	37.995	29.1522	19.8745	24.6611	17.5002	18.6968	15.3439	32.8811
Lfng	28.6093	0.717057	0.0268806	33.5042	32.6568	55.863	25.7025	34.0109	16.7364	38.0192	28.8239	18.6968	19.7279	10.9604
Plk5	610.147	0.722127	0.0064371	620.237	729.568	1518.05	585.571	431.21	481.171	556.931	402.505	434.425	377.023	574.921
C2cd4c	13.6795	0.738401	0.0408707	11.4405	18.0655	23.9413	12.2925	21.8642	14.6443	13.3581	11.3237	8.79848	8.76797	5.97838
AI450353	14.173	0.74018	0.0478236	8.17176	24.3189	17.7343	23.4675	17.0055	15.6904	10.2755	7.20597	14.2975	8.76797	8.96757
Slco4c1	18.7264	0.753547	0.0153959	18.7951	34.7413	17.7343	25.7025	23.0788	15.6904	20.5509	10.2942	13.1977	14.2479	11.9568
Chst9	20.9583	0.762467	0.0128969	20.4294	34.0465	33.6951	22.35	24.2935	24.0586	18.4958	13.3825	9.89829	10.96	18.9315
Htra4	37.6924	0.763075	0.0075548	31.0527	62.5344	66.5036	43.5825	38.8696	24.0586	46.2396	32.9416	24.1958	19.7279	24.9099
Rad51ap1	12.6535	0.783635	0.0351099	9.80611	18.0655	17.7343	13.41	23.0788	6.27615	8.22038	9.26482	15.3973	10.96	6.97478
Pgap3	20.2119	0.788724	0.00675799	22.8809	27.0982	25.7147	30.1725	25.5082	9.41422	13.3581	15.4414	9.89829	21.9199	20.9243
Gm20939	9.20238	0.827974	0.0414773	13.0748	11.8121	12.414	15.645	7.28805	6.27615	10.2755	6.17654	8.79848	5.47998	3.98559
Itga11	41.888	0.855248	0.00726756	29.4183	47.943	93.105	56.9926	49.8017	23.0125	32.8815	45.2947	34.0941	15.3439	32.8811
Rhbdl3	35.7997	0.881018	0.00249206	49.8477	43.0792	77.1441	32.4075	35.2256	31.3807	15.4132	21.6179	28.5951	36.1679	22.9171
Ucp3	35.3777	0.903228	0.000813144	62.9226	50.0275	42.5623	29.055	52.231	29.2887	29.7989	35.0004	23.096	14.2479	20.9243
4930578C19Rik	8.14055	0.926822	0.0490506	10.6233	11.8121	7.09371	14.5275	10.9321	3.13807	3.08264	7.20597	2.19962	10.96	7.97118
Eps8l1	42.9795	0.9313	0.00831506	56.3852	70.1775	75.3707	36.8775	51.0164	14.6443	53.4325	16.4708	16.4972	46.0318	35.8703
Fcrl1	7.4646	0.942617	0.0471083	7.35459	10.4224	9.75386	13.41	9.7174	9.41422	4.11019	2.05885	7.69867	2.19199	5.97838
Mylk3	21.5029	1.02101	0.0192029	36.7729	24.3189	60.2966	11.175	15.7908	18.8284	17.4683	13.3825	10.9981	6.57598	20.9243
Kcnk6	9.456	1.07213	0.014493	11.4405	9.03275	15.9609	16.7625	13.3614	12.5523	5.13774	7.20597	2.19962	4.38398	5.97838
Dnase1l3	6.65866	1.11291	0.044232	9.80611	9.72757	3.54686	14.5275	9.7174	5.23012	2.05509	9.26482	1.09981	3.28799	4.98199
Gm38413	5.75637	1.19065	0.0351387	8.98894	11.8121	5.32028	5.58751	9.7174	1.04602	8.22038	5.14712	2.19962	3.28799	1.99279
Syne4	7.56616	1.2085	0.0184774	16.3435	7.64309	6.207	8.94001	15.7908	5.23012	3.08264	4.1177	8.79848	1.096	5.97838
Slfn10-ps	4.31755	1.2492	0.0421532	6.53741	4.86379	5.32028	11.175	3.64403	2.09205	2.05509	1.02942	4.39924	4.38398	1.99279
4930528A17Rik	4.35536	1.27851	0.0377461	6.53741	2.77931	7.98043	10.0575	4.8587	1.04602	2.05509	4.1177	2.19962	3.28799	2.98919
C1qtnf6	6.92267	1.29139	0.013991	4.90306	13.2017	9.75386	10.0575	13.3614	2.09205	7.19283	7.20597	3.29943	1.096	3.98559
Myh8	8.43368	1.29483	0.0082389	13.892	6.94827	19.5077	13.41	8.50273	3.13807	7.19283	1.02942	5.49905	7.67197	5.97838
A330041J22Rik	4.72644	1.31098	0.0343051	8.17176	4.86379	3.54686	8.94001	9.7174	1.04602	4.11019	1.02942	1.09981	5.47998	3.98559
Lipc	5.28292	1.31635	0.0224174	12.2576	6.25344	5.32028	4.47001	10.9321	4.1841	2.05509	2.05885	5.49905	1.096	3.98559
6530411M01Rik	6.10718	1.42331	0.00589267	9.80611	10.4224	9.75386	6.70501	9.7174	5.23012	5.13774	4.1177	3.29943	0	2.98919
Aoc2	4.84541	1.43189	0.0260178	10.6233	11.1172	7.98043	4.47001	2.42935	0	2.05509	5.14712	3.29943	2.19199	3.98559
Col9a2	10.1887	1.50034	0.00201619	9.80611	15.981	23.9413	15.645	13.3614	4.1841	13.3581	4.1177	6.59886	1.096	3.98559
Gm4922	4.46451	1.51473	0.0120301	8.98894	6.94827	7.09371	7.82251	3.64403	4.1841	4.11019	1.02942	2.19962	1.096	1.99279
Myo18b	10.6396	1.65998	0.000279174	19.6122	15.981	20.3944	17.88	10.9321	7.32217	1.02755	11.3237	2.19962	4.38398	5.97838
Catsperd	5.84959	1.76625	0.00683386	5.72023	13.8965	10.6406	12.2925	4.8587	0	4.11019	5.14712	2.19962	5.47998	0
Grhl2	3.36928	1.99168	0.0201156	4.90306	1.38965	2.66014	11.175	8.50273	2.09205	2.05509	0	0	3.28799	0.996397
Gm15328	2.50164	2.02979	0.016657	4.08588	5.55861	3.54686	5.58751	2.42935	2.09205	0	1.02942	0	2.19199	0.996397
Acot12	2.22635	2.16048	0.0342459	4.08588	1.38965	7.09371	5.58751	1.21468	0	0	1.02942	1.09981	0	2.98919
Gm8234	2.07337	2.44039	0.018062	1.63435	7.64309	3.54686	3.3525	2.42935	1.04602	0	2.05885	0	1.096	0
Btla	1.36376	2.75635	0.037633	2.45153	1.38965	0	6.70501	2.42935	0	0	1.02942	0	0	0.996397
Gabrr1	1.92451	2.76249	0.0140905	5.72023	1.38965	2.66014	3.3525	4.8587	0	0	0	0	2.19199	0.996397
Cnga2	1.4377	2.89318	0.0195149	5.72023	2.77931	1.77343	2.235	1.21468	2.09205	0	0	0	0	0
Tgm6	1.17467	3.09901	0.0148714	2.45153	1.38965	0.886714	2.235	4.8587	0	0	0	1.09981	0	0

## Sheet: Overlapping SigDiff
Gene	7143 control	7146 control	7152 control	7155 control	7596 control	7145 young platelet fraction	7148 young platelet fraction	7151 young platelet fraction	7154 young platelet fraction	7157 young platelet fraction	7595 young platelet fraction	7144 young plasma	7147 young plasma	7150 young plasma	7156 young plasma	7159 young plasma	7594 young plasma
Shox2	0	0	0	0	0	11.6447	1.1102	0.999999	0	0.941744	2.19206	2.09205	2.05509	9.26482	4.39924	0	2.98919
Gucy2c	0	0	0	1.1175	0	3.17582	4.44079	0.999999	0	0	6.57617	2.09205	9.24792	2.05885	4.39924	7.67197	1.99279
Adam5	0	0	0	0	0	2.11722	0	4.99999	2.21218	0	3.28808	2.09205	0	2.05885	5.49905	3.28799	0
C1qtnf3	0	1.38965	0.886714	0	0	7.41026	0	3	5.53045	0.941744	8.76822	2.09205	7.19283	3.08827	2.19962	10.96	9.96397
Oas3	0.817176	0	0	0	0	1.05861	7.77139	0	5.53045	0	1.09603	2.09205	6.16528	5.14712	2.19962	1.096	0
Gm10714	0	0	0	1.1175	0	3.17582	1.1102	0	7.74263	1.88349	1.09603	0	4.11019	2.05885	6.59886	0	2.98919
E330011O21Rik	0.817176	0	0	0	0	0	2.2204	4	3.31827	1.88349	6.57617	0	2.05509	4.1177	1.09981	4.38398	3.98559
Zmynd15	0.817176	0.694827	0.886714	0	0	2.11722	3.3306	2	4.42436	5.65046	0	3.13807	7.19283	2.05885	8.79848	1.096	6.97478
Krt28	0	0	0	1.1175	0	5.29304	6.66119	0	1.10609	1.88349	0	0	7.19283	3.08827	1.09981	0	1.99279
Fat2	0	0.694827	0.886714	1.1175	0	4.23443	0	13	8.84872	1.88349	3.28808	7.32217	5.13774	7.20597	1.09981	2.19199	0.996397
Gh	13.0748	75.0413	2.66014	16.7625	70.4512	0	0	2	13.2731	0	0	3.13807	48.2947	96.7659	833.656	478.95	14.946
Il2rb	1.63435	1.38965	0	0	0	6.35165	1.1102	4.99999	6.63654	0.941744	3.28808	3.13807	7.19283	1.02942	8.79848	5.47998	0.996397
Bcl3	0	0.694827	0.886714	0	1.21468	2.11722	1.1102	7.99999	7.74263	0	3.28808	1.04602	2.05509	2.05885	3.29943	2.19199	4.98199
Prc1	0.817176	0.694827	4.43357	1.1175	1.21468	5.29304	9.99179	8.99999	4.42436	4.70872	4.38411	9.41422	8.22038	6.17654	12.0979	8.76797	0.996397
Gprin2	0	0.694827	1.77343	1.1175	0	11.6447	1.1102	7.99999	5.53045	7.53395	2.19206	1.04602	4.11019	6.17654	4.39924	1.096	2.98919
Znf41-ps	1.63435	2.77931	1.77343	2.235	0	8.46886	0	8.99999	1.10609	17.8931	2.19206	17.7824	0	8.23539	4.39924	2.19199	14.946
4930507D05Rik	0	0.694827	1.77343	1.1175	1.21468	6.35165	5.55099	4	4.42436	2.82523	4.38411	7.32217	3.08264	2.05885	4.39924	1.096	5.97838
H2-DMb2	2.45153	0.694827	0.886714	2.235	0	1.05861	3.3306	4	5.53045	3.76698	5.48014	7.32217	5.13774	5.14712	2.19962	8.76797	2.98919
C920021L13Rik	1.63435	1.38965	0	1.1175	1.21468	7.41026	5.55099	0	1.10609	7.53395	5.48014	7.32217	2.05509	3.08827	4.39924	5.47998	3.98559
Cyp4f18	0.817176	0	3.54686	1.1175	0	9.52747	5.55099	8.99999	7.74263	0.941744	3.28808	4.1841	3.08264	10.2942	1.09981	5.47998	1.99279
Dnah11	4.08588	1.38965	0.886714	4.47001	8.50273	13.7619	11.102	6.99999	12.167	6.59221	6.57617	9.41422	2.05509	11.3237	17.597	31.7839	14.946
Cdhr3	18.7951	9.72757	19.5077	10.0575	10.9321	55.0476	15.5428	34	51.9862	35.7863	28.4967	11.5063	39.0468	29.8533	97.8831	61.3758	81.7046
Ccdc170	1.63435	2.08448	1.77343	7.82251	2.42935	8.46886	16.653	6.99999	13.2731	1.88349	2.19206	1.04602	11.303	8.23539	21.9962	13.152	11.9568
Stab2	1.63435	0	2.66014	2.235	2.42935	5.29304	5.55099	5.99999	1.10609	6.59221	5.48014	14.6443	9.24792	6.17654	1.09981	5.47998	0.996397
Klk6	31.8699	4.16896	9.75386	16.7625	26.7229	71.9853	16.653	88.9999	74.108	35.7863	20.8245	13.5983	56.5151	29.8533	111.081	51.5118	80.7082
Rsph14	0.817176	2.08448	0.886714	1.1175	4.8587	6.35165	0	8.99999	27.6522	2.82523	2.19206	0	7.19283	5.14712	9.89829	6.57598	6.97478
Cryga	2.45153	0.694827	3.54686	0	1.21468	3.17582	6.66119	3	1.10609	5.65046	13.1523	3.13807	6.16528	3.08827	2.19962	8.76797	5.97838
Ccdc153	25.3325	13.8965	15.9609	16.7625	17.0055	33.8755	21.0938	38	74.108	23.5436	9.86425	5.23012	33.9091	26.765	69.288	81.1037	100.636
Dmkn	4.08588	2.08448	4.43357	1.1175	6.07338	7.41026	1.1102	13	13.2731	10.3592	8.76822	3.13807	6.16528	5.14712	10.9981	15.3439	20.9243
Fam167a	9.80611	3.47413	5.32028	13.41	4.8587	19.0549	21.0938	18	35.3949	15.0679	15.3444	17.7824	29.7989	13.3825	21.9962	35.0719	9.96397
Rgs22	5.72023	6.25344	5.32028	4.47001	13.3614	20.1136	8.88159	21	19.9096	19.7766	4.38411	1.04602	26.7162	3.08827	26.3954	25.2079	35.8703
Hydin	11.4405	5.55861	7.09371	7.82251	13.3614	15.8791	15.5428	9.99999	29.8644	14.1262	13.1523	3.13807	12.3306	18.5296	38.4934	40.5519	28.8955
Gm12992	1.63435	5.55861	1.77343	7.82251	3.64403	7.41026	7.77139	13	9.95481	11.3009	2.19206	14.6443	9.24792	18.5296	15.3973	4.38398	0.996397
Dynlt1f	7.35459	4.86379	2.66014	21.2325	2.42935	11.6447	18.8734	24	34.2888	16.0096	25.2086	17.7824	7.19283	29.8533	25.2956	20.8239	15.9424
Iqcd	7.35459	3.47413	0.886714	10.0575	8.50273	6.35165	15.5428	5.99999	32.0766	16.0096	6.57617	7.32217	11.303	15.4414	16.4972	14.2479	21.9207
Ttc21a	10.6233	13.8965	6.207	6.70501	9.7174	13.7619	11.102	24	32.0766	17.8931	9.86425	5.23012	11.303	16.4708	48.3916	41.6478	15.9424
Fam216b	18.7951	6.25344	10.6406	10.0575	20.6495	21.1722	7.77139	47.9999	59.7288	12.2427	16.4404	13.5983	31.854	9.26482	53.8907	42.7438	33.8775
Klf4	3.2687	4.16896	5.32028	1.1175	1.21468	8.46886	7.77139	5.99999	6.63654	9.41744	13.1523	4.1841	10.2755	10.2942	5.49905	6.57598	6.97478
Cxcl5	5.72023	6.94827	7.98043	5.58751	3.64403	10.5861	6.66119	29	23.2279	8.47569	2.19206	1.04602	15.4132	4.1177	24.1958	12.056	25.9063
Odf3b	12.2576	11.1172	9.75386	17.88	6.07338	13.7619	17.7632	39	54.1984	18.8349	15.3444	5.23012	17.4683	9.26482	40.693	48.2238	34.8739
Pnp2	2.45153	9.72757	2.66014	7.82251	9.7174	8.46886	11.102	16	14.3792	10.3592	12.0563	8.3682	9.24792	14.4119	23.096	12.056	17.9351
Cml5	6.53741	9.03275	8.86714	10.0575	6.07338	12.7033	26.6448	13	16.5913	22.6019	21.9206	13.5983	13.3581	27.7945	8.79848	20.8239	19.9279
Uox	4.08588	7.64309	4.43357	1.1175	8.50273	8.46886	5.55099	13	17.6974	30.1358	6.57617	3.13807	9.24792	8.23539	16.4972	9.86396	18.9315
Nkx6-2	32.687	16.6758	23.0546	13.41	30.3669	47.6374	39.9671	51.9999	53.0923	44.262	26.3047	44.9791	60.6253	23.6768	65.9886	50.4158	45.8343
C3	30.2355	14.5914	23.0546	20.115	26.7229	25.4066	21.0938	46.9999	63.0471	43.3202	21.9206	7.32217	33.9091	40.1475	60.4896	76.7197	58.7874
Enpp6	76.8146	36.131	61.1833	61.4626	46.1577	96.3333	77.7139	132	116.139	70.6308	46.0332	86.82	102.755	78.2362	144.075	132.616	119.568
Egfl8	8.17176	8.33792	10.6406	12.2925	9.7174	15.8791	17.7632	14	22.1218	13.1844	18.6325	16.7364	11.303	22.6473	23.096	23.0159	14.946
2410004P03Rik	55.568	52.112	31.035	67.0501	66.8071	59.282	84.3751	58.9999	113.927	99.8248	58.0895	38.7029	71.9283	64.8537	162.772	177.551	97.6469
Fam227a	7.35459	10.4224	7.09371	3.3525	7.28805	15.8791	8.88159	13	18.8035	13.1844	10.9603	11.5063	9.24792	26.765	13.1977	6.57598	13.9496
Tnni1	24.5153	13.2017	12.414	22.35	15.7908	34.9341	11.102	51.9999	33.1827	44.262	15.3444	20.9205	22.606	22.6473	51.6911	47.1278	32.8811
Itgb4	154.446	80.5999	68.277	82.6951	128.756	164.084	118.791	228	193.566	152.562	97.5465	138.075	201.399	196.62	199.066	196.183	220.204
Sgk2	21.2466	29.8775	23.0546	22.35	20.6495	58.2234	17.7632	42.9999	45.3497	45.2037	29.5927	25.1046	45.2121	39.1181	29.6949	72.3357	51.8127
Nipal4	73.5459	52.8068	26.6014	51.4051	66.8071	101.626	73.2731	84.9999	74.108	98.8831	40.553	66.9456	113.03	68.9714	114.38	133.712	105.618
Ninj2	27.784	14.5914	15.9609	12.2925	17.0055	28.5824	19.9836	34	30.9705	35.7863	15.3444	12.5523	30.8264	27.7945	38.4934	37.2639	48.8235
Fbln7	24.5153	18.7603	14.1874	29.055	25.5082	33.8755	32.1958	41.9999	58.6227	24.4853	18.6325	27.1966	31.854	54.5595	40.693	47.1278	40.8523
Tppp3	253.325	141.05	165.816	126.278	228.359	285.824	226.48	313	401.511	272.164	255.374	213.389	323.677	254.268	421.227	377.023	405.534
Tmem88b	363.643	204.974	207.491	270.435	301.239	571.648	297.533	520.999	456.815	454.862	283.871	404.811	521.994	380.887	526.809	497.582	500.191
Lect1	25.3325	11.1172	14.1874	12.2925	7.28805	29.641	15.5428	23	19.9096	23.5436	31.7848	11.5063	22.606	19.5591	30.7947	32.8799	30.8883
Opalin	250.056	165.369	172.023	204.503	274.517	357.809	200.946	419.999	317.448	317.368	237.838	308.577	402.798	284.121	381.634	368.255	463.325
Xaf1	40.8588	23.6241	31.035	25.7025	34.0109	48.696	44.4079	75.9999	37.607	42.3785	33.9769	35.5648	41.1019	52.5006	64.8888	43.8398	81.7046
H2-Ob	8.17176	9.03275	3.54686	11.175	14.5761	15.8791	9.99179	18	21.0157	19.7766	17.5364	20.9205	16.4408	15.4414	10.9981	13.152	15.9424
Ptgr1	12.2576	21.5396	24.828	20.115	15.7908	23.2894	37.7467	47.9999	26.5462	31.0775	20.8245	20.9205	39.0468	28.8239	24.1958	20.8239	58.7874
Htr6	8.17176	11.1172	9.75386	7.82251	6.07338	20.1136	21.0938	14	11.0609	14.1262	13.1523	10.4602	13.3581	13.3825	10.9981	19.7279	18.9315
Galnt6	299.086	118.121	115.273	195.563	202.851	356.751	174.301	349	328.509	267.455	196.189	206.067	379.165	247.062	336.542	314.551	345.75
Insc	42.4932	62.5344	78.9176	80.4601	38.8696	89.9817	97.6975	132	124.988	113.009	31.7848	71.1297	134.609	68.9714	103.382	123.848	93.6613
Mog	649.655	322.4	411.435	455.941	580.615	827.831	459.622	937.999	814.082	750.57	506.365	596.234	831.286	603.243	918.341	789.117	989.422
Mobp	2521.81	1276.4	1520.71	1752.24	2131.76	3297.56	1787.42	3257	2944.41	2655.72	1781.04	2275.1	3230.61	2675.47	3321.43	3215.65	3260.21
Cldn11	1177.55	609.363	787.402	853.771	1031.26	1491.58	863.734	1664	1500.96	1185.66	939.296	969.665	1525.91	1196.19	1715.7	1578.23	1717.79
Pls1	143.823	116.731	97.5386	119.573	132.4	184.198	148.767	170	183.611	180.815	121.659	177.824	226.06	144.119	226.561	221.391	193.301
Cyp27a1	58.0195	37.5206	29.2616	63.6976	72.8805	98.4505	63.2813	76.9999	88.4872	75.3395	71.2418	61.7154	69.8732	97.7953	115.48	75.6237	78.7154
S1pr5	312.978	116.036	184.437	193.328	196.777	330.286	235.362	398	371.646	294.766	192.901	186.192	352.449	267.65	380.534	317.839	419.483
Ermn	420.029	295.301	235.866	385.538	348.612	460.494	357.484	636.999	528.711	514.192	306.888	466.527	585.702	319.121	631.291	580.878	642.676
Lpar1	456.801	313.367	297.936	451.471	357.115	651.044	414.104	675.999	601.713	532.085	369.361	494.77	695.649	439.564	633.491	681.71	636.698
Ngfr	72.7287	50.7223	48.7693	64.8151	64.3778	94.2161	99.9179	45.9999	149.322	89.4657	94.2584	74.2677	86.314	118.384	107.781	116.176	66.7586
Ttyh2	689.697	339.77	417.642	569.926	706.941	836.3	491.818	791.999	981.101	816.492	543.63	692.468	715.173	741.185	1025.02	1035.72	943.588
Apod	1107.27	901.19	1084.45	1290.71	1006.97	1591.09	1341.12	2431	1349.43	1318.44	1208.92	1404.81	1468.36	1612.08	1889.47	1633.03	2177.13
2700054A10Rik	25.3325	22.9293	21.2811	18.9975	35.2256	28.5824	31.0856	34	44.2436	28.2523	44.9371	25.1046	33.9091	59.7066	46.192	28.4959	37.8631
Tmem125	213.283	68.7878	110.839	122.925	150.62	170.436	152.097	264	231.173	224.135	141.388	110.879	244.556	211.032	223.261	221.391	232.161
Plp1	13223.5	7843.2	7932.54	10091	11765.3	16226.3	10498	20011	15194.4	14401.1	8854.81	12111.9	17847.5	11099.3	17676.1	16362.1	18603.7
Cyp2j12	44.9447	18.0655	23.9413	32.4075	27.9375	35.9927	49.9589	88.9999	35.3949	55.5629	35.0729	31.3807	50.3498	32.9416	46.192	54.7998	54.8018
Dynlt1b	56.3852	22.9293	48.7693	63.6976	37.6549	63.5165	67.7221	68.9999	71.8958	64.9803	73.4338	53.3472	86.314	52.5006	70.3879	65.7598	91.6685
Cpox	68.6428	64.6189	87.7847	60.3451	77.7392	104.802	95.4771	120	111.715	81.9317	80.01	87.8661	108.92	94.707	139.676	108.504	116.578
Plagl2	27.784	43.7741	39.9021	33.525	27.9375	69.8681	58.8405	30	60.8349	66.8638	53.7054	54.3933	65.763	31.9121	52.7909	70.1437	41.8487
Prr5l	154.446	79.9051	123.253	148.628	131.185	241.363	145.436	221	201.308	187.407	139.196	139.121	208.592	162.649	219.962	233.447	190.312
Fa2h	293.366	349.498	335.178	225.735	332.821	468.963	497.369	757.999	412.571	371.989	318.944	323.222	804.569	312.945	449.822	462.51	436.422
Pdlim1	67.0084	42.3844	46.1091	65.9326	55.8751	85.7472	78.8241	77.9999	106.185	59.3299	100.835	75.3138	98.6445	76.1774	96.7833	66.8558	85.6902
Mal	1127.7	548.913	727.106	815.776	981.458	1361.37	880.387	1566	1258.73	1131.98	789.14	1119.25	1410.82	899.717	1393.46	1333.83	1448.76
Litaf	342.397	222.344	202.171	297.255	280.59	468.963	334.17	548.999	357.267	350.329	233.454	365.063	442.873	317.063	479.517	409.902	411.512
Trf	14750	7891.84	7926.34	13874.9	12195.3	17615.2	14730.1	23344	18932.9	14339.9	9271.3	10764.6	17403.6	13578.1	22376.7	20477.6	17155
Bcas1	1206.15	755.971	983.366	1028.1	1050.69	1833.51	1124.63	2638	1526.4	1535.98	829.693	1259.41	1795.12	1109.72	1664.01	1528.91	1655.02
Phldb1	257.41	154.251	178.23	176.565	217.427	389.568	180.962	282	336.251	294.766	250.99	255.23	300.044	276.915	349.74	300.303	274.009
Cryab	693.783	477.346	422.076	511.816	529.598	811.952	696.094	823.999	697.943	667.696	449.371	567.991	815.872	560.007	850.153	940.365	950.563
Plac9b	23.6981	25.7086	23.9413	29.055	26.7229	27.5238	51.0691	35	49.774	28.2523	33.9769	20.9205	30.8264	49.4124	39.5932	39.4559	47.8271
Cd82	569.572	416.201	302.37	668.266	495.587	731.498	808.225	757.999	758.777	659.221	394.57	472.803	657.63	522.947	1051.42	957.9	660.611
Mag	2589.63	1086.71	1514.51	1827.11	2156.05	2837.07	1938.41	3866	2994.18	2463.6	1668.15	1766.74	3033.32	2139.14	3186.15	3181.68	2818.81
Hapln2	346.483	173.707	229.659	251.438	263.585	418.15	264.227	467.999	387.131	349.387	248.798	228.033	426.432	310.886	383.834	390.175	458.343
Pdlim2	215.735	135.491	176.456	186.623	205.28	239.245	182.073	268	303.069	242.97	175.364	177.824	244.556	219.267	362.937	290.439	296.926
Mbp	53459.7	25800.3	32557.5	41348.7	42448	62298	43829.5	77821.9	60673.4	50922	33568	42399.6	65816.4	40917.6	69084.6	60175.7	60456.4
Akr1b3	181.413	145.219	133.007	168.743	68.0218	197.96	164.309	229	102.866	448.27	252.086	156.904	199.344	233.679	164.972	313.455	138.499
2310009A05Rik	23.6981	23.6241	22.1679	24.585	21.8642	29.641	41.0773	29	37.607	36.728	24.1126	33.4728	34.9366	25.7356	41.7928	26.3039	37.8631
Cnp	5609.91	3308.07	3782.72	4443.18	4734.8	6608.89	4489.64	7915.99	6820.15	5657.06	4326.02	4874.47	7350.04	5371.54	7046.48	6709.69	6305.2
Neat1	1227.4	785.849	806.91	862.711	886.713	1568.86	1091.33	1681	1227.76	1231.8	708.034	1035.56	1639.97	991.335	1535.33	1322.87	1334.18
Gjb1	113.587	84.7688	93.9917	109.515	100.818	192.667	109.91	264	117.245	129.019	83.2981	87.8661	172.628	107.06	178.169	156.727	157.431
Ifit3	146.275	120.9	161.382	185.505	195.563	222.308	204.277	388	225.642	146.912	268.527	286.611	173.655	266.621	210.064	195.087	245.114
Gltp	598.173	418.98	489.466	495.053	563.609	728.322	623.932	711.999	752.141	648.861	535.957	565.899	749.082	608.39	832.556	819.805	754.273
Frs3	70.2771	50.0275	54.9763	58.1101	54.6604	102.685	77.7139	72.9999	96.2298	66.8638	78.914	67.9916	88.3691	105.001	73.6873	100.832	50.8163
Il33	639.849	606.584	567.497	727.493	698.438	910.403	688.323	1199	810.764	855.103	551.302	903.765	988.5	709.273	906.244	955.709	968.498
Tmem63a	518.09	290.437	285.522	402.3	425.136	611.875	494.038	631.999	567.424	507.6	363.881	438.284	607.28	479.712	605.995	588.55	489.231
Pllp	1025.56	601.025	730.652	773.311	778.607	1050.14	722.739	1350	1138.17	1054.75	721.186	735.355	1226.89	1002.66	1252.68	1173.81	1091.05
C1qtnf4	39.2245	20.15	34.5818	41.3475	40.0843	51.8718	49.9589	40	50.8801	56.5046	66.8577	34.5188	46.2396	55.5889	42.8926	50.4158	56.7946
Tprn	251.69	176.486	195.964	181.035	230.788	308.055	262.007	336	289.795	276.873	237.838	172.594	294.906	274.856	294.749	380.311	294.934
Carns1	98.8783	64.6189	70.9371	65.9326	93.53	116.447	112.13	115	121.67	85.6987	92.0663	94.1422	107.892	117.354	125.378	104.12	94.6577
Tesk2	65.3741	63.924	51.4294	52.5226	60.7338	95.2747	73.2731	81.9999	78.5324	72.5143	58.0895	74.2677	87.3415	100.884	90.1844	64.6638	64.7658
Sox10	99.6955	65.3137	63.8434	72.6376	57.0897	97.3919	76.6037	132	118.352	120.543	88.7782	79.4979	121.251	72.0597	94.5837	115.08	102.629
Sept4	2543.87	1440.38	1713.13	1775.71	2179.13	2755.56	1973.93	3148	2723.19	2607.69	1863.25	2196.65	2746.63	2380.03	2849.61	2570.11	2836.74
Smco3	127.479	113.257	71.8238	55.8751	111.75	145.029	126.563	188	146.004	125.252	118.371	115.063	136.664	122.501	138.576	150.151	111.596
Ddr1	433.921	396.051	422.076	424.65	415.419	524.011	553.989	620.999	584.015	436.027	393.474	350.418	569.261	510.594	766.568	670.75	477.274
Cyba	70.2771	62.5344	85.1246	77.1076	63.1631	85.7472	104.359	109	96.2298	81.9317	76.7219	93.0962	88.3691	106.031	92.3841	80.0077	110.6
Kcnk13	170.79	124.374	117.046	109.515	134.829	146.088	195.395	227	225.642	150.679	133.715	165.272	219.895	106.031	234.26	153.439	162.413
Plekhb1	5539.64	3665.21	4290.81	4599.64	4716.58	6744.39	4794.95	8227.99	6201.84	5900.03	4071.74	5275.1	6776.67	5128.59	6641.75	6041.13	6135.81
Vim	183.047	179.96	203.944	201.15	153.049	249.831	212.048	287	241.128	193.999	208.245	196.653	269.217	250.15	259.555	258.655	219.207
Adipor2	62.1054	54.1965	71.8238	50.2876	57.0897	73.0439	81.0445	88.9999	74.108	84.7569	53.7054	85.774	57.5426	66.9126	93.4839	83.2957	79.7118
Rftn1	145.457	163.284	139.214	119.573	159.122	161.967	227.591	159	283.159	189.291	157.828	139.121	239.418	143.09	215.563	230.159	175.366
Gatm	2038.85	1464	1477.27	1621.49	1671.39	2334.23	1728.58	2865	2219.92	2107.62	1467.58	1948.74	2407.54	1829.29	2135.83	2324.61	2293.71
Ndrg1	2313.43	1425.09	1486.13	1746.65	1823.23	2399.86	2394.7	3103	2312.83	2038.88	1912.57	1776.15	2636.69	1967.23	2636.24	2482.43	2199.05
Gsn	1948.97	1304.19	1381.5	1658.37	1603.37	2145.8	2061.64	2330	2153.56	1778.01	1644.04	1667.36	1975.97	1876.64	2488.87	2285.15	1974.86
Cdc42ep1	303.99	309.893	339.611	290.55	326.748	498.604	410.773	459.999	433.587	370.105	271.815	288.703	476.782	369.563	442.124	504.158	351.728
Rnd3	77.6317	95.8861	73.5973	86.0476	74.0952	114.33	108.799	79.9999	115.033	110.184	97.5465	122.385	110.975	103.972	91.2842	86.5837	113.589
Cdc42ep2	91.5237	77.1257	90.4448	78.2251	82.5979	156.674	103.248	118	119.458	113.951	69.0497	67.9916	104.81	117.354	125.378	132.616	95.6541
Qdpr	4411.12	2832.11	3350.01	3808.44	3855.38	4741.5	3728.05	6359.99	4726.32	4536.38	3651.96	3656.9	5106.91	3805.78	4907.35	4948.42	5434.35
Samd4	61.2882	67.3982	62.07	83.8126	59.5191	128.092	77.7139	126	71.8958	79.1065	69.0497	103.556	80.1487	82.3539	87.9848	82.1997	71.7406
Arrdc2	120.125	127.848	175.569	137.453	143.332	179.963	168.75	173	196.884	155.388	149.06	155.858	181.876	142.061	186.968	177.551	225.186
P3h4	153.629	146.608	118.82	141.923	154.264	163.026	223.15	211	223.43	145.029	143.58	142.259	179.821	154.414	236.459	207.143	167.395
Dusp26	753.436	864.364	662.375	832.538	859.99	1339.14	1167.93	1017	1208.96	906.899	1017.11	930.962	1099.48	1090.16	999.727	1093.8	801.103
Cers2	774.683	646.884	594.098	707.378	730.02	982.388	927.016	1066	953.449	793.89	672.961	762.552	929.93	739.127	1065.72	902.005	828.006
Olig1	1761.83	970.673	1519.83	1238.19	1321.57	2068.52	1616.45	1773	1777.49	1663.12	1553.07	1307.53	2139.35	1541.05	1723.4	1783.19	1811.45
Anxa2	220.638	222.344	219.905	324.075	205.28	354.634	371.916	402	289.795	210.951	321.136	260.46	243.529	342.798	346.44	317.839	288.955
Tmcc3	382.438	281.405	290.842	343.073	334.036	455.201	375.247	418.999	386.025	328.669	349.633	378.661	488.085	339.71	411.329	384.695	453.361
2810468N07Rik	261.496	182.739	253.6	227.97	278.161	352.516	223.15	430.999	341.782	307.008	238.934	252.092	348.338	277.945	274.953	302.495	352.725
Chchd7	125.845	114.646	113.499	109.515	127.541	148.205	124.342	144	151.534	162.922	126.043	128.661	146.939	138.972	153.973	153.439	163.409
Car2	2739.17	1985.12	2004.86	2312.11	2118.39	2718.51	2618.96	3812	2866.98	2617.11	1980.52	2130.75	2957.28	2095.91	3408.31	3049.06	3034.03
Olfml1	171.607	191.772	156.948	169.86	168.84	228.659	213.158	247	213.475	224.135	153.444	206.067	231.198	211.032	249.657	203.855	177.359
Tubb4a	15925.1	10740.6	12476.1	11929.3	15201.7	16323.7	13720.9	17634	16166.6	14749.6	14957.5	12473.8	18104.4	15900.5	17641	17836.2	16316
Tmbim1	598.99	442.605	453.998	602.333	533.242	675.392	628.372	918.999	752.141	611.192	494.308	582.636	661.74	554.86	750.071	644.446	699.471
Gstp1	2006.17	1561.28	1624.46	1726.54	1962.92	1844.09	1855.14	2210	2392.47	2115.16	2195.34	1651.67	2102.36	2001.2	2227.12	2428.73	2691.27
Pim3	508.284	496.801	772.328	616.861	663.213	750.553	638.364	798.999	810.764	752.453	704.746	668.41	712.09	830.745	849.053	724.453	669.579
Dnajb2	633.312	772.647	747.5	752.078	791.968	914.637	1023.6	1079	1019.81	665.813	716.802	783.472	1133.38	703.097	871.05	962.284	933.624
Cmtm5	595.721	411.337	489.466	434.708	482.226	599.172	511.802	612.999	564.106	665.813	476.772	467.573	624.749	578.536	547.705	634.582	653.637
Chn2	186.316	182.739	162.269	159.803	157.908	197.96	190.954	261	254.401	208.125	156.732	162.134	226.06	192.502	254.056	186.319	214.225
Efhd1	156.081	136.186	125.913	170.978	173.699	186.315	163.199	220	220.112	223.193	181.941	166.318	201.399	172.943	173.77	209.335	175.366
Tjp2	259.862	220.955	238.526	234.675	195.563	333.461	232.031	233	345.1	255.213	287.159	280.335	260.997	258.385	271.653	320.031	235.15
Bpgm	810.639	733.737	735.086	699.556	759.172	795.015	880.387	950.999	911.418	866.404	742.011	815.899	880.608	791.627	953.535	886.661	912.7
Mob3a	233.712	204.279	226.112	226.853	191.919	248.773	254.235	277	297.538	239.203	245.51	247.908	283.603	258.385	219.962	276.191	227.179
Sept8	844.96	760.14	861.886	854.888	936.515	1058.61	829.318	940.999	918.054	962.462	1046.71	865.062	991.583	1029.42	964.534	1023.66	1027.29
Nudc	1506.87	1314.61	1518.05	1252.72	1400.52	1609.08	1396.63	1606	1526.4	1591.55	1554.17	1387.03	1628.66	1656.34	1467.15	1595.77	1757.64
Srr	1209.42	1364.64	1356.67	1322	1228.04	1022.62	1171.26	1165	989.95	1001.07	1034.65	1367.15	1020.35	1131.34	1092.11	1043.39	1158.81
Vstm2a	915.237	1245.13	1158.05	1019.16	1013.04	896.641	960.322	907.999	847.265	953.986	1014.92	1059.62	899.104	901.776	831.456	916.253	938.606
2810403A07Rik	470.693	464.144	435.377	428.003	467.65	370.513	395.231	440.999	392.662	368.222	402.242	405.858	362.724	365.446	411.329	372.639	414.501
Sde2	325.236	371.732	400.795	368.775	313.386	248.773	338.611	291	274.31	274.047	302.504	327.406	323.677	276.915	280.452	283.863	330.804
Synj2bp	560.583	639.935	581.684	651.503	459.147	598.113	480.716	467.999	412.571	456.746	496.5	563.807	519.939	401.475	471.819	460.318	513.145
Crtc1	3070.95	2993.31	3695.82	2563.55	2887.28	2485.61	2744.41	2765	2198.91	2666.08	2780.62	2671.55	2883.3	2544.74	2364.59	2496.68	2385.37
Zfp235	339.945	328.653	399.021	344.19	342.538	251.949	286.431	282	300.856	278.756	332.096	329.498	304.154	304.71	295.849	280.575	245.114
Lix1	738.727	917.866	872.527	863.828	794.398	728.322	778.249	836.999	638.214	652.628	716.802	815.899	778.881	599.125	691.781	584.166	718.402
Dph6	168.338	224.429	238.526	207.855	211.353	161.967	142.105	217	153.746	178.931	157.828	182.008	201.399	157.502	184.768	161.111	163.409
Ctdsp2	565.486	486.379	657.942	467.116	428.78	456.26	461.843	379	445.754	439.794	409.914	506.276	423.349	422.064	457.521	345.239	437.418
Slc9a9	147.909	163.284	192.417	159.803	155.478	160.908	143.216	119	101.76	142.203	112.891	150.628	127.416	108.09	160.572	121.656	142.485
Gnal	623.505	688.573	765.234	629.153	688.721	618.227	517.353	509.999	661.442	601.774	618.16	707.113	567.206	610.449	459.721	526.078	470.299
Cenpt	205.928	186.908	195.964	162.038	194.348	3.17582	4.44079	3	4.42436	4.70872	6.57617	140.167	158.242	156.472	139.676	183.031	153.445
Angel2	348.934	496.801	459.318	474.938	378.979	317.582	347.492	444.999	278.735	382.348	328.808	395.397	371.972	310.886	365.137	317.839	360.696
Zfp790	255.776	278.625	282.862	280.493	236.862	244.538	253.125	206	238.915	226.019	187.421	232.217	247.639	203.826	244.158	212.623	172.377
Atg14	286.829	261.95	311.237	288.315	269.658	214.897	259.786	264	209.051	220.368	258.663	257.322	247.639	230.591	214.463	232.351	206.254
Gba2	1037	881.04	1140.31	702.908	824.764	644.692	672.78	873.999	807.445	755.279	743.107	796.025	690.512	780.304	700.579	728.837	787.154
Neurod1	179.779	182.045	237.639	167.625	162.766	98.4505	150.987	175	103.972	134.669	160.02	133.891	178.793	134.855	130.877	156.727	174.37
Kcnab1	1592.68	1850.32	1907.32	1580.15	1568.15	1545.57	1304.48	1389	1399.2	1614.15	1355.79	1966.53	1470.42	1257.96	1347.27	1033.52	1221.58
Fktn	288.463	359.225	277.542	270.435	270.873	233.952	266.448	212	232.279	234.494	222.494	294.979	235.308	190.443	226.561	259.751	205.258
Mllt1	227.175	186.908	233.206	169.86	202.851	0	0	0	0	0	0	158.996	207.565	147.208	138.576	174.263	148.463
Fam84a	1357.33	1401.47	1909.1	1180.08	1126	1056.49	990.297	1176	1040.83	1328.8	1048.9	1301.25	1196.06	1087.07	996.428	775.965	1205.64
Cyth4	280.291	272.372	344.045	307.313	244.15	0	0	0	0	0	0	232.217	303.126	184.267	225.461	169.879	228.175
Fastkd5	166.704	184.824	171.136	156.45	119.038	110.095	116.571	103	116.139	142.203	119.467	138.075	110.975	93.6776	124.279	122.752	152.449
Htr1a	419.211	410.642	344.932	348.66	386.267	286.883	366.366	214	340.676	269.339	303.6	415.272	253.804	308.827	248.557	235.639	292.941
Pitpnm2	1735.68	1846.85	2861.43	1439.34	1685.97	1574.15	1280.06	1457	1206.74	1769.54	1566.22	1708.16	1489.94	1660.46	1264.78	1300.95	1338.16
Dynlt1a	62.9226	66.7033	66.5036	51.4051	65.5925	46.5787	46.6283	46.9999	49.774	35.7863	65.7617	51.2552	46.2396	52.5006	39.5932	46.0318	49.8199
Net1	272.937	464.144	588.778	329.663	354.685	284.766	305.305	324	282.053	361.63	289.351	399.581	296.961	307.798	277.152	218.103	289.952
Bmp1	208.38	187.603	268.674	191.093	207.709	161.967	116.571	149	161.489	181.757	210.437	145.397	200.372	162.649	106.682	139.191	167.395
Npy1r	281.926	360.615	368.873	331.898	314.601	278.414	268.668	314	209.051	232.611	284.967	309.623	269.217	247.062	192.467	160.015	227.179
Ablim3	229.626	308.503	394.588	240.263	279.375	223.366	232.031	243	161.489	237.319	229.07	252.092	267.162	153.384	153.973	188.511	198.283
Trpc6	314.613	414.811	414.982	338.603	279.375	193.725	278.66	308	205.733	285.348	272.911	319.037	287.713	212.061	190.267	196.183	218.211
Tdo2	48.2134	66.0085	103.746	69.2851	51.0164	25.4066	37.7467	55.9999	24.334	74.3978	35.0729	57.5313	64.7355	26.765	26.3954	38.3599	55.7982
Npnt	227.992	365.479	511.634	284.963	176.128	112.212	206.497	300	141.579	301.358	143.58	251.046	275.383	124.56	205.665	154.535	228.175
Tunar	57.2023	90.3275	117.933	55.8751	76.5245	41.2857	73.2731	65.9999	28.7583	43.3202	61.3775	46.0251	62.6804	46.3241	46.192	59.1838	49.8199
Pdyn	247.604	243.884	446.904	271.553	178.557	197.96	204.277	239	111.715	233.552	147.964	207.113	228.115	147.208	162.772	124.944	206.254
Rad51ap1	9.80611	18.0655	17.7343	13.41	23.0788	7.41026	12.2122	6.99999	7.74263	12.2427	9.86425	6.27615	8.22038	9.26482	15.3973	10.96	6.97478
4930578C19Rik	10.6233	11.8121	7.09371	14.5275	10.9321	13.7619	4.44079	4	3.31827	4.70872	1.09603	3.13807	3.08264	7.20597	2.19962	10.96	7.97118
Eps8l1	56.3852	70.1775	75.3707	36.8775	51.0164	24.348	28.8652	66.9999	44.2436	33.9028	10.9603	14.6443	53.4325	16.4708	16.4972	46.0318	35.8703
Syne4	16.3435	7.64309	6.207	8.94001	15.7908	6.35165	2.2204	5.99999	11.0609	1.88349	4.38411	5.23012	3.08264	4.1177	8.79848	1.096	5.97838
