# Supplementary material for: Platelet factors attenuate inflammation and rescue cognition in ageing
Source: Nature. 2023 Aug 16;620(7976):1071–9. doi: 10.1038/s41586-023-06436-3 (PMC10468395; doi:10.1038/s41586-023-06436-3)
Supplement: Supplementary file 4 — RNA-seq analysis of bulk microglia isolated from hippocampi of saline- or PF4-treated aged mice. Spreadsheet of DEGs in microglia isolated from the aged hippocampus after systemic administration of saline or PF4. [file 41586_2023_6436_MOESM4_ESM.xlsx]

## Sheet: microglia_saline vs PF4
Gene	baseMean	log2FoldChange	pvalue	Control 1	Control 2	Control 3	PF4-1	PF4-2	PF4-3	PF4-4
Hmgcs2	411.195	-10.0913	2.26663e-14	0	1.23422	0.714006	1170.55	1003.75	201.032	501.086
2810021J22Rik	250.672	-11.1764	3.58631e-13	0	0	0	510.687	753.056	129.118	361.843
Ripk4	194.153	-24.7722	4.31015e-13	0	0	0	0	1063.54	0	295.536
Slc16a8	149.111	-24.4104	4.09444e-12	0	0	0	0	802.232	0	241.544
Arnt2	119.22	-24.1073	1.65467e-11	0	0	0	377.497	457.041	0	0
Igfn1	118.093	-24.0909	2.16736e-11	0	0	0	233.653	592.996	0	0
Lrrc48	113.422	-24.0235	3.50463e-11	0	0	0	0	278.66	0	515.294
Dlgap5	76.0803	-23.4768	1.74745e-10	0	0	0	446.756	0	85.8064	0
Asprv1	73.8096	-23.4553	1.81574e-10	0	0	0	440.667	0	75.9999	0
Aox1	62.7716	-23.2334	2.68942e-10	0	0	0	0	47.2468	0	392.154
Plxna1	161.144	9.15162	7.65095e-10	544.958	514.672	65.6885	0.761083	1.92844	0	0
Armcx1	169.166	-10.6093	1.69592e-09	0	0	0	743.578	216.95	160.172	63.4646
Akap1	165.031	10.5129	2.34988e-09	878.884	223.395	52.1224	0	0	0.817204	0
Ephx3	159.146	9.21425	3.36644e-09	794.471	262.89	54.2644	0.761083	0	1.63441	0
Dio2	98.8332	-7.86155	2.43879e-07	1.24136	1.23422	0	395.763	61.7101	138.107	93.776
Wee1	78.7984	8.73293	3.10687e-07	193.652	323.367	32.8443	0.761083	0.964221	0	0
Tdp1	1420.58	1.30288	4.66623e-07	2397.07	2038.94	2019.92	933.088	920.831	974.924	659.274
2610306M01Rik	75.0526	8.69614	4.79902e-07	220.962	190.071	112.813	1.52217	0	0	0
Sema6a	143.346	-9.39787	5.53661e-07	1.24136	0	0	584.512	9.64221	257.419	150.61
Tjp3	576.127	-10.3076	5.77334e-07	0	0	2.14202	1013	1981.47	0	1036.27
Bmp7	213.402	-9.15019	6.77214e-07	1.24136	0	0.714006	3.04433	1033.64	139.742	315.428
Krt18	822.376	-8.58093	9.00574e-07	2.48272	3.70267	4.99804	1.52217	4010.19	4.08602	1729.65
Psme3	137.995	-6.05304	1.22545e-06	0	2.46845	7.85406	511.448	102.207	130.753	211.233
Tctn2	230.89	-10.1029	1.8309e-06	0	0	0.714006	133.951	1195.63	0.817204	285.117
Ska2	53.9764	-8.96091	3.03209e-06	0	0	0	75.3472	53.0321	51.4838	197.972
Tmem72	562.353	-8.03609	3.9077e-06	7.44817	2.46845	1.42801	145.367	1522.5	0	2257.25
Smad6	132.82	-6.05667	4.65164e-06	9.93089	0	0.714006	391.197	172.596	118.495	236.808
Sema3b	378.716	-8.29414	5.07159e-06	2.48272	2.46845	1.42801	2.28325	1334.48	1.63441	1306.23
Yeats2	304.082	-2.77528	5.82247e-06	33.5168	91.3326	84.9667	512.209	607.459	276.215	522.872
Fgfrl1	158.988	-10.5195	6.52097e-06	0	0	0	0.761083	521.643	39.2258	551.289
Tmem220	68.9671	-9.31478	7.68453e-06	0	0	0	262.574	106.064	8.98924	105.143
Ptprk	230.811	-8.42429	8.28388e-06	0	1.23422	2.14202	103.507	1343.16	0.817204	164.818
Kmt2a	708.887	1.82774	8.36916e-06	1134.6	1632.88	840.384	417.074	330.728	361.204	245.333
Dmxl2	84.913	-6.99383	9.28551e-06	3.72408	0	0	277.034	85.8156	74.3655	153.452
Slc5a5	246.703	-11.1533	1.14558e-05	0	0	0	0	1037.5	78.4515	610.965
Kif9	146.826	-8.61097	1.26154e-05	1.24136	0	0.714006	0.761083	714.488	107.871	202.708
Fam78a	289.734	-9.82223	1.5563e-05	0	0	1.42801	1474.98	0	152	399.732
Nlrp1b	90.1444	-6.32309	1.92732e-05	1.24136	0	4.28403	289.973	16.3918	173.247	145.874
Stk39	256.621	-10.2341	2.29843e-05	0	1.23422	0	0.761083	669.169	0.817204	1124.36
Pdlim3	111.561	-9.033	2.94248e-05	0	1.23422	0	454.367	262.268	62.1075	0.947232
Zfp111	311.684	-2.50659	2.95926e-05	37.2408	123.422	93.5347	549.502	552.498	335.871	489.719
Zfp746	158.775	-9.56314	2.96542e-05	0	0	0.714006	399.569	0	424.129	287.011
Fam83d	181.973	-9.73827	3.06016e-05	1.24136	0	0	0	794.518	204.301	273.75
Mrpl10	859.666	1.58179	3.20917e-05	1926.59	1070.07	1166.69	369.125	412.686	516.473	556.025
Ddx50	750.759	-1.51178	3.77161e-05	340.133	449.258	305.594	1306.78	1178.28	776.343	898.923
Haus6	133.629	-5.72582	4.00507e-05	4.96545	0	7.85406	344.771	220.807	339.957	17.0502
Acot1	155.717	-9.53505	4.02676e-05	0	0	0.714006	299.867	237.198	0	552.236
Lbp	184.723	-10.7359	4.03418e-05	0	0	0	0.761083	883.226	0.817204	408.257
Fam126a	417.284	-1.73342	4.4786e-05	197.376	140.702	199.208	760.322	566.962	415.139	641.276
Pcdhgb7	146.291	-10.3996	4.81524e-05	0	0	0	564.724	0	214.925	244.386
Chil1	109.472	-7.50292	6.03871e-05	0	0	2.85602	3.04433	350.012	183.054	227.336
Iqck	87.6415	-9.66016	6.23961e-05	0	0	0	0.761083	168.739	43.3118	400.679
Sestd1	118.832	-8.52461	6.25185e-05	0	0	1.42801	538.086	200.558	0.817204	90.9343
Elp6	97.9003	-7.35345	7.01382e-05	0	2.46845	0.714006	296.061	0.964221	121.763	263.331
Flt3l	41.6657	-8.58749	7.56366e-05	0	0	0	12.1773	36.6404	116.86	125.982
Dnaic1	49.0255	-8.82208	7.63988e-05	0	0	0	82.9581	129.206	4.08602	126.929
Gprasp1	1258.2	-1.32668	7.914e-05	824.264	664.013	539.788	1395.07	2306.42	1408.86	1669.02
Sun2	3631.52	1.13256	8.02739e-05	6421.56	5087.48	4299.03	1876.07	2446.23	3238.58	2051.71
Angptl2	177.465	-9.72411	8.32287e-05	0	0	0.714006	0.761083	216.95	0.817204	1023.01
Zfp385c	128.616	10.1532	8.35812e-05	594.612	0	304.88	0	0	0.817204	0
Msantd1	39.517	8.44714	8.90144e-05	45.9304	204.881	24.9902	0	0	0.817204	0
Hid1	131.418	-10.2447	8.93284e-05	0	0	0	0	517.787	205.118	197.024
Spef1	144.184	-10.3785	8.96257e-05	0	0	0	0	267.089	80.0859	662.115
Galns	725.937	-2.22792	0.000113677	214.756	287.574	199.208	1628.72	1582.29	689.72	479.3
Elovl4	120.69	-9.14482	0.000116215	0	1.23422	0	0.761083	563.105	4.08602	275.645
Nmnat2	76.4787	9.40214	0.000119044	499.027	1.23422	34.2723	0	0	0.817204	0
Slc29a4	304.144	-6.51243	0.000121199	6.20681	6.17112	4.99804	3.04433	1100.18	2.45161	1005.96
Ccdc114	169.045	-8.33771	0.000125777	0	1.23422	1.42801	539.608	639.278	0.817204	0.947232
Il20rb	98.5788	9.06136	0.000131226	0	372.736	315.59	0.761083	0.964221	0	0
Otx2	167.001	-7.54279	0.000131864	2.48272	0	2.14202	2.28325	604.566	2.45161	555.078
Ano6	1606.5	-1.10275	0.000133984	841.643	1228.05	841.813	2060.25	1628.57	2399.31	2245.89
Zfp185	196.059	-9.84438	0.000134852	1.24136	0	0	3.80542	889.012	0	478.352
Vldlr	147.948	-7.33401	0.000148954	3.72408	1.23422	0	42.6207	227.556	0.817204	759.68
Tsc22d2	983.026	-1.78416	0.00015253	194.894	560.338	474.814	1118.03	1587.11	1207.83	1738.17
Slc36a4	109.902	-9.03217	0.000161617	0	0	0.714006	218.431	430.042	120.129	0
Haus7	427.681	2.35135	0.000163951	494.062	1326.79	552.64	74.5862	176.452	179.785	189.446
Dmp1	72.2244	10.0433	0.00016733	397.236	1.23422	107.101	0	0	0	0
Sdsl	107.731	-9.00339	0.000169947	0	0	0.714006	357.709	254.554	0	141.138
Lurap1	107.233	-9.95148	0.000176669	0	0	0	407.941	146.562	196.129	0
Foxo3	544.551	2.71857	0.000182862	1344.39	1265.08	560.494	290.734	153.311	42.4946	155.346
Pdgfrb	326.369	-7.18191	0.000201047	9.93089	1.23422	0.714006	725.312	1544.68	0.817204	1.89446
Olfml1	127.997	-8.41454	0.000202213	1.24136	0	0.714006	0	358.69	22.8817	512.453
Pip5k1b	135.168	-8.49671	0.00021307	0	1.23422	0.714006	14.4606	298.908	0	630.857
Krt8	374.28	-8.26975	0.000216094	4.96545	0	1.42801	1.52217	1535.04	0	1077
Huwe1	1083.76	-2.63713	0.000240818	69.5162	287.574	458.392	3168.39	1396.19	969.203	1237.09
Neil1	120.436	6.39969	0.000244551	387.305	313.493	129.235	0.761083	0	12.2581	0
Pcdhgb6	166.011	-7.49405	0.000252365	4.96545	0	0	502.315	1.92844	34.3225	618.543
Gm608	277.321	-2.63914	0.000256605	130.343	27.1529	51.4084	608.867	345.191	323.613	454.671
Slc9a2	129.28	8.52423	0.000264204	562.337	339.412	0	0.761083	0	2.45161	0
Tmem255b	101.757	-9.87565	0.00027212	0	0	0	0	306.622	81.7204	323.953
Ccdc57	87.8964	8.86158	0.000272293	0	489.987	123.523	0	0	0.817204	0.947232
Apba2	137.117	-7.36112	0.000275278	3.72408	0	0.714006	450.561	223.699	281.118	0
Trps1	134.687	-9.30235	0.000291294	1.24136	0	0	713.896	0	9.80644	217.863
Lyz1	116.95	6.71812	0.000292762	703.852	102.441	2.14202	0	0.964221	7.35483	1.89446
Prr32	161.565	-10.5427	0.000294786	0	0	0	1.52217	556.355	0	573.076
Iqcg	86.0484	-7.59176	0.000295784	0	2.46845	0	264.857	51.1037	1.63441	282.275
Oas2	99.0116	-9.83621	0.000296427	0	0	0	0	154.275	120.129	418.677
Epn3	318.207	-6.9236	0.00030448	3.72408	8.63957	1.42801	0.761083	500.431	0.817204	1711.65
Cc2d2a	228.733	3.47156	0.000358745	888.815	313.493	227.054	66.9753	76.1734	10.6236	17.9974
Fnbp1l	206.076	-2.1439	0.00037339	86.8953	88.8642	34.2723	315.088	377.975	259.054	280.381
Ccdc141	304.301	-4.56088	0.000376021	60.8267	3.70267	1.42801	839.475	848.514	183.871	192.288
Slc16a12	94.1707	-8.80914	0.00038372	0	0	0.714006	2.28325	593.96	61.2903	0.947232
2700046G09Rik	36.8686	7.55997	0.000386799	104.274	114.783	37.1283	0	0	0	1.89446
Timm21	521.614	1.48914	0.000387739	736.127	950.353	788.976	189.51	322.05	397.161	267.12
Itgav	312.035	-2.26849	0.000435679	110.481	109.846	74.2566	910.256	332.656	364.473	282.275
Nsun2	716.32	2.30987	0.00044153	885.091	2310.47	756.132	173.527	404.973	357.118	126.929
Vwa5b1	90.3126	-9.7035	0.000442594	0	0	0	0.761083	93.5294	0.817204	537.081
Cobll1	125.184	-5.39144	0.000468115	14.8963	0	0.714006	225.281	435.828	37.5914	161.977
1700088E04Rik	60.1881	-8.1391	0.000474738	0	1.23422	0	0.761083	319.157	25.3333	74.8314
Pdgfd	147.695	-5.84013	0.000492528	0	13.5765	0	236.697	275.767	58.8387	448.988
Pkia	81.2103	-9.55037	0.000495548	0	0	0	125.579	0	145.462	297.431
Cdc25b	150.346	-4.32675	0.0005347	23.5859	0	14.2801	113.401	427.15	164.258	309.745
Trerf1	116.767	-7.59715	0.000540619	2.48272	0	0.714006	545.697	238.163	0	30.3114
B4galnt1	1995.45	1.22022	0.000549594	3654.57	3354.62	1875.69	1385.17	891.904	1473.42	1332.76
Ap5b1	1138.47	-2.03834	0.000549969	446.89	193.773	589.055	2078.52	1785.74	639.87	2235.47
Amica1	55.2033	-8.03696	0.000560894	0	0	0.714006	14.4606	164.882	0.817204	205.549
Sult1c2	165.972	-8.31522	0.000572804	1.24136	0	1.42801	0.761083	371.225	0	787.15
Setd6	79.5783	-8.54217	0.000580692	0	1.23422	0	0	184.166	93.1612	278.486
Nup205	281.489	-4.47565	0.000586086	0	49.369	14.9941	1082.26	252.626	208.387	362.79
Trp53i11	1092.56	-1.28413	0.000587549	445.649	680.058	674.735	1774.85	977.72	1783.96	1310.97
Nrbp2	136.744	-10.3021	0.000601206	0	0	0	331.071	0.964221	0	625.173
Eldr	26.7577	7.88234	0.000616783	112.964	59.2428	14.2801	0	0	0.817204	0
Ankrd33b	125.879	-4.26106	0.000620552	6.20681	3.70267	22.8482	533.519	87.7441	31.0537	196.077
Fos	36823.3	0.352511	0.00062082	41373.3	44482.7	40234.2	30607	34171	34970.6	31924.6
Gramd4	164.363	-7.82734	0.000633342	0	0	3.57003	227.564	916.01	2.45161	0.947232
Rgag4	108.718	10.6332	0.000635245	343.857	417.168	0	0	0	0	0
Cpne6	76.0972	8.70601	0.000641461	67.0335	464.069	0	0.761083	0	0.817204	0
Mb21d2	74.265	-8.46645	0.000642305	0	0	0.714006	297.584	0	89.8924	131.665
Ankrd29	77.3957	-9.48109	0.000661862	0	0	0	312.044	80.9945	148.731	0
Msantd2	34.8271	8.99114	0.000672613	146.481	12.3422	84.9667	0	0	0	0
Gpc4	48.1882	-7.81752	0.000675986	0	1.23422	0	0.761083	43.3899	70.2795	221.652
Gm19510	26.8446	6.57085	0.000677925	26.0686	113.549	45.6964	0	0.964221	1.63441	0
Pcdhb21	49.1185	9.48722	0.000689394	209.79	1.23422	132.805	0	0	0	0
Gm12216	31.8703	6.92373	0.000713179	177.515	11.108	32.1302	1.52217	0	0.817204	0
Reep1	32.0286	-8.20768	0.000723349	0	0	0	6.84975	40.4973	19.6129	157.241
Fat4	105.06	10.5839	0.000724245	398.477	336.943	0	0	0	0	0
Crhr2	119.413	-10.1065	0.000731815	0	0	0	1.52217	529.357	0	305.009
Nes	470.67	-2.26999	0.000759208	219.721	80.2246	143.515	1382.13	559.248	371.828	538.028
Mapk7	1404.91	1.04687	0.000811971	1737.91	1647.69	2590.41	729.879	1005.68	1035.4	1087.42
Bmyc	2375.17	0.740181	0.000827173	3129.47	3597.77	2519.73	1676.67	1842.63	2083.87	1776.06
Trim69	76.1772	9.3966	0.000829779	306.616	225.863	0	0.761083	0	0	0
Stxbp6	46.4183	-5.43515	0.000831776	4.96545	0	0.714006	40.3374	125.349	17.1613	136.401
Psd4	1154.94	1.1791	0.000833177	1173.09	2129.04	1786.44	839.475	664.348	903.01	589.178
Plcxd1	42.6713	-8.62179	0.000851099	0	0	0	1.52217	198.629	89.0752	9.47232
2700054A10Rik	123.275	-9.19889	0.000893905	0	0	0.714006	695.63	0	0.817204	165.766
5930403L14Rik	55.0393	4.33711	0.000899971	70.7576	199.944	90.6787	6.84975	14.4633	1.63441	0.947232
Pacrg	73.6631	-9.4096	0.000933933	0	0	0	109.596	0	55.5698	350.476
Fgd6	76.096	-9.45639	0.000949724	0	0	0	53.2758	381.831	0	97.5649
D2Wsu81e	779.566	1.02876	0.000971014	1114.74	1241.63	944.629	654.532	463.79	586.752	450.883
Zfp93	95.606	-9.78567	0.0010015	0	0	0	0	387.617	4.08602	277.539
AI846148	65.082	-9.23104	0.00100424	0	0	0	143.084	0	173.247	139.243
Vill	114.362	-10.0442	0.00103237	0	0	0	0	554.427	245.161	0.947232
Cacna1h	101.59	10.5354	0.0010523	655.439	0	55.6924	0	0	0	0
Tmem108	116.991	-10.0769	0.00105724	0	0	0	0	628.672	0.817204	189.446
Acsl3	81.2314	-6.46636	0.00106254	0	4.9369	0	3.04433	140.776	141.376	278.486
Lrrc4b	46.0813	9.39469	0.00111127	166.342	155.512	0.714006	0	0	0	0
Arhgef39	70.4679	-9.34555	0.00116816	0	0	0	0	332.656	103.785	56.8339
Caprin1	4714.68	-0.687289	0.00117779	3344.23	3359.56	3782.8	6718.08	4301.39	5666.49	5830.21
Ube2i	4533.73	0.547622	0.00117811	5193.86	5431.82	5970.51	3704.95	3726.71	4377.76	3330.47
Stk32a	62.4267	-9.17083	0.00129193	0	0	0	145.367	100.279	0	191.341
Rab8b	2296.35	-1.29128	0.00129389	1516.94	1146.59	1107.42	5108.39	2474.19	1971.09	2749.82
Stat3	17895.7	-0.672474	0.00129625	9877.51	14263.9	15942.3	23661.3	19243.9	22626.7	19654.1
Ddo	76.3636	-9.46144	0.0012995	0	0	0	0	242.984	13.0753	278.486
Tnfrsf13c	85.9815	10.2949	0.00132519	413.373	0	188.497	0	0	0	0
Gm15800	507.692	-2.02026	0.00136051	137.791	315.962	101.389	1111.18	816.695	384.086	686.743
Ppm1e	23.8675	-7.78355	0.00141896	0	0	0	46.4261	93.5294	8.17204	18.9446
Mfsd9	163.775	-5.80996	0.00142969	1.24136	0	13.5661	634.743	427.15	67.8279	1.89446
Slc25a18	98.8949	-8.85495	0.00143576	0	1.23422	0	438.384	0	251.699	0.947232
Gfod1	50.4435	-8.8637	0.00147954	0	0	0	316.611	0.964221	32.6881	2.8417
Wnt7b	111.085	-9.02258	0.00150081	1.24136	0	0	714.657	60.7459	0	0.947232
Cd320	679.877	-1.28158	0.00155997	271.858	556.635	294.17	920.911	1006.65	832.73	876.19
Mrpl38	609.87	-1.98175	0.00158273	121.653	223.395	335.583	1220.78	1342.2	591.655	433.832
Kcnh2	52.4592	-7.35603	0.00166132	0	0	1.42801	2.28325	231.413	128.301	3.78893
Rsph1	152.575	-8.67062	0.00166223	1.24136	0	0.714006	0	616.137	0	449.935
Abca8a	65.1439	-9.23217	0.00166685	0	0	0	24.3547	252.626	0	179.027
Gpr62	51.9028	8.09766	0.00170275	287.996	0	73.5426	0	0.964221	0.817204	0
Rpl13	20812.1	0.383446	0.00172259	23645.5	26453.1	21947.8	16868.6	18784	19294.2	18691.7
Pou6f1	42.8908	-8.62932	0.00174266	0	0	0	0.761083	144.633	152	2.8417
Pkdcc	171.138	-5.15373	0.00179039	0	0	24.2762	503.837	284.445	107.871	277.539
Aldh1a3	127.476	-7.72526	0.00187105	0	2.46845	0.714006	810.554	0.964221	77.6343	0
Cd82	7325.08	-0.713269	0.00187901	4805.31	4351.88	6934.42	10184.1	8539.14	7680.9	8779.9
Itga1	275.881	-4.06815	0.00188879	64.5508	6.17112	12.1381	1247.42	467.647	97.2472	35.9948
Fbxo2	48.3171	-8.80121	0.00189133	0	0	0	0.761083	154.275	182.236	0.947232
Ttll5	206.672	-5.40421	0.00191346	1.24136	0	23.5622	220.714	1047.14	8.17204	145.874
Fxyd6	60.0028	9.05168	0.00192699	148.963	270.295	0	0.761083	0	0	0
Capn5	32.6046	8.16943	0.00193938	1.24136	196.242	29.9882	0.761083	0	0	0
Mtch2	1240.72	-0.863597	0.00195489	815.574	972.569	747.564	1817.47	1721.13	1344.3	1266.45
Best3	91.1426	-8.73643	0.00200162	1.24136	0	0	0.761083	184.166	0	451.83
Fbxl15	873.249	1.41888	0.00200837	1750.32	1577.34	751.848	619.522	345.191	612.903	455.619
Ppp1r26	78.4505	10.1629	0.00203402	0	108.612	440.541	0	0	0	0
Cdr2l	62.8315	-9.18038	0.00208122	0	0	0	321.177	0	99.6988	18.9446
3010026O09Rik	306.671	-2.08012	0.00211433	70.7576	77.7562	174.217	767.172	287.338	486.236	283.222
Stap2	77.5455	10.1458	0.00212194	435.718	0	107.101	0	0	0	0
Adat1	53.4123	-7.96478	0.00212232	0	1.23422	0	0	179.345	136.473	56.8339
Xrcc3	87.691	-6.47636	0.00214078	3.72408	0	1.42801	47.9482	0	309.72	251.017
Cap2	64.6632	-8.26696	0.00218596	0	0	0.714006	324.221	0	120.129	7.57786
Gas2l1	63.9577	5.77484	0.00222629	215.997	160.449	60.6905	0.761083	0	9.80644	0
Tmem136	69.1775	-9.31895	0.00222921	0	0	0	162.111	317.229	4.90322	0
Tacc2	46.2514	-5.651	0.00223606	0	4.9369	0	118.729	132.098	31.0537	36.9421
Myo19	72.2725	-8.40162	0.00223896	0	1.23422	0	0	4.8211	394.709	105.143
Cspg4	290.412	-6.28616	0.00235879	1.24136	0	17.8501	1225.34	690.382	98.0644	0
Myom1	501.807	-1.7642	0.00236142	356.271	125.891	153.511	552.546	968.078	488.688	867.665
Shisa2	60.18	-7.05527	0.00238179	1.24136	1.23422	0	117.968	30.8551	0	269.961
Gabbr2	68.3746	-9.30234	0.00242566	0	0	0	420.118	0	49.0322	9.47232
Pank2	102.101	2.83293	0.00250231	179.997	257.953	164.221	54.0369	36.6404	11.4408	10.4196
Plcd4	114.814	-9.5498	0.00252441	0	0	0.714006	571.574	231.413	0	0
Gnai1	56.1041	-9.01663	0.00256989	0	0	0	27.399	251.662	0	113.668
Atp2b3	266.045	-5.69298	0.0025752	24.8272	1.23422	0.714006	9.89408	886.119	0.817204	938.707
Pidd1	82.4852	-8.59207	0.00258921	1.24136	0	0	0	0.964221	117.677	457.513
Dpysl5	56.069	-9.01583	0.00261577	0	0	0	76.8694	0	28.6021	287.011
Gtf2i	1850.18	-1.19381	0.00266337	1216.53	1017	964.621	3714.85	2664.14	1416.21	1957.93
Oas3	71.1069	10.0208	0.00268514	0	367.799	129.949	0	0	0	0
Pycr1	51.0627	-8.88081	0.00275273	0	0	0	0	181.274	59.6559	116.51
Krr1	497.264	-1.20333	0.00275365	322.754	234.503	297.74	550.263	537.071	617.806	920.71
Cenpe	39.2456	5.30287	0.00277486	4.96545	153.044	107.815	3.04433	0	4.90322	0.947232
Mmp15	27.9281	8.67204	0.00277589	74.4817	116.017	4.99804	0	0	0	0
Prickle2	129.32	-8.14177	0.00277686	2.48272	0	0	564.724	0	0.817204	337.215
Fam163a	73.2989	8.68194	0.00280334	0	448.024	63.5465	1.52217	0	0	0
Txndc16	800.822	-1.23596	0.00281221	458.062	343.115	551.926	785.438	1317.13	774.709	1375.38
Zdhhc5	660.067	-1.94322	0.00282158	106.757	212.287	434.115	1471.93	1173.46	666.838	555.078
Mccc1	690.573	-1.07772	0.00284669	363.719	470.24	433.401	1092.92	606.495	873.591	993.647
Mapk4	74.6485	-7.63923	0.00285049	0	1.23422	0.714006	0.761083	257.447	0	262.383
Ckmt1	71.8915	-9.37436	0.00285506	0	0	0	1.52217	304.694	0	197.024
Tnfrsf9	76.8976	8.60053	0.00285855	342.616	193.773	0	0	0	0	1.89446
Tcea3	66.1313	-9.25386	0.00286463	0	0	0	0	417.508	12.2581	33.1531
Itpkb	209.917	4.39872	0.0028781	264.41	1113.27	4.28403	6.08867	14.4633	8.17204	58.7284
Chfr	811.972	-1.15981	0.0030103	464.269	297.448	665.453	921.672	1116.57	1125.29	1093.11
Wdfy2	239.722	2.4775	0.0030262	173.791	534.419	645.461	21.3103	93.5294	93.9784	115.562
Nfasc	71.0049	-9.35652	0.00310342	0	0	0	1.52217	0	100.516	394.996
Sav1	43.3971	-7.68971	0.00312689	0	0	0.714006	0.761083	176.452	0.817204	125.035
Pkig	1849.62	0.643977	0.00313252	2456.65	2507.94	2022.06	1361.58	1516.72	1350.84	1731.54
Nkd2	73.2202	-9.40088	0.00322046	0	0	0	0.761083	0	188.774	323.006
BC065397	20.357	7.48448	0.00326702	112.964	13.5765	14.9941	0	0.964221	0	0
1500009C09Rik	29.5753	-8.09269	0.00327255	0	0	0	0.761083	151.383	12.2581	42.6255
Zfp385b	72.6676	-8.40871	0.00329351	1.24136	0	0	0.761083	263.232	0	243.439
3110082I17Rik	381.582	1.92334	0.0033002	1050.19	227.097	699.011	126.34	175.488	227.183	165.766
L1cam	72.7389	-9.39156	0.0033032	0	0	0	388.914	0	119.312	0.947232
Cux2	16.3112	6.41516	0.00333218	67.0335	11.108	34.2723	0	0	0.817204	0.947232
Inpp4b	1090.35	-1.25306	0.00339258	362.478	550.464	912.499	1207.08	1536.97	1240.51	1822.47
Qk	7959.04	-0.503029	0.00339774	5975.91	6693.2	6611.69	9610.2	7578.78	10564	8679.49
Ccdc167	185.707	-2.36608	0.00340502	68.2749	59.2428	37.8423	222.236	84.8514	317.892	509.611
Rab1	5710.62	-0.370244	0.00349027	5042.41	4822.12	4813.83	6696.01	6707.12	5825.84	6067.02
Il25	72.9418	-9.39529	0.00354166	0	0	0	0	385.688	0.817204	124.087
Pkn3	70.5511	-9.34728	0.00357826	0	0	0	0	327.835	165.075	0.947232
Zfp787	59.8998	2.74134	0.00362559	192.411	81.4588	75.6846	10.6552	28.9266	18.7957	11.3668
Wdr86	101.414	-7.79146	0.00362581	2.48272	0	0	3.04433	462.826	0	241.544
Chmp6	1686.02	-0.828003	0.00370621	845.367	1367.52	1291.64	1810.62	2129	1930.23	2427.76
BC055324	63.7088	9.86235	0.00371984	0	297.448	148.513	0	0	0	0
Serpinb1b	67.6219	-8.33148	0.00373177	0	0	0.714006	0.761083	277.696	0	194.183
Rab19	47.873	8.72533	0.00374018	269.375	0	64.9745	0.761083	0	0	0
Sult1c1	76.8258	-7.39434	0.00379815	2.48272	0	0	0	338.441	36.7742	160.082
Rprd1a	140.728	-2.56586	0.00380422	13.655	59.2428	37.8423	363.798	268.053	148.731	93.776
Fam49a	558.238	-1.37543	0.00384007	175.032	334.475	366.285	1040.4	590.103	586.752	814.62
Sox15	46.9165	5.65897	0.00388853	100.55	176.494	42.8403	0	7.71377	0.817204	0
Tmx2	1914.47	-0.672602	0.00402629	1308.39	1516.86	1462.28	1987.95	2768.28	1962.92	2394.6
Lpgat1	330.397	-2.36633	0.0040671	95.5848	180.197	18.5641	683.453	575.64	323.613	435.727
Ube2o	126.373	-4.53674	0.00407947	16.1377	7.40535	4.28403	484.81	14.4633	354.666	2.8417
Perm1	65.7635	-9.24581	0.00410488	0	0	0	0	390.509	1.63441	68.2007
N4bp3	521.376	-2.481	0.00416129	19.8618	230.8	181.357	363.798	578.532	1238.06	1037.22
Aurka	64.6624	-8.23998	0.00419092	1.24136	0	0	0	0.964221	264.774	185.658
Cfb	65.2323	-9.23443	0.0041987	0	0	0	325.744	0	129.935	0.947232
Zxda	44.5656	-8.6848	0.00422546	0	0	0	194.076	0	44.9462	72.9369
Rab3a	204.351	-2.05183	0.00428241	40.9649	69.1166	108.529	435.34	415.579	172.43	188.499
Fbxo45	64.9942	-9.22896	0.00429481	0	0	0	149.933	0.964221	0	304.062
Lamp2	10136.4	-0.390736	0.00430957	8001.82	9154.25	8663.03	11085.2	11237	10167.6	12645.6
Xpo7	469.019	-2.29474	0.00445461	165.101	50.6032	219.2	1283.95	755.949	616.989	191.341
Ptges2	84.2416	-4.87738	0.00448072	1.24136	2.46845	10.7101	4.5665	504.287	17.1613	49.2561
Pbx1	275.05	-2.01047	0.00454909	76.9644	91.3326	133.519	611.15	588.175	268.86	155.346
Acy3	87.9006	-6.76845	0.00456739	0	1.23422	2.85602	361.515	247.805	0	1.89446
Hdgf	751.92	-1.47232	0.0046061	490.338	197.476	431.973	1646.22	765.591	819.655	912.185
Zfp318	30.5589	-4.28077	0.00461015	3.72408	3.70267	0.714006	92.8522	14.4633	12.2581	86.1981
Cyp2u1	42.7199	-8.62348	0.00463282	0	0	0	0	150.418	89.8924	58.7284
Gucy1b3	20.3555	8.21666	0.00471561	48.4131	28.3872	65.6885	0	0	0	0
Pdpk1	598.884	-1.33148	0.00481371	346.34	182.665	432.687	765.65	1088.61	613.72	762.522
Ankrd42	60.398	-8.14117	0.00486802	1.24136	0	0	0	207.307	213.29	0.947232
Eif4g2	4213.19	-0.642452	0.00496889	3460.92	3116.42	2994.54	5823.05	5781.47	3814.71	4501.25
Bnip3	1145.84	-0.929734	0.00506317	583.44	724.49	956.767	1640.13	1615.07	1064	1436.95
Cirh1a	1040.12	-1.05422	0.00509288	510.2	499.861	920.353	1188.05	1165.74	1300.17	1696.49
Fap	53.1212	-8.9378	0.00514045	0	0	0	3.04433	126.313	0	242.491
Usp49	41.6305	-8.5862	0.00516152	0	0	0	0	157.168	84.9892	49.2561
H6pd	940.013	-1.21966	0.00522106	557.371	304.854	739.71	1619.59	1230.35	929.978	1198.25
Vps16	2093.75	1.26962	0.00523791	2488.93	3844.61	3103.78	1086.07	586.246	1802.75	1743.85
Angptl6	45.2023	-8.7049	0.00524	0	0	0	15.2217	106.064	0	195.13
Tyro3	62.1734	-8.21025	0.00525799	0	0	0.714006	0.761083	0	48.215	385.524
Galnt16	57.0864	-8.08693	0.00526531	0	0	0.714006	0	0.964221	201.849	196.077
Spaca1	39.9948	-8.52838	0.00529073	0	0	0	0	106.064	85.8064	88.0926
Rps16	3821.94	0.570554	0.00534152	5452.06	4985.03	3661.42	3101.41	3318.85	3011.4	3223.43
Myof	146.947	-6.71314	0.00539965	0	7.40535	0	0.761083	454.148	0.817204	565.498
Caskin1	59.4946	9.76341	0.0054977	306.616	109.846	0	0	0	0	0
2510002D24Rik	373.483	-1.49962	0.00555754	255.72	119.72	172.789	738.251	317.229	476.43	534.239
Tfb2m	155.301	-2.85329	0.00564415	4.96545	17.2791	79.2546	297.584	316.264	193.677	178.08
Pemt	41.9582	8.53458	0.00564544	240.824	0	52.1224	0.761083	0	0	0
Kdm5d	132.696	-2.09261	0.00568253	81.9299	22.216	34.9863	156.022	267.089	196.129	170.502
Lgi3	88.266	-9.18143	0.00573637	0	0	0.714006	0	565.998	0	51.1505
Tesk2	139.173	-3.98039	0.0057562	8.68953	35.7925	0	415.551	80.0303	194.494	239.65
Fbxo46	624.469	-1.94204	0.00581133	147.722	124.657	440.541	678.886	738.593	501.763	1739.12
Zbtb24	600.397	1.28827	0.00606372	860.264	1304.58	554.068	384.347	485.967	275.398	338.162
Ppm1a	143.893	2.99987	0.00608302	320.271	483.816	59.2625	6.84975	23.1413	58.0215	55.8867
Trio	1235.87	-1.08055	0.00619723	427.028	918.263	918.925	1945.33	1268.91	1515.91	1656.71
Fam101a	56.202	-9.01948	0.00619881	0	0	0	307.478	0	84.9892	0.947232
Grk5	54.385	9.63401	0.0063379	279.306	0	101.389	0	0	0	0
Apmap	1220.23	-1.77892	0.00647343	110.481	664.013	756.846	1511.51	1657.5	1337.76	2503.53
Foxf2	89.0058	-5.01339	0.00651222	0	13.5765	0.714006	326.505	255.519	10.6236	16.1029
Atg2a	684.753	-2.35558	0.00664169	33.5168	136.999	441.255	1221.54	1749.1	652.946	557.92
Med1	937.564	-1.59687	0.00684275	338.892	319.664	644.747	2075.47	1510.93	1193.93	479.3
Fam76b	147.234	-1.67901	0.0068991	55.8613	41.9636	97.1048	207.776	261.304	196.129	170.502
Il17re	94.179	-8.70328	0.00696992	1.24136	0	0	0	304.694	0	353.318
Pla1a	59.7767	9.77026	0.00700657	403.442	0	14.9941	0	0	0	0
Ppp1r15b	2054.77	-0.833018	0.00701771	1070.05	1585.98	1605.08	3163.82	2074.04	2878.19	2006.24
Fryl	618.821	-1.85336	0.00709985	242.065	157.981	344.151	1940	663.384	416.774	567.392
Nxpe3	52.6461	-8.92519	0.00710523	0	0	0	279.318	0	88.258	0.947232
Nov	42.6955	-8.6228	0.00728935	0	0	0	6.08867	92.5652	200.215	0
Cntnap2	53.2781	-8.94206	0.00729116	0	0	0	0.761083	103.172	0	269.014
Gtf2ird1	284.934	-4.07089	0.0074598	6.20681	0	78.5406	999.302	611.316	227.183	71.9897
Adgre5	445.318	3.3289	0.00750712	1710.6	973.803	67.8305	202.448	92.5652	66.1935	3.78893
Mllt10	333.711	2.14557	0.00752788	862.746	765.219	167.077	77.6305	259.375	105.419	98.5122
Srpr	4527.72	-0.702675	0.00755014	2790.58	2973.25	4232.62	6815.5	5597.3	4351.61	4933.19
Mospd1	420.238	-1.38207	0.00789083	225.928	277.701	154.225	715.418	481.146	328.516	758.733
Psma6	1117.92	0.609413	0.00798067	1580.25	1425.53	1170.97	886.662	898.654	921.806	941.549
Wdr78	63.7052	-7.66195	0.00798195	0	0	1.42801	0	0.964221	99.6988	343.845
Atp10b	34.6664	-8.32237	0.00815233	0	0	0	122.534	0	36.7742	83.3564
Fbxo5	50.3583	9.52299	0.00822559	276.824	0	75.6846	0	0	0	0
Nudt19	663.77	1.7743	0.00825681	1823.56	839.273	680.447	140.039	197.665	403.699	561.709
Tnfsf13b	1631.74	1.21312	0.00827819	2961.89	2696.78	1592.95	557.113	1588.07	849.892	1175.52
Zc3h7b	68.4881	-4.0533	0.00836725	0	6.17112	14.2801	187.226	12.5349	156.903	102.301
BC037032	47.7058	5.13246	0.00837895	263.169	50.6032	7.85406	0.761083	10.6064	0	0.947232
Mdk	85.8203	-5.79094	0.00855701	0	7.40535	0.714006	0	276.731	50.6666	265.225
Ptcd3	258.139	1.5834	0.00860434	506.475	408.528	335.583	101.985	216.95	162.624	74.8314
Nsmce2	636.021	1.13421	0.00862233	1232.67	891.11	646.175	317.372	545.749	478.064	341.004
Cbll1	417.926	-1.25183	0.00867251	204.825	313.493	182.785	661.381	646.992	339.139	576.864
Angel1	1168.9	-1.47003	0.00875646	203.583	698.571	840.384	2151.58	1670.03	1023.96	1594.19
Dnali1	85.0736	-9.61726	0.0089375	0	0	0	0	359.654	0	235.861
Guk1	1281.5	1.3062	0.00917087	3236.23	1281.13	1310.91	506.881	640.243	951.225	1043.85
Efhc2	77.2907	-8.52525	0.00921624	0	0	0.714006	258.768	281.552	0	0
0610012G03Rik	1242.07	-0.989118	0.00922056	943.435	464.069	976.046	1831.93	1599.64	1245.42	1633.98
Mrpl16	891.865	1.11351	0.00930441	1029.09	1895.77	938.203	461.216	679.776	755.913	483.088
2210018M11Rik	391.624	-1.62848	0.0093428	98.0676	202.413	234.194	247.352	796.446	496.043	666.852
Sik1	72.7169	-3.00309	0.0093591	27.31	1.23422	14.9941	162.872	80.9945	77.6343	143.979
Psmd1	2989.28	-0.950971	0.00941307	1273.64	1747.66	2826.03	3928.71	3372.84	2814.45	4961.6
Noc3l	19.1323	5.62717	0.0094336	17.3791	98.738	14.2801	0	0	1.63441	1.89446
Nfkbia	118025	0.32596	0.00953039	127033	141316	131988	98578.5	96279.4	120117	110859
Ifi47	202.52	-3.30949	0.00955294	45.9304	0	53.5504	367.603	303.73	167.527	479.3
Klhl18	909.721	1.94894	0.00960696	3027.68	1150.3	555.496	129.384	334.585	578.58	592.02
Tbrg3	46.8396	-6.48696	0.00966278	0	1.23422	1.42801	236.697	0	86.6236	1.89446
Fkbp5	2182.92	0.671967	0.00971891	3287.13	2909.07	2123.45	1473.46	1836.84	2001.33	1649.13
Gm14379	44.9795	9.35987	0.00995663	237.1	77.7562	0	0	0	0	0
