# Supplementary material for: Platelet factors attenuate inflammation and rescue cognition in ageing
Source: Nature. 2023 Aug 16;620(7976):1071–9. doi: 10.1038/s41586-023-06436-3 (PMC10468395; doi:10.1038/s41586-023-06436-3)
Supplement: Supplementary file 5 — RNA-seq analysis of hippocampi from saline- or PF4-treated aged mice. Spreadsheet of DEGs in the aged hippocampus after systemic administration of saline or PF4. [file 41586_2023_6436_MOESM5_ESM.xlsx]

## Sheet: hippocampus_saline vs PF4
Gene	baseMean	log2FoldChange	pvalue	6752 Saline-1	6754 Saline-2	6758 Saline-3	6760 Saline-4	6753 PF4-1	6755 PF4-2	6757 PF4-3	6759 PF4-4	6767 PF4-5	6769 PF4-6
Atp2b4	63.9249	0.917961	1.34714e-05	86.6791	85.7591	80.4226	104.108	55.033	61.0835	52.1286	39.5931	34.8687	39.5729
Kcnt1	127.856	0.875765	1.75485e-05	231.51	150.078	172.501	150.777	123.824	97.564	89.2202	66.4143	84.9365	111.735
Plk5	548.147	-0.657953	0.000109233	442.173	373.052	391.623	422.715	866.77	751.667	643.588	508.325	565.946	515.611
Tox	116.158	0.619429	0.000139262	138.248	172.948	125.879	149.88	80.5841	94.1705	104.257	84.2951	113.547	97.7683
Slc35f1	350.354	0.556631	0.000168416	460.826	423.793	438.245	412.843	245.683	273.179	383.947	238.836	320.077	306.108
Emc8-1190005i06rik	12.1094	-1.87042	0.000171302	6.58323	2.14398	6.99327	3.58994	15.7237	8.48383	19.047	19.158	16.0932	23.2782
Nov	387.409	0.793425	0.000285419	529.95	613.178	553.634	380.534	325.285	200.218	360.891	210.738	400.543	299.124
Garnl3	186.804	0.686365	0.000325898	198.594	268.712	231.943	267.451	178.857	115.38	179.443	102.176	167.191	158.291
Chrna4	142.297	0.552421	0.000335208	161.289	182.953	178.328	181.292	146.427	105.199	120.297	90.6811	129.64	126.866
Htra4	40.5213	-1.03174	0.000574047	35.1105	18.5811	29.1386	17.9497	79.6014	39.874	43.1064	48.5335	45.5975	47.7202
Arhgap32	704.166	0.457967	0.000653821	786.696	1051.98	741.287	784.402	605.364	560.781	639.578	593.897	725.984	551.692
Fam163b	2696.47	-0.564993	0.000670843	1933.27	1993.18	2122.46	2328.08	4276.85	3303.6	2752.79	3143.18	2890.52	2220.74
Btbd9	1694.66	-0.340898	0.000724986	1374.8	1432.18	1514.04	1523.03	1946.79	1899.53	1686.16	2084.39	1909.73	1575.93
Cckbr	145.615	0.552531	0.000745867	187.622	215.112	145.693	169.625	94.3424	129.803	133.329	130.274	115.335	135.013
Papl	18.8213	1.52816	0.00075577	27.4301	19.2958	50.1184	27.822	8.8446	7.63544	21.0519	3.83159	15.1992	6.98345
Car8	20.0795	1.23058	0.000809625	47.1798	27.8717	29.1386	18.8472	8.8446	15.2709	20.0495	11.4948	11.6229	10.4752
Adamtsl1	70.8936	0.7426	0.000836631	119.595	73.6099	96.7402	84.3636	46.1884	46.661	72.1781	48.5335	50.0679	70.9984
C730002L08Rik	10.748	1.46897	0.000857314	15.3609	15.7225	18.6487	19.7447	4.91366	2.54515	5.01237	6.38599	9.83476	9.31126
Il20rb	42.7901	-0.943549	0.000915384	27.4301	25.7277	20.9798	35.8994	81.5668	47.5094	54.1336	47.2563	53.6441	33.7533
Lasp1	817.233	0.314923	0.0010504	930.429	989.088	868.331	916.332	721.326	729.609	831.051	756.101	784.098	645.969
Cpne4	721.081	-0.351216	0.00111011	540.922	616.751	680.678	637.214	894.287	844.989	742.833	795.694	735.819	721.623
Vill	9.81435	1.67005	0.00112702	24.1385	22.1544	13.9865	6.28239	3.93093	3.39353	5.01237	5.10879	7.15255	6.98345
Dpysl5	212.997	0.442064	0.0011315	246.871	267.997	244.764	251.296	221.115	174.767	201.497	201.797	151.098	168.767
Klhl2	814.497	-0.478213	0.00115321	526.658	608.89	714.479	786.197	1151.76	919.647	868.142	910.642	786.781	871.767
Flrt1	72.3393	0.662594	0.00123798	107.526	94.335	102.568	67.3114	60.9294	43.2675	66.1633	52.3651	62.5848	66.3428
Cntn6	38.6711	1.06654	0.00130482	65.8323	57.1727	40.7941	61.9265	49.1366	31.3902	13.0322	21.7124	25.928	19.7864
Slc26a10	93.1215	-0.833361	0.00133032	54.8602	63.6047	69.9327	65.5164	152.324	157.799	63.1558	112.393	105.5	86.1292
Ttc7	25.2568	0.991349	0.00200749	51.5686	28.5864	26.8075	37.6944	22.6029	22.0579	12.0297	11.4948	18.7754	20.9503
Fnbp1l	46.5426	0.814987	0.00216066	82.2903	63.6047	51.284	54.7466	54.0503	30.5418	41.1014	25.544	36.6568	25.606
Col20a1	6.41504	-2.16817	0.00221327	2.19441	2.14398	2.33109	1.79497	10.8101	16.9677	7.01732	2.5544	12.517	5.81954
Acot5	83.0839	-0.60638	0.00229464	48.277	61.4607	61.7739	80.7736	93.3596	117.077	77.1905	104.73	84.9365	101.26
Etv5	667.771	0.374062	0.00254601	762.557	738.243	805.392	789.787	441.247	655.8	623.539	619.441	644.624	597.085
Mical1	133.292	0.418576	0.00254652	175.553	156.51	164.342	132.828	106.135	119.622	125.309	117.502	123.381	111.735
Ghsr	2.72826	-3.92538	0.00259268	0	0	0	0.897485	1.96547	6.78706	7.01732	7.66319	1.78814	1.16391
Slc17a6	60.3156	0.817132	0.00259382	86.6791	95.7643	69.9327	73.5938	38.3266	63.6287	31.0767	28.0984	47.3856	68.6706
Sorcs1	50.9826	0.703392	0.00259919	60.3462	48.5968	85.0848	71.7988	29.482	38.1772	49.1212	45.9791	39.339	41.9007
Ttll11	34.5044	-0.853135	0.00260278	18.6525	28.5864	18.6487	26.0271	41.2748	36.4804	27.0668	49.8107	55.4323	43.0646
Gpx3	91.5033	0.89018	0.00263633	153.609	115.775	85.0848	150.777	88.446	45.8127	59.146	42.1475	59.0085	115.227
Fstl4	348.709	-0.532579	0.0026506	241.385	317.309	269.241	271.04	526.745	387.711	454.121	384.437	278.949	356.156
Rspo2	195.934	0.689714	0.0027097	245.774	371.623	185.322	211.806	154.289	144.225	177.438	99.6214	184.178	185.061
Tshz2	185.602	1.11682	0.00274271	335.745	373.052	90.9125	297.965	122.842	211.247	97.24	57.4739	151.992	117.555
Adra2b	6.3321	2.35166	0.00275173	24.1385	9.29057	12.821	2.69245	1.96547	0	1.00247	2.5544	5.36441	3.49172
Grm3	674.874	0.295936	0.00283187	808.64	818.285	738.956	672.216	626.984	627.803	683.687	559.413	601.708	611.052
Dpp10	95.5057	0.610357	0.00283312	108.623	107.199	145.693	120.263	72.7222	73.8093	110.272	80.4635	54.5382	81.4736
Slc29a4	375.158	-0.496407	0.00283752	292.954	262.28	263.413	385.021	520.848	425.04	349.863	374.219	384.45	493.497
Il1rapl2	16.8865	1.16237	0.00297067	29.6245	24.2984	22.1454	24.2321	10.8101	4.24191	12.0297	21.7124	11.6229	8.14736
Hapln3	10.1403	1.39642	0.00298949	13.1665	20.7251	16.3176	14.3598	1.96547	10.1806	4.0099	5.10879	6.25848	9.31126
Bambi	145.847	-0.56575	0.0032006	160.192	98.623	90.9125	104.108	208.339	162.889	135.334	167.313	168.979	161.783
Atp6ap1l	9.60943	1.54142	0.00338301	10.972	26.4424	8.15881	17.0522	2.9482	2.54515	5.01237	7.66319	7.15255	8.14736
4930550C14Rik	2.51362	3.43225	0.00354204	2.19441	4.28796	4.66218	10.7698	0	0	0	0	0.894069	2.32782
Sesn1	898.391	-0.361291	0.00354374	818.514	748.248	701.658	799.659	1138	922.192	889.194	1181.41	869.035	915.996
Rxrg	92.8696	0.684286	0.0038035	119.595	157.94	107.23	95.1334	64.8604	52.5997	103.255	62.5827	95.6654	69.8345
Ift122	638.274	-0.293737	0.00391545	565.06	563.866	565.289	554.646	696.758	793.238	695.717	706.29	590.085	651.788
Arid3a	18.8675	0.857393	0.00395093	24.1385	26.4424	25.642	26.9245	11.7928	14.4225	13.0322	15.3264	16.9873	13.9669
Zcchc12	732.339	0.364591	0.00421738	819.612	875.458	1018.69	670.421	615.191	629.5	679.677	609.223	722.408	683.214
D430036J16Rik	8.13891	1.72014	0.00423459	21.9441	6.43193	12.821	14.3598	1.96547	0.848383	3.00742	7.66319	5.36441	6.98345
Gpc3	80.2043	0.632346	0.00434229	142.637	98.623	81.5881	85.2611	70.7568	69.5674	73.1806	48.5335	52.7501	79.1457
Limd2	1113.55	-0.359344	0.00434587	807.542	1021.96	995.375	982.746	1468.2	1232.7	1034.55	1159.7	1322.33	1110.37
Syt4	865.704	0.255641	0.00435808	902.999	1031.97	969.733	929.794	716.412	765.241	866.137	818.684	829.696	826.375
Ltf	5.92281	3.10081	0.00438339	39.4994	5.71727	0	5.38491	1.96547	2.54515	0	0	1.78814	2.32782
Asphd2	541.828	-0.411609	0.00443852	370.855	483.824	536.151	419.125	659.414	670.222	591.46	582.402	639.259	465.563
Per3	560.048	-0.265135	0.00456545	505.811	466.672	501.184	525.029	665.31	589.626	556.373	636.045	571.31	583.118
Crlf3	194.303	-0.360484	0.00466833	187.622	149.364	175.997	152.572	230.942	195.976	202.5	233.727	208.318	206.012
Trpv6	6.64291	2.01676	0.00471198	7.68043	20.0105	3.49663	17.0522	5.8964	4.24191	2.00495	2.5544	0	3.49172
Plcxd2	94.9517	0.46607	0.00476335	96.554	120.777	107.23	129.238	81.5668	83.1415	70.1732	99.6214	86.7247	74.4901
Lingo3	366.392	-0.411494	0.00477523	322.578	305.159	311.201	284.503	506.107	352.079	472.165	392.1	328.123	389.909
Gfap	8911.48	-0.365441	0.00478933	8154.42	7773.35	7215.89	7244.5	10140.8	9720.77	9292.93	12717.1	8416.76	8438.33
Dlc1	67.8438	0.556904	0.00493584	100.943	87.1884	85.0848	62.8239	61.9122	55.1449	56.1385	51.0879	48.2797	69.8345
Ddx6	299.838	0.368448	0.00522037	378.535	363.047	334.511	309.632	278.113	287.602	256.633	305.25	209.212	275.846
Deptor	134.59	0.591737	0.00522271	208.469	199.39	131.707	134.623	108.101	114.532	117.289	79.1863	100.136	152.472
Inpp5k	823.216	-0.263826	0.0052725	736.224	783.267	710.982	708.116	913.942	1007.03	864.132	857	794.827	856.636
Rpgrip1	12.3574	-1.90237	0.00534495	9.87484	2.14398	3.49663	3.58994	2.9482	25.4515	19.047	25.544	26.8221	4.65563
Dusp10	34.9725	0.68378	0.00541809	38.4022	46.4529	51.284	44.8742	21.6201	27.1482	35.0866	20.4352	29.5043	34.9172
Gper1	84.9667	0.651144	0.00548822	139.345	120.777	92.0781	83.4661	61.9122	92.4737	53.1311	51.0879	86.7247	68.6706
Ly6g6e	21.943	1.08861	0.00555546	29.6245	43.5942	26.8075	28.7195	13.7583	11.8774	7.01732	12.772	31.2924	13.9669
Adarb2	316.23	-0.508644	0.00574625	244.677	198.675	270.406	296.17	395.059	419.101	384.95	416.367	272.691	264.207
Slc25a45	41.933	-0.615618	0.00636768	32.9161	26.4424	31.4697	36.7969	54.0503	55.1449	47.1163	52.3651	41.1272	41.9007
Snhg11	6610.2	0.285176	0.00660777	7428.07	6808.56	7001.43	8391.48	5162.3	6096.48	6280.5	6414.09	6775.25	5743.89
Prss8	3.12868	3.77928	0.0066364	12.0692	14.2932	0	1.79497	1.96547	0	0	0	0	1.16391
Mrgpre	167.564	0.557401	0.00667903	212.858	204.393	279.731	134.623	125.79	151.86	175.433	120.057	147.521	123.374
Tdrd1	14.292	-1.81577	0.00671256	14.2637	5.00261	0	3.58994	9.82733	33.9353	32.0792	24.2668	7.15255	12.803
Tex14	2.75623	2.70163	0.00680432	7.68043	5.00261	2.33109	7.17988	1.96547	0.848383	0	2.5544	0	0
Itpr3	20.603	0.928834	0.0068332	40.5966	34.3036	20.9798	18.8472	18.6719	13.5741	13.0322	20.4352	11.6229	13.9669
Gm1653	3.33141	2.20702	0.00685986	9.87484	2.14398	6.99327	6.28239	0.982733	1.69677	2.00495	1.2772	0.894069	1.16391
4933409K07Rik	310.685	0.364804	0.00712047	396.091	313.021	372.974	354.507	320.371	294.389	287.71	255.44	219.047	293.305
Smoc2	786.209	-0.390833	0.00724992	617.726	613.892	639.884	779.017	1080.02	913.708	684.69	846.782	929.832	756.54
Lrrtm3	208.178	0.353382	0.00725566	223.83	278.002	223.785	231.551	202.443	195.128	205.507	154.541	187.754	179.242
Cplx3	84.4406	0.817635	0.00739972	113.012	187.955	54.7806	99.6208	52.0848	72.9609	54.1336	68.9687	88.5128	52.3759
Nek6	974.699	-0.294696	0.00758037	800.959	839.01	909.125	882.228	1201.88	1037.57	941.323	1192.9	923.573	1018.42
Ptgfr	6.61273	2.98286	0.00760454	43.8882	5.00261	6.99327	0	2.9482	3.39353	3.00742	0	0.894069	0
Gpr4	17.4691	1.30932	0.00764526	51.5686	18.5811	18.6487	20.6422	7.86186	23.7547	6.01484	7.66319	7.15255	12.803
Pstpip2	160.275	-0.536713	0.00777897	123.984	123.636	153.852	103.211	127.755	154.406	231.571	217.124	160.038	207.176
Doc2b	130.902	-0.579582	0.00785484	102.04	62.1754	123.548	117.571	148.393	151.86	192.475	163.481	117.123	130.358
Ptger3	17.2987	0.967146	0.00809415	37.3049	25.0131	19.8143	16.1547	11.7928	11.029	18.0445	10.2176	14.3051	9.31126
Sema4a	349.704	0.304279	0.0081208	392.799	390.919	418.431	377.841	288.923	287.602	365.903	305.25	362.098	307.272
Ehd3	2299.54	-0.301104	0.00832886	1769.79	1986.75	2132.95	2183.58	2892.18	2505.27	2144.29	2724.26	2304.02	2352.26
Dcx	25.3196	0.826863	0.00834931	30.7217	29.301	51.284	26.0271	17.6892	16.9677	25.0618	25.544	14.3051	16.2947
Plxnd1	54.3217	0.632394	0.00836285	58.1518	70.7513	71.0982	76.2862	54.0503	45.8127	64.1583	33.2071	31.2924	38.409
Npr3	39.4068	0.818021	0.00845872	51.5686	40.0209	48.9529	71.7988	26.5338	27.9966	43.1064	35.7615	13.411	34.9172
Nacc2	1194.72	0.219991	0.008509	1222.29	1326.41	1390.5	1281.61	1146.85	1146.16	1116.76	1157.14	989.734	1169.73
9930014A18Rik	32.7259	-0.878429	0.00851233	23.0413	10.0052	27.9731	26.9245	41.2748	33.9353	55.1361	40.8703	25.0339	43.0646
Synpr	1624.69	-0.315961	0.00863643	1356.14	1262.8	1403.32	1645.09	1989.05	1924.13	1484.66	1795.74	1804.23	1581.75
Tle1	128.717	-0.401062	0.00866753	100.943	90.0471	117.72	123.853	153.306	147.619	123.304	149.432	129.64	151.308
Tiam2	314.988	-0.327364	0.0086701	264.426	284.434	262.248	280.913	381.3	385.166	283.7	346.121	303.089	358.484
Mas1	572.626	-0.318053	0.00885575	419.132	559.578	539.647	476.564	631.897	621.864	611.509	605.392	720.619	540.053
Grik3	80.4173	0.5254	0.0090944	78.9987	87.9031	125.879	102.313	66.8258	63.6287	82.2028	48.5335	76.8899	70.9984
Eln	32.0169	1.13003	0.0094972	91.068	51.4555	29.1386	18.8472	30.4647	31.3902	15.0371	12.772	17.8814	22.1143
Orai2	2188.96	-0.490329	0.00974317	1550.35	1397.16	2109.64	1988.83	3351.12	2629.14	2413.96	2679.56	1793.5	1976.32
Trpc3	7.33044	1.42402	0.00977026	15.3609	12.8639	6.99327	11.6673	4.91366	2.54515	3.00742	1.2772	5.36441	9.31126
Inf2	365.613	-0.314483	0.00978325	307.217	318.023	356.657	295.273	476.625	408.92	357.883	403.595	374.615	357.32
Ttc16	7.05428	-1.46998	0.0098388	3.29161	1.42932	5.82772	3.58994	11.7928	7.63544	10.0247	10.2176	6.25848	10.4752
Spata31d1b	1.58365	-3.89919	0.00991991	0	0	0	0	1.96547	1.69677	6.01484	3.83159	0	2.32782
Npbwr1	33.0659	0.703575	0.0100747	30.7217	35.733	54.7806	51.1566	27.5165	25.4515	18.0445	24.2668	30.3983	32.5894
Il1rap	603.171	-0.45749	0.0101278	520.075	354.471	475.542	621.957	812.72	730.457	614.516	729.28	506.937	665.755
Grin3a	125.523	0.52117	0.0101409	171.164	149.364	130.541	162.445	130.703	72.1125	141.349	86.8495	100.136	110.571
Ctnnd2	429.213	0.251417	0.0103794	480.575	518.128	445.238	454.127	431.42	391.953	418.032	397.209	396.967	358.484
Card6	70.171	-0.75434	0.0105355	53.763	30.7303	53.6151	61.029	112.032	71.2641	91.2251	114.948	45.5975	67.5067
Ngb	80.2829	0.625434	0.0105432	87.7763	116.489	139.865	63.7214	62.8949	59.3868	65.1608	49.8107	86.7247	70.9984
Serpind1	75.9291	1.36712	0.010555	290.759	115.775	31.4697	42.1818	47.1712	56.8416	31.0767	24.2668	31.2924	88.457
Pdyn	245.23	-0.524789	0.0106783	205.177	135.071	209.798	227.961	379.335	317.295	206.51	284.815	251.233	235.109
Tmem114	20.0787	-0.889104	0.0107578	7.68043	16.4372	10.4899	17.9497	28.4993	25.4515	22.0544	15.3264	31.2924	25.606
Arhgef15	42.0694	0.679151	0.011018	62.5406	39.3063	50.1184	66.4139	39.3093	34.7837	39.0965	29.3756	41.1272	18.6225
Slc9a2	84.8814	0.570879	0.0111606	147.025	77.8979	106.065	92.4409	65.8431	57.69	86.2127	56.1967	73.3136	86.1292
Napa	6319.12	-0.262402	0.0111824	4867.2	6384.05	6075.99	5246.7	7220.14	6658.95	6573.22	6526.48	7377.86	6260.66
Arhgef25	422.045	-0.287614	0.0112132	380.73	337.319	407.941	367.071	472.695	432.675	420.037	486.612	514.984	400.384
Vangl2	78.9905	-0.503092	0.0112324	81.1931	63.6047	45.4563	62.8239	103.187	103.503	88.2177	79.1863	89.4069	73.3262
Nfs1	877.128	-0.188413	0.0115291	789.987	866.167	811.219	769.145	924.752	931.524	896.212	904.256	962.018	915.996
Ppp3ca	5443.06	-0.282376	0.0118135	4720.17	3981.37	5319.55	5252.98	6008.43	5661.26	5670.99	6719.34	5839.16	5257.37
Adam8	27.924	-0.715264	0.0121002	16.4581	19.2958	20.9798	24.2321	34.3957	44.9643	25.0618	28.0984	36.6568	29.0977
Gm5820	6.93201	1.2782	0.012151	14.2637	10.0052	10.4899	8.07736	5.8964	3.39353	4.0099	6.38599	4.47034	2.32782
Phf1	148.897	0.325908	0.0122199	174.455	178.665	163.176	160.65	125.79	134.044	155.383	134.106	120.699	141.997
Meg3	6778.61	0.347751	0.0125902	6869.6	7884.84	7761.36	8597.91	5307.74	5910.68	6684.5	5712.91	7933.07	5123.52
Epha7	1800.23	-0.539312	0.0126437	1483.42	884.748	1770.46	1523.93	2396.89	2151.5	1832.52	2763.86	1465.38	1729.57
Tmcc1	313.351	-0.284209	0.0128034	280.884	238.696	299.545	290.785	353.784	335.111	326.806	376.773	307.56	323.566
Spsb1	430.036	-0.402611	0.0130225	351.105	314.45	372.974	403.868	639.759	489.517	475.173	478.949	368.356	406.204
St18	436.778	-0.387167	0.0130709	267.718	398.065	392.789	415.536	468.764	565.023	495.222	504.493	481.903	378.27
Ldb2	296.451	0.537313	0.013071	358.786	444.518	353.16	301.555	226.029	184.099	311.769	172.422	354.945	257.224
Tmem108	270.999	-0.390167	0.0130774	182.136	234.408	255.254	242.321	367.542	352.079	264.653	279.706	270.009	261.879
Chd7	107.388	-0.441537	0.0131318	94.3596	71.4659	88.5814	100.518	157.237	122.167	109.27	104.73	112.653	112.899
Mylk3	31.4246	-0.988899	0.0132971	25.2357	6.43193	27.9731	20.6422	59.9467	45.8127	43.1064	28.0984	23.2458	33.7533
Chp1	1305.72	0.234632	0.0135264	1350.66	1475.77	1597.96	1314.82	1155.69	1248.82	1113.75	1297.63	1181.06	1321.04
Ptprt	122.51	0.376554	0.013671	138.248	117.919	145.693	167.83	115.962	116.228	119.294	102.176	102.818	98.9322
Syce1	3.29591	2.75261	0.0141776	12.0692	0.714659	11.6554	2.69245	0	2.54515	2.00495	1.2772	0	0
Layn	30.0276	0.647217	0.0142665	39.4994	40.0209	40.7941	32.3095	29.482	16.1193	23.0569	31.9299	21.4577	25.606
Bdnf	625.861	-0.342651	0.014498	527.755	509.552	643.381	478.359	619.122	783.905	619.529	712.676	797.509	566.823
Slc30a3	1523.87	-0.33037	0.0145017	1234.35	1270.66	1441.78	1335.46	2007.72	1885.11	1594.94	1508.37	1683.53	1276.81
Cyp2s1	38.8456	0.695597	0.014685	58.1518	63.6047	34.9663	43.9768	32.4302	32.2385	17.0421	33.2071	28.6102	44.2285
Aim1	3.03932	2.8725	0.0147348	17.5553	2.14398	4.66218	0.897485	1.96547	0	2.00495	0	0	1.16391
Trim7	7.51356	1.32816	0.0147979	4.38882	12.8639	20.9798	8.97485	4.91366	5.93868	5.01237	3.83159	3.57628	4.65563
Ntf3	98.0234	-0.552899	0.0149072	91.068	51.4555	82.7537	82.5686	133.652	134.044	71.1756	114.948	112.653	105.916
Cstad	27.2949	-0.693418	0.0151266	15.3609	23.5838	16.3176	23.3346	30.4647	24.6031	30.0742	30.6528	36.6568	41.9007
Naip2	10.2614	-1.32609	0.0152316	6.58323	2.14398	5.82772	7.17988	5.8964	11.029	10.0247	26.8212	14.3051	12.803
Anxa6	1488.47	-0.188546	0.0152412	1429.66	1357.14	1416.14	1294.17	1648.04	1646.71	1478.65	1501.98	1631.68	1480.49
Glcci1	387.485	-0.253205	0.0152816	350.008	328.743	362.484	349.122	452.057	408.072	431.064	436.802	354.945	401.548
Pgbd5	878.559	-0.303331	0.0153492	664.906	778.264	889.311	750.297	1056.44	897.589	906.236	940.018	1100.6	801.933
Ppp1r16b	2552.97	-0.307223	0.0155008	2141.74	2073.94	2164.42	2558.73	2973.75	2579.08	2206.44	2581.22	3061.29	3189.11
Plekha2	434.456	-0.500401	0.0155822	401.577	243.699	391.623	356.302	630.915	576.9	445.098	508.325	312.924	477.202
Vwc2l	17.8544	1.12381	0.0155857	25.2357	20.7251	27.9731	32.3095	8.8446	24.6031	15.0371	5.10879	3.57628	15.1308
Rasl10a	570.547	-0.385337	0.0158667	423.521	506.693	448.735	549.261	685.948	698.219	549.356	551.75	801.98	490.005
Zkscan6	240.986	-0.274673	0.0158714	219.441	216.542	216.791	202.832	277.131	257.06	261.646	286.092	224.411	247.912
Cyp26a1	9.58257	1.05008	0.0159642	14.2637	17.1518	15.1521	8.97485	4.91366	5.93868	9.02226	5.10879	7.15255	8.14736
Zbtb20	2435.74	-0.220515	0.0160055	2254.75	2251.89	2381.21	1978.95	2923.63	2587.57	2616.46	2476.49	2513.23	2373.21
Rad21	89.813	0.433712	0.0160725	119.595	107.914	114.223	83.4661	66.8258	78.0512	68.1682	100.899	78.6781	80.3096
Zfp217	5.82196	1.45306	0.0161182	4.38882	11.4345	9.32436	12.5648	6.87913	2.54515	3.00742	1.2772	4.47034	2.32782
Camkk1	3439.31	-0.334917	0.0161282	2595.99	2688.55	3378.91	3230.05	4652.26	3811.78	3695.12	4000.18	3183.78	3156.52
Ccdc69	6.79033	1.49623	0.0162013	15.3609	8.57591	8.15881	12.5648	6.87913	7.63544	0	2.5544	2.68221	3.49172
Syndig1	529.951	-0.30137	0.0162137	394.994	518.128	538.482	408.356	550.33	514.12	613.514	588.788	622.272	550.528
Zfp647	64.2657	-0.475028	0.0162819	42.791	66.4633	50.1184	47.5667	64.8604	78.8996	83.2053	75.3547	67.0552	66.3428
Eps8l1	34.8557	-0.760266	0.0163531	20.8469	21.4398	22.1454	34.1044	42.2575	36.4804	52.1286	42.1475	57.2204	19.7864
Cdk18	75.4825	0.619529	0.0165413	107.526	121.492	90.9125	62.8239	77.6359	69.5674	54.1336	34.4843	76.8899	59.3593
Lurap1l	479.151	-0.304892	0.016572	343.425	447.377	452.231	435.28	495.297	470.852	508.254	574.739	600.814	463.235
Arr3	5.39915	-1.81454	0.0165861	4.38882	1.42932	1.16554	1.79497	11.7928	4.24191	11.0272	8.94039	8.04662	1.16391
Dgat2	1805.81	-0.377366	0.0166544	1244.23	1597.98	1651.58	1630.73	2739.86	1874.08	1855.58	1918.35	1953.54	1592.23
Zbtb42	8.80401	1.81944	0.0168176	21.9441	11.4345	17.4832	10.7698	0.982733	0	15.0371	5.10879	1.78814	3.49172
Elmo1	611.591	0.251547	0.0170818	641.865	790.413	667.857	604.007	564.089	547.207	539.331	549.195	604.391	607.56
Pqlc1	509.909	-0.278822	0.0171693	512.394	410.929	469.715	417.33	581.778	489.517	488.205	537.7	614.225	577.298
2510003B16Rik	1.11736	-3.4065	0.0172824	0	0	0	0	1.96547	1.69677	2.00495	2.5544	1.78814	1.16391
9430020K01Rik	996.347	0.2871	0.0174805	1287.02	1014.82	1152.72	1015.06	995.508	761.848	988.439	970.67	828.802	948.585
Ntn3	19.5601	0.725871	0.0175189	26.3329	30.0157	25.642	20.6422	19.6547	16.1193	11.0272	14.0492	16.9873	15.1308
Foxo1	105.765	-0.44582	0.0176841	82.2903	91.4764	76.926	96.9284	134.634	154.406	94.2325	108.562	121.593	96.6044
Insr	168.649	0.348908	0.0177658	186.525	214.398	193.48	180.394	132.669	176.464	184.455	135.383	143.051	139.669
Obscn	25.0394	-0.866921	0.0177986	14.2637	14.2932	17.4832	21.5396	37.3439	43.2675	24.0594	11.4948	37.5509	29.0977
Pappa2	2.9713	2.51607	0.0178626	4.38882	5.71727	11.6554	1.79497	0.982733	0	4.0099	0	0	1.16391
Nanos1	45.3054	0.551531	0.0180179	73.5127	48.5968	48.9529	53.8491	42.2575	42.4191	34.0841	25.544	38.445	45.3924
Xylt1	11.1388	1.2258	0.0182837	13.1665	10.7199	24.4764	19.7447	10.8101	7.63544	6.01484	1.2772	3.57628	13.9669
AW551984	50.8264	0.583391	0.018434	58.1518	70.7513	65.2705	61.029	39.3093	59.3868	50.1237	24.2668	47.3856	32.5894
Pde9a	112.898	0.444935	0.0185097	104.234	138.644	165.507	129.238	76.6532	91.6253	114.282	95.7898	123.381	89.6209
Adgrf4	30.5853	-0.792039	0.0185841	13.1665	24.2984	16.3176	30.5145	45.2057	45.8127	22.0544	44.7019	39.339	24.4421
Lppr3	401.145	0.432067	0.0186159	385.119	600.314	511.674	402.971	425.523	349.534	349.863	257.994	424.683	303.78
Tcirg1	153.363	0.351957	0.018641	188.719	205.822	167.838	141.803	141.514	145.922	121.299	135.383	130.534	154.8
Pbx3	10.7179	0.993633	0.0186717	13.1665	18.5811	16.3176	13.4623	8.8446	11.029	10.0247	5.10879	7.15255	3.49172
Tmsb10	159.074	0.527945	0.0186807	210.663	212.254	149.19	207.319	113.014	97.564	124.307	123.888	216.365	136.177
Arpc2	1934.52	-0.227704	0.0187087	1709.44	1584.4	1768.13	1956.52	2015.59	1949.58	2042.04	2282.35	2184.21	1852.94
Tmco6	66.2705	-0.489542	0.01874	49.3742	66.4633	41.9596	54.7466	82.5496	75.506	79.1954	60.0283	91.195	61.6871
C3	41.2468	-1.23099	0.0190037	36.2077	11.4345	17.4832	26.0271	32.4302	34.7837	23.0569	144.323	25.0339	61.6871
C1ql2	1551.63	-0.73632	0.0191076	1358.34	1217.06	449.9	1409.05	2729.05	2298.27	1640.05	956.621	1908.84	1549.16
Kdf1	4.19025	2.59162	0.0191593	18.6525	2.85864	1.16554	10.7698	0	0.848383	0	0	1.78814	5.81954
Fbxo32	124.055	-0.322735	0.0192535	106.429	105.77	118.886	101.416	146.427	147.619	123.304	128.997	127.852	133.849
Vgf	65.9125	0.487006	0.0193112	64.7351	80.7565	95.5747	78.0812	45.2057	58.5384	76.188	45.9791	61.6907	52.3759
Rasal3	62.8913	-0.549876	0.0193809	44.9854	58.6021	50.1184	42.1818	51.1021	62.7803	92.2276	94.5126	74.2077	58.1954
Kcnk1	973.63	-0.257845	0.0194682	832.778	879.031	932.436	842.738	1263.79	1080.84	975.407	909.365	1031.76	988.158
Cd180	7.13703	1.58422	0.019861	7.68043	13.5785	19.8143	6.28239	0	6.78706	3.00742	8.94039	1.78814	3.49172
Kctd8	71.4027	0.479008	0.0199415	69.1239	95.0497	86.2503	93.3384	68.7913	58.5384	68.1682	38.3159	60.7967	75.654
Zfp61	237.634	-0.291866	0.0199424	217.246	202.963	203.97	213.601	262.39	209.55	296.732	246.499	267.327	256.06
Nt5dc2	64.5136	-0.520961	0.0200993	43.8882	52.8848	40.7941	66.4139	74.6877	66.1738	69.1707	52.3651	90.301	88.457
Plekho2	106.336	0.350422	0.0202174	129.47	128.639	113.058	117.571	102.204	95.8672	115.284	84.2951	88.5128	88.457
Tspan14	346.282	0.263754	0.0203762	425.715	394.492	390.458	329.377	298.751	326.627	344.851	302.696	299.513	350.336
Dlk1	14.1439	1.27631	0.0206662	7.68043	27.1571	40.7941	11.6673	3.93093	5.93868	13.0322	5.10879	9.83476	16.2947
Acot3	85.6993	-0.393671	0.0206888	58.1518	70.0366	71.0982	88.851	105.152	95.0188	91.2251	84.2951	96.5594	96.6044
Tnip2	245.648	-0.302359	0.0210126	223.83	202.963	195.812	239.628	318.405	264.695	264.653	268.212	254.81	223.47
Tyro3	466.73	0.36486	0.0213232	431.201	580.303	573.448	570.8	357.715	362.259	540.333	365.279	477.433	408.532
Slc7a3	91.774	0.56302	0.0213908	109.72	158.654	92.0781	94.2359	56.9985	62.7803	106.262	61.3055	96.5594	79.1457
Rab40b	423.825	-0.308343	0.0214305	381.827	383.772	372.974	346.429	495.297	514.12	411.014	399.763	548.958	384.09
Inhba	46.3462	-0.539464	0.0214543	35.1105	40.7356	30.3042	39.4893	47.1712	65.3255	45.1113	45.9791	68.8433	45.3924
Nr4a2	310.27	0.460613	0.0216993	369.758	520.987	282.062	310.53	202.443	264.695	274.678	245.222	346.005	286.321
Il13ra2	2.19428	3.77526	0.0217406	12.0692	7.86125	0	0	0	0.848383	0	0	0	1.16391
Ebf4	13.3525	0.938913	0.0219499	19.7497	18.5811	10.4899	26.0271	12.7755	14.4225	8.01979	10.2176	6.25848	6.98345
Btn2a2	12.3757	0.992911	0.0220495	15.3609	19.2958	17.4832	17.9497	6.87913	11.029	9.02226	17.8808	5.36441	3.49172
Tsga10	38.658	0.559375	0.0222709	48.277	37.8769	52.4495	52.9516	35.3784	25.4515	31.0767	44.7019	33.9746	24.4421
Tgoln2	175.829	0.471405	0.0223022	280.884	162.942	163.176	238.731	191.633	156.951	118.292	127.72	168.979	148.98
Tmem40	4.96838	1.62476	0.0223039	3.29161	14.2932	6.99327	8.97485	2.9482	6.78706	1.00247	1.2772	1.78814	2.32782
Hydin	10.7824	1.15726	0.0227659	16.4581	10.7199	27.9731	9.87233	7.86186	7.63544	9.02226	1.2772	5.36441	11.6391
Lactb	16.7958	0.748057	0.0228034	26.3329	20.7251	20.9798	20.6422	12.7755	13.5741	10.0247	11.4948	11.6229	19.7864
3110082I17Rik	165.281	-0.324431	0.0228692	151.414	143.647	143.362	135.52	181.806	165.435	144.356	209.46	202.06	175.75
Kank2	76.8956	0.767121	0.0228899	189.816	95.0497	65.2705	59.234	68.7913	71.2641	71.1756	37.0387	43.8094	67.5067
2810025M15Rik	148.893	-0.30457	0.0229881	139.345	130.783	132.872	120.263	178.857	159.496	147.364	146.878	180.602	152.472
Xiap	137.75	0.39181	0.0231016	193.108	123.636	166.673	159.752	126.773	123.015	113.28	150.709	98.3476	122.21
Crispld1	70.4744	0.475655	0.023296	93.2624	70.0366	102.568	73.5938	72.7222	52.5997	49.1212	79.1863	58.1145	53.5398
Tmem144	133.579	-0.39184	0.0233083	102.04	122.207	107.23	118.468	129.721	178.16	115.284	132.829	179.708	150.144
Cdkl4	143.732	0.340861	0.0233573	183.233	173.662	156.183	145.393	131.686	110.29	135.334	112.393	156.462	132.686
Lrrc10b	149.025	-0.500151	0.0233934	98.7484	119.348	122.382	137.315	249.614	162.889	148.366	104.73	185.072	161.783
Gm10677	4.96797	1.38455	0.0233945	7.68043	7.86125	6.99327	8.97485	5.8964	1.69677	2.00495	3.83159	3.57628	1.16391
Ppp1r12a	321.923	0.229908	0.0234896	374.147	346.61	361.319	330.274	293.837	266.392	307.759	310.359	308.454	320.075
Vstm4	44.9694	0.9372	0.0236954	125.081	54.3141	24.4764	48.4642	46.1884	37.3288	27.0668	21.7124	19.6695	45.3924
Samd14	309.474	0.383461	0.0237866	315.995	465.958	328.684	327.582	246.666	229.912	310.767	242.668	346.005	280.502
3110057O12Rik	44.0048	0.502651	0.0238656	59.249	40.0209	58.2772	57.439	35.3784	46.661	37.0915	37.0387	33.9746	34.9172
2810004N23Rik	98.066	-0.419366	0.0240333	74.6099	90.0471	68.7672	90.646	101.221	97.564	90.2226	121.334	101.924	144.325
Gm13305	13.0802	-1.26316	0.024423	8.77763	6.43193	8.15881	5.38491	34.3957	13.5741	4.0099	12.772	26.8221	10.4752
Pdgfc	25.9103	0.760858	0.0245127	51.5686	28.5864	25.642	32.3095	25.5511	18.6644	22.0544	7.66319	21.4577	25.606
Stom	170.134	0.526802	0.0246792	301.731	223.688	127.044	180.394	164.116	119.622	128.317	130.274	134.11	192.045
Cyp4b1	8.31047	1.40359	0.0247186	27.4301	11.4345	10.4899	3.58994	3.93093	6.78706	3.00742	7.66319	1.78814	6.98345
Aagab	1075.9	-0.201324	0.0247387	910.68	1059.12	967.402	1009.67	1291.31	1119.02	1084.68	1121.38	1120.27	1075.45
Tdo2	63.0567	-0.658884	0.0248144	30.7217	37.1623	46.6218	72.6963	114.98	76.3544	51.1262	67.6915	71.5255	61.6871
Fam174b	436.767	0.253061	0.0249563	574.935	473.819	449.9	435.28	385.231	420.798	372.92	439.356	398.755	416.679
Lin7a	274.399	0.24777	0.0252165	308.314	306.589	308.869	289.888	227.011	255.363	274.678	242.668	289.678	240.929
Klf10	430.198	-0.288699	0.0252336	427.91	357.33	353.16	381.431	444.195	534.481	408.007	523.651	481.903	389.909
Cdyl	15.9605	-0.85098	0.0254244	14.2637	10.7199	8.15881	9.87233	28.4993	21.2096	15.0371	20.4352	11.6229	19.7864
Lrfn4	20.8524	0.7006	0.0254443	29.6245	25.0131	20.9798	33.2069	10.8101	21.2096	17.0421	14.0492	21.4577	15.1308
Abcc6	9.61191	1.21085	0.0255598	6.58323	15.0078	19.8143	17.0522	10.8101	9.33221	7.01732	6.38599	1.78814	2.32782
Fuk	193.035	-0.378054	0.0256151	136.053	212.968	152.686	150.777	244.701	189.189	222.549	223.51	227.988	169.931
Cdc42ep3	50.2282	0.500468	0.0258004	71.3183	57.1727	67.6016	48.4642	39.3093	38.1772	42.1039	31.9299	49.1738	57.0315
Skida1	53.3679	-0.536325	0.0258167	51.5686	35.0183	40.7941	41.2843	80.5841	66.1738	59.146	61.3055	38.445	59.3593
Pcdhb10	36.4835	0.561349	0.0258859	48.277	40.0209	39.6285	52.9516	31.4475	32.2385	35.0866	22.9896	21.4577	40.7368
Faah	3209.59	-0.255419	0.0259103	2406.17	3016.58	3321.8	2757.97	3645.94	3576.78	3476.58	3489.3	3525.31	2879.51
Thrsp	754.678	-0.352435	0.0262769	661.614	695.363	624.732	606.7	906.08	698.219	626.546	924.691	1068.41	734.426
Rbp3	2.92483	3.66653	0.026378	19.7497	0	1.16554	5.38491	2.9482	0	0	0	0	0
Gabra3	262.067	0.506816	0.0265121	243.579	345.18	428.921	256.681	157.237	162.041	301.745	237.559	223.517	264.207
Haus4	46.8971	-0.559307	0.0265887	47.1798	44.3089	30.3042	24.2321	54.0503	53.4481	58.1435	57.4739	62.5848	37.2451
Nlrp10	1.19236	-3.51178	0.026793	0	0	0	0	0.982733	2.54515	4.0099	0	0.894069	3.49172
Muc5b	2.9491	1.85992	0.0271242	2.19441	5.71727	6.99327	6.28239	1.96547	2.54515	2.00495	0	1.78814	0
Bcar1	525.73	-0.278174	0.0271321	433.396	428.796	509.343	494.514	653.517	617.622	576.422	558.136	455.975	529.578
Satb1	178.536	0.349195	0.0271399	209.566	216.542	173.666	218.089	123.824	151.012	143.354	197.966	177.92	173.422
C1qtnf2	21.5661	1.00359	0.0271599	54.8602	35.733	10.4899	22.4371	22.6029	16.9677	8.01979	8.94039	16.9873	18.6225
Hyi	29.753	0.644413	0.0271648	46.0826	47.1675	29.1386	29.617	27.5165	26.2999	17.0421	16.6036	31.2924	26.7699
Cdhr1	57.5844	-0.73987	0.02725	39.4994	19.2958	51.284	54.7466	71.7395	80.5963	54.1336	107.285	40.2331	57.0315
Trim71	7.90322	-1.12882	0.0272509	5.48602	4.28796	3.49663	5.38491	11.7928	12.7257	12.0297	6.38599	11.6229	5.81954
Fam20c	327.285	0.293601	0.0272907	434.493	408.07	325.187	304.247	315.457	300.327	312.772	263.103	303.089	306.108
Dusp14	453.949	-0.297539	0.0274085	363.175	435.942	374.14	422.715	602.415	495.455	432.066	429.139	544.488	439.957
Smim3	191.299	-0.410069	0.0274642	185.428	132.212	159.68	163.342	272.217	188.341	161.398	189.025	264.644	196.7
Cdh18	63.3649	0.526879	0.027639	72.4155	82.9005	97.9058	57.439	51.1021	55.1449	60.1484	71.5231	53.6441	31.4255
A530013C23Rik	6.18142	-1.67921	0.0277082	4.38882	2.85864	3.49663	0	12.7755	2.54515	11.0272	15.3264	3.57628	5.81954
Parp1	1401.17	-0.225462	0.028191	1110.37	1321.4	1439.45	1216.99	1439.7	1448.19	1634.03	1578.62	1483.26	1339.66
Mrgprf	15.4942	1.76274	0.0282267	71.3183	23.5838	8.15881	4.48742	15.7237	6.78706	5.01237	0	3.57628	16.2947
Gm1976	163.108	-0.363408	0.0286345	120.692	135.785	130.541	167.83	151.341	145.073	174.43	214.569	185.966	204.848
Dis3l	254.42	0.261918	0.0286668	246.871	295.869	287.89	298.862	234.873	227.367	279.69	226.064	224.411	222.306
2010300C02Rik	909.658	-0.337919	0.0287588	765.849	576.015	906.794	893.895	1036.78	919.647	1060.62	1187.79	891.387	857.8
Fam101a	9.7755	1.28399	0.0288992	28.5273	14.2932	6.99327	10.7698	10.8101	1.69677	3.00742	5.10879	10.7288	5.81954
Wdr6	2617.88	0.277873	0.0291005	2586.11	3099.48	3455.84	2560.52	2545.28	2171.86	2871.08	2208.28	2239.64	2440.71
Rhbdf1	47.4579	0.468589	0.0292169	55.9574	57.1727	43.1252	70.9013	38.3266	44.1159	45.1113	35.7615	37.5509	46.5563
Dpp4	13.4062	1.39318	0.0295706	53.763	15.7225	6.99327	8.97485	17.6892	7.63544	4.0099	6.38599	3.57628	9.31126
Osgin1	12.998	1.30571	0.0296296	46.0826	17.1518	9.32436	8.97485	5.8964	15.2709	8.01979	1.2772	9.83476	8.14736
Vstm2b	68.6659	0.454857	0.0296495	81.1931	95.0497	66.4361	85.2611	56.9985	55.9932	65.1608	48.5335	83.1484	48.8841
Stoml3	6.40271	1.18579	0.0296524	4.38882	11.4345	11.6554	10.7698	4.91366	4.24191	2.00495	6.38599	3.57628	4.65563
Pou5f2	4.30615	1.49353	0.0296807	6.58323	7.86125	9.32436	4.48742	1.96547	1.69677	5.01237	2.5544	3.57628	0
Zfp354a	57.788	0.451776	0.0298896	64.7351	71.4659	60.6083	77.1837	37.3439	44.1159	56.1385	67.6915	47.3856	51.2119
Zfp273	62.5115	0.432439	0.030103	75.7071	61.4607	67.6016	91.5435	54.0503	63.6287	49.1212	63.8599	52.7501	45.3924
Lrrtm4	373.508	-0.339946	0.0301035	323.675	260.851	348.498	356.302	484.487	416.556	382.945	476.395	312.924	372.451
Polr3d	148.834	-0.271607	0.0301699	133.859	130.068	122.382	142.7	156.255	167.131	144.356	164.759	162.721	164.111
Chrnb1	10.9065	1.23107	0.0302027	29.6245	20.0105	8.15881	8.97485	13.7583	6.78706	4.0099	1.2772	7.15255	9.31126
Nap1l5	1313.15	0.290701	0.0304286	1450.5	1768.07	1359.03	1319.3	1060.37	1078.29	1142.82	1154.59	1475.21	1323.36
Caps2	3.79595	1.77374	0.0305601	2.19441	4.28796	6.99327	12.5648	0	1.69677	2.00495	3.83159	0.894069	3.49172
5330434G04Rik	104.288	0.383543	0.0309196	129.47	116.489	125.879	112.186	84.515	89.0802	72.1781	116.225	80.4662	116.391
Serpina3n	708.626	-0.320323	0.0310695	545.311	680.356	736.624	503.489	714.447	667.677	751.855	961.73	801.98	722.787
Cirh1a	628.526	-0.180004	0.0312477	583.713	600.314	611.911	533.106	645.656	656.648	659.628	689.687	683.069	621.527
1700024P16Rik	18.2754	-0.821687	0.0312614	9.87484	19.2958	6.99327	12.5648	12.7755	21.2096	22.0544	30.6528	20.5636	26.7699
Cd200r2	1.1203	3.90563	0.0314581	4.38882	1.42932	0	5.38491	0	0	0	0	0	0
1700001L19Rik	86.9043	0.531595	0.0316015	99.8456	137.215	97.9058	91.5435	55.033	61.0835	80.1979	57.4739	118.911	69.8345
Gfer	145.764	-0.316326	0.0318596	127.276	141.503	131.707	106.801	168.047	139.135	136.336	166.036	162.721	178.078
Skap1	16.0756	0.866611	0.0318897	24.1385	23.5838	16.3176	24.2321	19.6547	10.1806	5.01237	12.772	17.8814	6.98345
Tubgcp2	647.712	-0.197612	0.0319109	600.171	562.437	659.698	560.928	684.965	672.767	717.771	731.834	658.035	628.51
Gpr61	185.874	-0.333114	0.0319168	139.345	155.081	166.673	182.189	216.201	250.273	173.428	197.966	168.085	209.503
Hmbs	381.635	-0.285826	0.0319238	320.384	363.762	354.326	311.427	395.059	406.375	370.915	362.724	527.501	403.876
Ippk	515.599	-0.357676	0.0319438	368.661	371.623	569.952	455.025	635.828	528.542	535.321	708.845	486.373	495.825
Dhrs13	54.2268	0.473057	0.0319525	68.0267	73.6099	44.2907	73.5938	37.3439	50.0546	40.099	47.2563	50.9619	57.0315
Tshr	4.91028	-1.57703	0.0319707	4.38882	4.28796	0	0	8.8446	5.93868	6.01484	6.38599	6.25848	6.98345
Pgrmc1	3228.78	0.255967	0.0320594	4030.03	3406.07	3873.11	3002.98	2718.24	2767.42	2939.25	2887.74	3097.95	3565.05
Slc7a6	255.762	-0.309735	0.0320694	178.844	243.699	233.109	236.936	281.062	229.063	272.673	325.685	303.983	252.568
Adgra3	20.8822	0.843549	0.0320779	44.9854	27.8717	17.4832	23.3346	19.6547	16.9677	6.01484	22.9896	17.8814	11.6391
Dhx34	122.467	0.321021	0.0321016	127.276	147.934	162.011	120.263	116.945	125.561	103.255	109.839	112.653	98.9322
Fcmr	1.28319	2.83002	0.0321971	4.38882	2.14398	1.16554	2.69245	0	0	0	1.2772	0	1.16391
Tph1	9.47384	2.26168	0.0324587	61.4434	3.5733	0	7.17988	9.82733	2.54515	4.0099	3.83159	0	2.32782
Fanci	7.68903	1.51848	0.0325468	30.7217	3.5733	11.6554	4.48742	5.8964	3.39353	2.00495	6.38599	1.78814	6.98345
Kcnj12	19.0415	0.741902	0.0327673	26.3329	25.0131	25.642	23.3346	7.86186	20.3612	13.0322	12.772	11.6229	24.4421
Zfp189	317.331	-0.368093	0.0327867	268.815	190.099	292.552	330.274	348.87	342.747	387.957	412.535	285.208	314.255
Col6a3	15.6261	1.12577	0.0327983	28.5273	14.2932	36.1319	13.4623	3.93093	6.78706	18.0445	14.0492	3.57628	17.4586
Slc17a8	5.93769	-1.57496	0.0330812	5.48602	0.714659	2.33109	2.69245	2.9482	10.1806	9.02226	2.5544	7.15255	16.2947
Musk	21.8966	1.64895	0.0331601	91.068	32.1597	8.15881	17.0522	18.6719	22.9063	12.0297	0	1.78814	15.1308
Cyth1	907.346	-0.195176	0.033268	810.834	796.845	848.517	884.023	1083.95	976.488	967.387	940.018	887.81	877.587
Tbl2	303.266	-0.341822	0.0333486	208.469	219.4	327.518	290.785	338.06	342.747	334.826	390.823	287.89	292.141
Slc25a47	44.9499	-0.548871	0.0334226	30.7217	43.5942	27.9731	37.6944	39.3093	61.0835	47.1163	35.7615	59.9026	66.3428
Bnc2	2.02047	3.63473	0.0336185	15.3609	2.85864	0	0	0.982733	0	1.00247	0	0	0
Large	336.856	-0.263544	0.0341857	329.161	274.429	287.89	311.427	375.404	288.45	402.994	378.051	369.25	351.5
Arhgap33	370.897	0.475721	0.0344635	337.939	493.115	534.985	419.125	295.803	361.411	469.158	278.429	328.123	190.881
Tac1	47.2847	0.625417	0.0345189	70.2211	73.6099	47.7873	48.4642	46.1884	30.5418	29.0717	29.3756	66.1611	31.4255
Mybpc3	4.89837	-1.56622	0.0347672	2.19441	3.5733	1.16554	1.79497	8.8446	8.48383	4.0099	11.4948	6.25848	1.16391
4933400F21Rik	8.03111	1.03792	0.0348109	7.68043	7.14659	16.3176	15.2572	4.91366	4.24191	5.01237	7.66319	6.25848	5.81954
Rimklb	101.335	0.384826	0.0355426	132.762	117.919	122.382	97.8259	86.4805	89.9285	92.2276	122.611	69.7374	81.4736
Sp7	9.91022	0.953795	0.0357609	14.2637	10.7199	13.9865	17.0522	7.86186	6.78706	2.00495	6.38599	10.7288	9.31126
Susd2	49.1962	0.693489	0.0358831	103.137	72.1806	41.9596	38.5919	43.2403	52.5997	35.0866	20.4352	39.339	45.3924
Cml2	0.973069	3.08347	0.0360234	2.19441	3.5733	1.16554	1.79497	0	0	1.00247	0	0	0
Ms4a6c	6.99896	1.6556	0.0361718	26.3329	9.29057	6.99327	4.48742	0.982733	0	2.00495	6.38599	5.36441	8.14736
Npy2r	730.48	-0.323952	0.0364892	578.227	549.573	663.195	747.605	825.496	945.947	761.88	873.603	571.31	787.966
Zfp27	160.88	-0.32058	0.0365933	145.928	114.345	173.666	128.34	179.84	173.07	193.477	166.036	150.204	183.897
Ids	471.302	0.210985	0.0366641	539.825	515.269	479.039	519.644	455.988	423.343	473.168	418.921	494.42	393.401
Rem2	216.315	-0.351327	0.0367481	130.567	192.958	209.798	208.216	201.46	212.096	238.589	223.51	261.962	283.994
Angptl4	61.4846	0.776629	0.0367951	122.887	79.3272	54.7806	70.9013	68.7913	22.0579	38.094	22.9896	61.6907	73.3262
Npnt	243.347	-0.495183	0.0367976	178.844	127.924	224.95	250.398	340.026	321.537	261.646	324.408	166.297	237.437
Slc2a5	146.911	-0.307246	0.0368343	128.373	132.212	144.528	109.493	151.341	149.315	170.421	187.748	161.826	133.849
4921507P07Rik	2.89869	1.99497	0.0368577	9.87484	4.28796	3.49663	3.58994	0.982733	0.848383	5.01237	0	0.894069	0
Cd163l1	8.30827	-1.37307	0.037046	5.48602	1.42932	8.15881	2.69245	17.6892	10.1806	15.0371	2.5544	15.1992	4.65563
Cobl	44.116	0.460148	0.0372591	53.763	61.4607	51.284	43.9768	28.4993	39.874	44.1088	37.0387	35.7628	45.3924
Grm8	56.3755	0.431056	0.0372602	60.3462	57.8874	74.5949	74.4912	53.0676	39.0256	52.1286	38.3159	54.5382	59.3593
Col23a1	39.8669	0.728068	0.0372958	64.7351	76.4685	43.1252	25.1296	42.2575	33.9353	35.0866	14.0492	31.2924	32.5894
Bglap	1.84528	4.61555	0.0373128	17.5553	0	0	0.897485	0	0	0	0	0	0
Tcerg1	619.403	-0.351406	0.0373855	554.088	554.576	417.265	599.52	738.032	766.089	788.947	481.504	567.734	726.279
Cntn4	84.9689	0.501729	0.0375748	111.915	77.1832	100.237	123.853	68.7913	97.564	88.2177	80.4635	45.5975	55.8676
Hba-a1	174.69	1.45891	0.0376709	427.91	426.652	71.0982	204.627	152.324	229.063	25.0618	90.6811	32.1865	87.2931
Fam81a	1135.33	0.24644	0.0377408	1303.48	1363.57	1150.39	1195.45	949.32	963.763	994.454	988.551	1283.88	1160.42
BC055402	3.07085	-1.89287	0.0379738	3.29161	1.42932	0	0	5.8964	3.39353	4.0099	3.83159	5.36441	3.49172
Ano7	3.30833	1.93494	0.0380687	9.87484	2.85864	9.32436	1.79497	2.9482	0	1.00247	0	1.78814	3.49172
Zfp235	264.475	-0.303265	0.0381465	184.33	240.84	289.055	214.499	309.561	283.36	291.72	278.429	312.03	240.929
Gm16523	22.8988	0.643627	0.0381561	26.3329	30.7303	27.9731	30.5145	13.7583	12.7257	17.0421	29.3756	16.0932	24.4421
Ubap1l	2.03187	2.17057	0.0382009	5.48602	3.5733	3.49663	2.69245	0	0	2.00495	1.2772	1.78814	0
Tmem91	41.9611	0.744729	0.038221	41.6938	71.4659	45.4563	62.8239	27.5165	20.3612	39.0965	14.0492	59.9026	37.2451
Cd200	984.514	0.20927	0.0383603	1014.91	1221.35	1079.29	968.386	880.529	933.221	849.095	906.811	1025.5	966.044
Ptchd4	162.201	-0.605343	0.0384194	140.442	65.7487	128.21	160.65	304.647	173.918	193.477	201.797	121.593	131.522
Fam180a	44.3473	1.64025	0.0384732	204.08	65.7487	11.6554	17.9497	22.6029	31.3902	18.0445	11.4948	11.6229	48.8841
Gab2	132.759	0.347464	0.0386484	182.136	147.22	158.514	122.058	113.997	137.438	113.28	118.779	95.6654	138.505
Tshz3	44.5428	0.715654	0.0387554	78.9987	43.5942	32.6353	77.1837	49.1366	39.874	23.0569	47.2563	18.7754	34.9172
Pyhin1	3.21956	-2.33116	0.0391236	1.0972	1.42932	1.16554	0	0	2.54515	8.01979	11.4948	1.78814	4.65563
Vash2	13.7098	0.889414	0.0391267	23.0413	26.4424	12.821	13.4623	14.741	10.1806	15.0371	8.94039	8.94069	3.49172
Fen1	252.781	-0.221557	0.0391837	217.246	242.984	234.275	224.371	271.234	256.212	247.611	261.826	295.043	277.01
Rhobtb1	15.8576	0.777605	0.0393581	27.4301	13.5785	13.9865	29.617	14.741	12.7257	13.0322	14.0492	8.94069	10.4752
Bcl7b	591.103	-0.216766	0.0394368	529.95	626.041	490.694	506.181	647.621	625.258	608.502	606.669	689.327	580.79
Nudt13	106.048	-0.312308	0.0397211	97.6512	90.7617	83.9192	97.8259	125.79	107.745	103.255	103.453	116.229	133.849
Cav3	5.35879	1.60172	0.0397524	4.38882	15.7225	11.6554	4.48742	2.9482	7.63544	1.00247	1.2772	4.47034	0
Cap2	1792.95	-0.1612	0.0397971	1651.29	1596.55	1595.63	1853.31	1945.81	1840.99	1946.8	1865.99	1883.8	1749.35
Htr4	301.453	-0.420136	0.0398394	218.344	230.12	346.167	209.114	324.302	335.959	450.111	372.942	292.361	235.109
3110039I08Rik	70.8508	0.523049	0.0398552	89.9708	55.0288	93.2436	108.596	61.9122	72.9609	51.1262	80.4635	39.339	55.8676
Ehmt2	459.827	-0.214643	0.0399939	399.382	415.932	446.404	416.433	487.436	483.578	517.276	538.978	485.479	407.368
Rnf39	43.9601	-0.590872	0.0401394	38.4022	22.8691	26.8075	47.5667	40.2921	73.8093	54.1336	37.0387	50.9619	47.7202
Shmt1	57.3449	-0.484073	0.0402372	34.0133	57.8874	43.1252	49.3617	80.5841	74.6577	46.1138	56.1967	73.3136	58.1954
Hsd11b1	390.896	-0.212817	0.0402928	334.647	351.612	358.988	380.534	417.662	407.224	361.893	467.454	404.119	424.826
Amica1	5.82975	1.32531	0.0403234	13.1665	7.14659	6.99327	8.97485	4.91366	3.39353	3.00742	2.5544	0	8.14736
Mst1r	16.0528	0.916018	0.0406367	29.6245	20.7251	23.3109	16.1547	24.5683	5.93868	11.0272	10.2176	14.3051	4.65563
Elmo2	3056.46	-0.192704	0.0406582	2677.18	2569.2	3155.13	2861.18	3551.6	3165.32	3210.92	3374.36	3105.1	2894.64
Crtap	113.459	0.520499	0.0407366	187.622	149.364	80.4226	137.315	108.101	102.654	72.1781	63.8599	110.865	122.21
Mycl	185.512	-0.452512	0.0412211	137.151	162.228	108.396	199.242	267.303	272.331	183.453	196.688	177.026	151.308
Nphs2	5.84447	2.72517	0.0413458	40.5966	7.14659	0	0	1.96547	4.24191	1.00247	0	0	3.49172
1700101I11Rik	10.3713	-0.969721	0.0413694	6.58323	7.86125	8.15881	3.58994	6.87913	9.33221	14.0346	20.4352	15.1992	11.6391
Serpini1	1171.2	0.272499	0.0414287	1227.77	1345.7	1427.79	1221.48	834.34	946.795	1123.77	1213.34	1102.39	1268.66
Zdhhc14	73.6176	0.416784	0.0414775	82.2903	76.4685	93.2436	96.0309	50.1194	68.719	67.1657	53.6423	90.301	58.1954
Hmox1	100.789	-0.297274	0.0415027	86.6791	92.191	78.0915	96.0309	114.98	106.048	105.26	114.948	101.924	111.735
Trim17	58.0615	-0.433864	0.0415779	34.0133	44.3089	62.9394	51.1566	74.6877	64.4771	68.1682	67.6915	60.7967	52.3759
Scrt1	4.7269	1.61636	0.0418934	1.0972	7.86125	5.82772	17.0522	4.91366	3.39353	3.00742	0	1.78814	2.32782
Ppp1r1a	499.026	-0.352597	0.0421304	500.325	475.248	299.545	436.178	583.743	524.3	533.316	404.872	658.929	573.807
Gm13293	6.84008	-1.1294	0.0422292	3.29161	3.5733	5.82772	3.58994	6.87913	14.4225	10.0247	6.38599	6.25848	8.14736
Megf6	45.7813	0.662744	0.0423021	60.3462	48.5968	97.9058	28.7195	49.1366	30.5418	32.0792	40.8703	27.7161	41.9007
Nrxn2	81.8249	0.528529	0.0423473	80.0959	130.068	76.926	113.981	83.5323	65.3255	71.1756	35.7615	93.8772	67.5067
Ptprn2	917.956	0.278919	0.0423509	972.123	986.944	1191.19	955.821	863.822	832.263	1027.54	899.147	808.238	642.477
Chgb	6416.19	-0.237133	0.0428153	4622.52	5894.51	5959.43	6702.42	7525.77	7143.38	6307.56	7092.28	6666.18	6247.86
Triqk	60.9455	0.41457	0.0428701	87.7763	64.3193	66.4361	68.2089	49.1366	44.1159	71.1756	56.1967	47.3856	54.7037
Slc38a10	789.832	-0.187555	0.043003	734.03	725.379	756.439	700.936	923.769	855.17	815.011	836.565	718.831	832.194
1700094D03Rik	55.3445	-0.53528	0.0430699	52.6658	33.589	51.284	37.6944	71.7395	69.5674	46.1138	56.1967	43.8094	90.7848
Trim65	32.7611	-0.549603	0.0433535	28.5273	17.8665	26.8075	29.617	32.4302	31.3902	38.094	38.3159	32.1865	52.3759
Isoc1	48.1898	-0.477762	0.0436748	42.791	36.4476	45.4563	32.3095	65.8431	69.5674	49.1212	49.8107	39.339	51.2119
5031410I06Rik	15.833	0.821069	0.0437081	18.6525	20.0105	19.8143	27.822	8.8446	22.0579	14.0346	3.83159	11.6229	11.6391
Lmod1	9.01873	1.46064	0.0438095	27.4301	24.2984	2.33109	4.48742	4.91366	11.8774	2.00495	2.5544	4.47034	5.81954
C77080	75.6307	0.524335	0.0439775	110.818	116.489	55.9462	87.056	73.705	66.1738	83.2053	37.0387	68.8433	57.0315
Samd5	28.6437	0.652512	0.0440761	57.0546	29.301	25.642	35.0019	21.6201	27.1482	34.0841	20.4352	15.1992	20.9503
Abhd15	28.1955	-0.62632	0.0441438	17.5553	15.0078	20.9798	31.412	36.3611	21.2096	29.0717	39.5931	39.339	31.4255
Slc5a1	7.58797	-1.26671	0.0441819	0	1.42932	8.15881	7.17988	5.8964	11.8774	9.02226	10.2176	11.6229	10.4752
Pygm	382.307	0.393534	0.0441863	543.116	548.858	340.339	352.712	360.663	296.086	384.95	255.44	422	318.911
Sla	78.2357	0.498639	0.044353	87.7763	95.0497	92.0781	104.108	62.8949	37.3288	89.2202	79.1863	85.8306	48.8841
AI837181	377.345	-0.308763	0.044445	243.579	415.932	331.015	327.582	447.144	363.956	401.992	365.279	441.67	435.302
Parp10	36.6322	0.901582	0.0445567	78.9987	61.4607	19.8143	42.1818	19.6547	31.3902	10.0247	35.7615	16.9873	50.048
Meis1	17.0764	0.688117	0.0446004	29.6245	20.0105	17.4832	21.5396	13.7583	19.5128	11.0272	16.6036	10.7288	10.4752
Gria4	189.64	0.322789	0.0446468	171.164	232.264	213.295	244.116	155.272	193.431	196.485	178.808	132.322	179.242
Klhl1	15.8357	0.696733	0.0447492	23.0413	22.1544	22.1454	15.2572	15.7237	9.33221	15.0371	7.66319	15.1992	12.803
Ano2	52.9287	0.537006	0.0447831	48.277	58.6021	103.734	51.1566	49.1366	56.8416	46.1138	33.2071	43.8094	38.409
Pth1r	26.0652	0.604244	0.0452563	25.2357	43.5942	26.8075	35.0019	20.6374	24.6031	30.0742	15.3264	16.0932	23.2782
Nnat	2442.06	0.421204	0.045424	3064.49	3837.72	2141.11	2474.37	1893.73	1885.95	2196.42	1521.14	3072.02	2333.64
Selp	2.31445	3.85218	0.0454352	19.7497	1.42932	0	0	1.96547	0	0	0	0	0
Cd83	227.834	-0.347254	0.045499	230.413	177.95	210.964	164.24	266.321	191.734	205.507	316.745	246.763	267.699
Adh5	673.455	-0.175679	0.0455646	655.031	662.489	580.441	601.315	689.879	704.157	709.751	650.094	764.429	716.967
Fam166a	0.986934	-3.24268	0.0457921	0	0	0	0	2.9482	0.848383	3.00742	1.2772	1.78814	0
Filip1	101.276	-0.346962	0.0458319	95.4568	75.7539	83.9192	93.3384	107.118	128.106	95.235	125.165	87.6187	121.046
Dcp1b	159.115	-0.25349	0.0458558	132.762	147.934	135.203	154.367	165.099	177.312	168.416	148.155	181.496	180.406
Erbb4	42.6342	0.725853	0.0459931	68.0267	47.8822	45.4563	62.8239	44.223	51.7513	45.1113	30.6528	18.7754	11.6391
Rab3b	519.721	0.343019	0.0460428	573.838	675.353	566.455	566.313	401.938	458.975	455.123	384.437	691.115	423.662
0610040J01Rik	104.114	-0.344994	0.0461803	84.4847	94.335	80.4226	97.8259	119.893	110.29	80.1979	128.997	122.487	122.21
Maml2	309.394	-0.338345	0.0462022	267.718	267.283	205.136	325.787	375.404	300.327	278.688	432.97	303.089	337.533
Gpd1	1311.01	-0.251343	0.0462981	1005.04	1365	1273.94	1061.72	1587.11	1236.09	1353.34	1328.29	1572.67	1326.86
Gorab	105.007	-0.366671	0.0463475	75.7071	77.1832	106.065	98.7233	106.135	109.441	97.24	135.383	101.03	143.161
Cklf	15.6423	0.69581	0.0463656	18.6525	27.8717	17.4832	17.0522	10.8101	12.7257	14.0346	11.4948	16.9873	9.31126
0610040B10Rik	5.58025	-1.33692	0.0464127	2.19441	2.85864	0	6.28239	5.8964	10.1806	7.01732	8.94039	8.94069	3.49172
C230035I16Rik	1.53462	-3.03548	0.0464579	1.0972	0	0	0	0.982733	0.848383	0	3.83159	6.25848	2.32782
Cep85	158.489	-0.304129	0.0465021	120.692	142.932	143.362	147.188	188.685	156.951	136.336	190.302	158.25	200.192
Lilra5	2.54995	1.95882	0.0466187	8.77763	5.71727	1.16554	2.69245	1.96547	0.848383	2.00495	0	0	2.32782
Grm2	675.917	-0.41045	0.0466191	642.962	500.261	574.614	541.183	1136.04	833.96	675.667	740.775	621.378	492.333
Bmp3	20.6093	0.799003	0.0468336	27.4301	38.5916	20.9798	23.3346	11.7928	12.7257	34.0841	15.3264	12.517	9.31126
Cubn	2.93997	1.93431	0.0468972	9.87484	1.42932	3.49663	6.28239	0	2.54515	1.00247	1.2772	0	3.49172
Kcnmb4	90.044	-0.36705	0.0470101	60.3462	84.3298	79.2571	82.5686	101.221	104.351	78.193	83.0179	118.911	108.243
2700097O09Rik	43.4895	0.504175	0.0471278	77.9015	37.8769	51.284	45.7717	34.3957	38.1772	38.094	33.2071	45.5975	32.5894
Tmem52	19.3727	-0.854907	0.0472342	10.972	15.0078	10.4899	15.2572	50.1194	14.4225	17.0421	24.2668	15.1992	20.9503
Elk1	476.927	-0.38133	0.047335	354.397	331.602	483.701	446.05	666.293	611.684	525.296	574.739	396.072	379.434
Smoc1	69.655	0.554297	0.047801	121.79	109.343	55.9462	57.439	38.3266	72.1125	55.1361	56.1967	69.7374	60.5232
Rab3c	2016.51	0.298201	0.0479908	2149.42	2189.72	2749.52	1995.11	1494.74	1454.98	2170.36	2001.37	1958.01	2001.92
Col5a1	21.0759	0.716167	0.048343	34.0133	32.1597	15.1521	28.7195	13.7583	17.816	15.0371	7.66319	19.6695	26.7699
Rasl11a	135.828	-0.397124	0.0483919	99.8456	132.212	110.727	113.981	152.324	174.767	128.317	125.165	209.212	111.735
Gpr19	203.201	-0.277958	0.0484173	204.08	167.945	177.163	174.112	235.856	253.666	199.492	194.134	240.505	185.061
Snrnp40	463.929	-0.22711	0.0484777	390.605	489.542	410.272	391.303	511.021	458.127	460.135	489.167	567.734	471.383
Angptl6	183.88	-0.299768	0.0488394	140.442	176.521	179.494	149.88	189.667	200.218	174.43	167.313	243.187	217.651
Pf4	10.4142	1.264	0.0489774	34.0133	15.0078	4.66218	10.7698	7.86186	5.0903	3.00742	1.2772	14.3051	8.14736
Fbxo41	340.57	-0.292572	0.0490849	267.718	250.131	336.843	346.429	404.886	374.137	332.821	435.525	352.263	304.944
Hrh1	80.3129	0.402101	0.049616	107.526	107.199	85.0848	77.1837	58.964	78.8996	85.2103	54.9195	87.6187	60.5232
Adam33	5.76112	1.70361	0.0496742	15.3609	18.5811	1.16554	4.48742	5.8964	5.93868	4.0099	1.2772	0.894069	0
Tspan9	479.374	0.321723	0.0497001	489.353	631.044	520.999	537.593	385.231	453.036	467.153	295.033	514.984	499.317
Syt7	163.456	-0.32248	0.0497158	111.915	125.065	143.362	187.574	169.03	195.976	169.418	192.857	163.615	175.75
Grb7	8.09567	1.00848	0.0497196	15.3609	9.29057	10.4899	11.6673	5.8964	10.1806	2.00495	2.5544	5.36441	8.14736
B3glct	55.8728	0.5048	0.0497793	85.5819	48.5968	83.9192	54.7466	60.9294	53.4481	51.1262	43.4247	30.3983	46.5563
Ntm	975.794	0.260589	0.0499515	1039.05	1102	1163.21	1028.52	719.361	769.483	1003.48	897.87	1089.87	945.093
