# Supplementary material for: Platelet factors attenuate inflammation and rescue cognition in ageing
Source: Nature. 2023 Aug 16;620(7976):1071–9. doi: 10.1038/s41586-023-06436-3 (PMC10468395; doi:10.1038/s41586-023-06436-3)
Supplement: Supplementary file 6 — RNA-seq analysis of hippocampi from saline or PF4 treated aged control and Cxcr3-KO mice. Spreadsheets of DEGs in the aged hippocampus of PF4 controls (WT) relative to saline, PF4 Cxcr3-KO mice relative to saline controls and PF4 controls, but not PF4 Cxcr3-KO mice, relative to saline controls. [file 41586_2023_6436_MOESM6_ESM.xlsx]

## Sheet: Hippocampus_WT Saline vs WT PF4
Gene	baseMean	log2 FoldChange	pvalue	WT Saline 9964	WT Saline 9973	WT Saline 8782	WT Saline 8763	WT Saline 8786	WT Saline 8777	WT PF4 9971	WT PF4 9984	WT PF4 10500	WT PF4 9960	WT PF4 9966	WT PF4 9982
Bhlhe22	1664.07	-0.212713	3.66789e-08	1543.42	1549.9	1557.9	1545.69	1564.4	1486.79	1713.76	1744.05	1908.89	1736.59	1782.35	1835.07
Fam84b	286.982	-0.627129	2.69627e-08	239.827	236.988	219.602	218.091	224.858	216.225	454.42	379.508	300.205	284.918	382.755	286.381
Cacna1g	455.048	0.396379	7.85663e-07	497.775	505.969	581.996	462.649	548.692	503.249	371.638	328.907	445.131	383.502	426.883	404.183
Sst	2380.72	0.282796	8.46315e-07	2470.75	2371.06	3070.5	2721.9	2516.68	2525.81	2099.49	2107.54	2298.12	2213.26	2050	2123.49
Snhg11	8496.16	0.556907	2.60333e-06	10591.8	9082.56	10525.2	8790.34	13217.6	8486.35	6748.49	5744.07	6675.93	7824.96	6974.02	7292.56
Mir124a-1hg	983.344	0.436641	4.58756e-06	1263.09	1052.23	1188.61	985.644	1428.91	866.813	828.7	781.787	810.553	881.839	921.875	790.087
Epha7	2692.37	-0.288073	9.39317e-06	2661.55	2520.37	2207.84	2376.77	2558	2226.35	2914.98	3524.37	2899.56	2691.02	2962.28	2765.3
Lrrtm4	579.531	-0.305796	9.004e-06	532.949	612.614	517.001	498.645	493.919	458.282	634.074	683.958	605.586	678.171	602.432	636.741
Meg3	15396.3	0.636711	8.97158e-06	18355.8	16682.8	21097.6	15809.5	25045.7	15444.8	11828.1	9335.06	11316.7	14403	12521.6	12914.6
Lin7c	1966.08	-0.202105	1.14875e-05	1856.8	2020.32	1728.26	1784.96	1795.02	1790.07	2124.15	2188.5	2165.62	2172.1	1948.31	2018.89
Leng8	1051.26	0.420925	1.54703e-05	1253.5	1110.29	1205.35	1019.52	1594.19	1037.11	912.362	802.027	813.659	957.672	1053.3	856.097
Btbd3	4249.73	-0.25246	1.99895e-05	4121.83	3922.15	3794.3	3900.23	3767.82	3768.63	4101.23	5349.38	4756.69	4351.78	4199.76	4962.92
Ache	483.911	0.279919	3.00566e-05	525.488	491.75	519.956	556.873	572.716	517.6	399.819	471.433	449.272	388.919	465.254	447.851
Celsr3	540.53	0.376987	3.00865e-05	584.112	535.592	571.163	572.754	791.808	606.578	451.778	414.086	479.293	455.003	493.073	531.125
Nrbp2	566.696	0.312317	2.28241e-05	654.462	560.476	622.371	579.106	678.418	670.68	469.391	515.288	442.026	509.17	586.124	512.846
Pcdh20	2022.44	-0.259826	2.78427e-05	1773.66	1938.56	1739.09	2025.28	1703.73	1867.57	2111.82	2535.11	2065.2	2167.76	1990.52	2350.97
Plekha2	497.662	-0.360232	2.55808e-05	480.72	466.866	348.607	429.83	428.576	463.066	547.77	678.055	542.439	525.42	530.486	530.11
Wfs1	1282.4	0.26531	2.85328e-05	1460.28	1277.36	1342.23	1369.95	1500.98	1445.65	1075.28	1160.45	1254.65	1192.76	1006.29	1302.93
A330023F24Rik	369.747	0.487346	4.19033e-05	441.282	364.961	511.093	358.897	538.122	374.088	327.605	297.703	347.824	296.835	230.229	348.329
Clvs2	684.352	-0.227899	4.84198e-05	631.012	677.785	613.508	597.104	646.707	619.016	699.243	818.051	704.964	722.588	734.814	747.435
Trank1	2486.25	0.352372	4.90847e-05	2825.7	2416.09	2853.85	2448.76	3565.06	2618.62	2272.1	2063.68	2127.31	2173.18	1884.04	2586.57
Kcnt1	296.909	0.393898	0.00010696	304.847	373.256	352.546	291.141	399.748	300.419	239.539	211.681	289.853	244.835	284.908	270.133
Synpr	2136.49	-0.256275	0.000108409	2137.13	2187.4	1905.52	1920.47	1720.07	1816.86	2192.84	2668.36	2423.38	2252.26	2112.35	2301.2
Ccbe1	276.968	-0.368106	0.000127537	243.025	255.947	226.496	236.089	246.96	244.927	346.979	384.568	297.099	278.418	303.135	259.977
Bmp1	387.719	0.308519	0.000142553	442.348	396.955	475.641	420.302	476.622	361.651	336.412	339.871	358.175	342.335	388.511	313.801
Nlgn2	1886	0.208643	0.000140798	1922.88	1798.74	2020.74	2011.52	2284.14	2089.54	1745.47	1587.19	1783.63	1774.51	1794.83	1818.83
Rreb1	563.266	0.379978	0.000152192	634.21	573.511	630.249	616.16	754.332	614.232	612.938	500.951	451.342	429.003	383.715	558.545
Yes1	234.556	-0.345273	0.000156143	212.114	175.371	219.602	232.913	191.226	207.614	240.42	278.306	260.868	290.335	274.356	231.542
Dip2a	948.091	0.19885	0.000176379	992.352	1008.38	1039.91	936.944	1055.1	1043.81	835.745	823.111	871.629	933.839	966.961	869.299
Pip5k1b	593.719	-0.249869	0.000182707	595.837	552.182	525.864	510.291	522.747	550.13	734.469	637.574	571.424	612.087	676.297	635.726
Stxbp6	1564.83	-0.258155	0.00028019	1607.38	1493.02	1334.36	1397.48	1377.02	1345.19	1645.07	2042.6	1835.39	1603.34	1545.41	1551.74
Srcin1	2813.65	0.19685	0.00033195	2899.24	2676.78	2970.05	2844.71	3408.43	3228.07	2550.39	2540.17	2702.88	2525.27	2616.93	2800.85
Trps1	477.421	-0.283316	0.000334886	438.084	463.311	434.281	437.241	359.389	453.498	484.362	599.623	533.122	556.837	511.3	458.007
Sptbn4	2318.88	0.227588	0.000347029	2543.23	2254.94	2436.31	2497.46	2868.38	2406.22	2034.32	2090.67	2051.74	1958.68	2183.34	2501.27
Dus3l	485.651	0.214688	0.000380227	491.379	489.38	498.291	545.228	573.677	530.995	461.465	441.916	450.307	442.003	444.15	459.022
Zgpat	368.178	0.32612	0.000388615	423.162	363.776	463.824	379.013	443.951	382.699	363.712	279.149	338.507	291.418	305.053	383.873
Akap8l	515.865	0.231858	0.000413559	586.244	532.038	541.62	524.054	639.02	519.514	483.482	467.217	461.694	468.003	455.661	511.83
Fam178a	646.934	0.223312	0.000443805	666.187	636.312	741.528	653.214	778.355	703.209	589.161	561.672	592.128	573.087	659.03	609.322
Wsb1	792.525	0.274126	0.000443047	925.2	829.457	950.298	802.49	937.87	757.744	675.465	683.115	677.014	875.339	659.03	737.279
Abcc5	1191.15	0.199341	0.000491732	1354.76	1205.08	1390.49	1156.09	1383.74	1149.05	1126.36	1114.91	1133.53	1064.92	1091.67	1123.18
Ank1	648.764	0.27058	0.000563065	644.869	701.484	731.68	681.799	807.183	685.988	509.901	512.758	671.838	602.337	581.328	654.005
Cerk	932.905	0.210223	0.000583649	942.254	1010.75	1048.77	981.41	1034.92	983.536	798.757	807.931	918.213	954.422	941.06	772.823
Chrd	361.915	0.319011	0.000483435	385.855	374.441	358.454	419.243	434.341	436.277	335.531	258.066	326.085	310.919	311.768	391.997
Elavl3	2988.79	0.174554	0.000549134	3017.56	2790.53	3176.85	3337	3275.82	3412.72	2642.86	2664.99	2843.66	2849.18	2878.82	2975.52
Fam193b	446.854	0.354709	0.000542773	495.643	424.208	483.519	478.53	637.098	487.941	407.745	333.124	349.894	410.586	365.488	488.473
Lmtk3	1983.61	0.224852	0.00054636	2147.79	1804.66	2202.92	2143.86	2452.3	2072.31	1844.98	1680.8	1861.27	1724.68	1809.21	2058.49
Malat1	6173.65	0.405957	0.000530145	7968.66	5960.24	7734.34	5499.92	8495.6	6560.42	6057.17	5379.74	5438.88	5146.95	5450.67	4391.18
Sdc2	593.975	-0.259925	0.000544338	546.806	645.792	524.879	545.228	467.974	516.644	716.856	613.96	608.691	628.337	702.198	610.337
Unc13c	374.449	0.495773	0.000502799	426.359	469.236	414.586	376.895	441.068	498.465	251.868	186.381	358.175	380.252	284.908	405.199
Yme1l1	1808.76	-0.176485	0.000574024	1629.76	1929.08	1658.34	1673.8	1711.42	1590.11	1844.98	1967.54	1868.52	2055.1	1979.01	1797.5
Tbc1d8b	439.359	-0.317511	0.000619522	429.557	437.243	423.449	404.421	306.537	349.213	509.901	570.106	463.765	446.336	441.272	490.504
Col4a2	394.222	0.281193	0.00064478	442.348	434.873	438.22	406.539	481.427	392.266	424.477	338.184	354.035	343.419	302.175	372.702
Kcnf1	1057.08	0.266171	0.00063975	1171.42	1142.28	1238.83	1129.63	1200.2	1039.98	884.181	774.197	986.535	1100.67	914.2	1102.87
Vgf	2157.51	0.272257	0.00065616	2410	2035.73	2326.01	2193.61	2741.54	2452.14	1812.4	1722.12	1875.76	2032.35	1856.22	2432.21
Nktr	868.19	0.231892	0.000701503	872.971	879.225	974.917	913.653	1105.07	879.251	832.222	773.353	727.738	822.255	752.081	885.547
Pxdn	757.768	0.238346	0.000699674	834.599	686.08	890.227	851.19	836.972	820.889	702.766	711.789	675.978	642.421	636.007	804.305
Adgrb1	3002.41	0.20308	0.000751486	3210.49	2842.67	3164.05	3196.2	3713.04	3149.61	2715.95	2544.39	2680.1	2824.27	2849.08	3139.02
Gsta4	718.337	-0.204744	0.000755612	625.682	714.518	651.914	709.325	619.801	685.988	842.79	752.269	741.195	771.338	810.597	694.627
Ints1	762.404	0.256433	0.000744296	838.862	727.553	789.781	858.601	989.76	774.965	767.934	650.224	646.993	630.504	742.488	731.186
Pabpn1	1493.99	0.165314	0.000735709	1669.2	1605.59	1591.38	1453.59	1645.12	1511.66	1458.37	1360.33	1413.03	1503.68	1430.3	1285.67
Zfp281	817.924	-0.166278	0.000768401	773.842	776.135	766.147	731.558	803.339	772.095	808.445	886.362	852.996	919.756	830.742	893.672
Jph1	690.833	-0.229073	0.000793633	676.846	611.429	574.118	642.627	696.676	617.102	831.342	820.581	740.16	689.004	695.483	694.627
Map7d1	2616.04	0.173929	0.000787166	2700.99	2457.56	2766.2	2757.9	3061.53	2892.25	2427.09	2305.72	2464.79	2381.18	2492.23	2685.08
Tnk2	2238.05	0.149736	0.000806448	2261.84	2175.55	2364.42	2298.43	2488.81	2530.6	2109.18	2040.07	2230.83	2032.35	2122.9	2201.68
Gpr22	1796.65	-0.239563	0.000825821	1656.41	1758.45	1708.57	1572.16	1673.94	1518.36	1763.96	2244.16	1923.38	2017.18	1589.54	2133.64
Chd5	2811.84	0.193133	0.000845163	2734.03	2739.58	3030.12	3007.75	3355.58	3125.69	2443.83	2409.45	2802.26	2700.77	2554.58	2838.42
Mpped1	2779.7	0.193505	0.000915863	2829.96	2890.07	3373.8	2840.48	3007.72	2848.24	2381.3	2352.95	2758.78	2739.77	2497.98	2835.38
Clstn3	3887.59	0.15686	0.000938794	4311.56	3749.15	4171.46	3940.46	4309.78	4104.45	3516.47	3481.35	3658.36	3776.52	3554.16	4077.38
Sez6	1735.19	0.196669	0.000973599	1946.33	1740.68	1976.42	1740.49	2003.54	1709.71	1639.79	1460.68	1701.85	1523.18	1577.07	1802.58
Eif4g2	8631.78	-0.0869939	0.0009987	8364.11	8817.13	8299.59	8298.05	8170.81	8286.39	8743.18	9012.9	8722.5	8854.14	9092.12	8920.47
Chid1	769.482	-0.163301	0.00108189	716.284	764.286	705.091	748.497	717.816	707.993	871.852	823.954	778.462	775.671	830.742	793.134
Cpne4	1487.29	-0.225145	0.00107828	1533.83	1385.19	1317.61	1411.24	1275.16	1309.79	1557.88	1940.55	1463.76	1522.09	1654.77	1475.57
Smpd4	324.013	0.272781	0.00109956	363.471	319.934	346.637	332.43	419.927	343.472	310.872	266.499	259.832	304.419	308.89	311.77
Pnisr	1871.87	0.187384	0.00116717	2123.27	1874.57	1981.35	1903.53	2205.34	1871.4	1888.13	1819.11	1667.69	1851.43	1549.25	1727.43
2700060E02Rik	722.668	-0.180465	0.00123857	683.241	734.662	679.487	646.862	633.254	688.858	763.531	793.594	791.92	812.505	692.605	751.497
Kif1a	13184.5	0.146507	0.00122884	13547.6	12611.3	14346	13757.7	15034.7	13817.3	12267.6	12069.2	12752.5	12195.2	12028.5	13785.9
Rbfox2	2751.48	0.13252	0.00128714	2682.87	2754.98	2911.95	2884.94	2954.87	3073.07	2476.41	2638.85	2578.66	2593.52	2735.89	2731.79
Zmiz1	999.744	0.227479	0.00128321	1058.44	914.773	1082.26	1043.87	1232.88	1133.75	883.301	842.508	976.183	928.422	857.602	1042.96
Firre	405.62	0.253191	0.00137139	419.964	430.133	417.54	393.834	527.552	455.412	388.37	324.69	370.598	393.252	369.325	376.764
Bcan	2157.52	0.14491	0.00139023	2423.85	2009.66	2325.03	2211.61	2230.32	2391.87	2092.44	2052.72	2099.36	2009.6	2061.51	1982.33
Ankmy2	682.888	-0.176813	0.00161815	676.846	661.196	687.366	597.104	590.973	633.367	719.498	730.342	734.984	772.421	705.076	685.487
Caskin1	1682.74	0.179549	0.00163235	1639.35	1612.7	1786.36	1811.43	2003.54	1867.57	1633.62	1466.59	1553.82	1490.68	1673.96	1653.29
Ccdc85a	1506.84	-0.162577	0.00153152	1454.95	1458.66	1329.43	1491.7	1427.95	1371.98	1431.95	1765.13	1597.3	1542.68	1588.58	1621.81
Clasrp	307.53	0.268138	0.00168242	326.165	308.084	347.622	329.254	386.295	316.683	258.033	260.596	286.747	306.585	317.524	246.775
Dars	1152.59	-0.163232	0.00169801	1162.9	1060.52	1128.54	1089.4	1014.74	1070.6	1230.28	1333.34	1152.17	1267.51	1131.96	1189.19
Exoc4	1025.78	-0.157253	0.00171327	1036.05	1032.08	960.145	967.647	928.26	899.343	1105.23	1092.14	1054.86	1022.67	1055.22	1155.68
Gabra4	1414.57	-0.177606	0.00163355	1378.21	1520.28	1266.41	1264.08	1293.41	1247.6	1421.38	1656.34	1517.59	1482.01	1425.5	1501.98
Gramd1a	742.727	0.194224	0.00162511	757.854	728.738	751.375	797.197	914.807	803.668	718.617	690.705	704.964	710.671	628.333	705.798
Mpped2	417.553	-0.230001	0.00170578	396.514	415.914	382.089	370.543	410.318	332.948	418.313	500.107	449.272	413.836	472.928	447.851
Nuak1	1022.94	0.215338	0.00142577	1081.89	969.28	1129.52	1088.34	1201.17	1119.39	827.819	850.942	953.409	1066.01	1003.41	984.054
Prkdc	432.791	0.215427	0.00152548	454.073	495.305	530.788	441.476	442.029	426.709	397.177	398.062	393.372	425.753	386.593	402.152
Rragd	1746.97	-0.175487	0.00146753	1655.34	1669.58	1562.82	1842.13	1525.96	1593.94	1839.7	2088.98	1790.88	1766.93	1871.57	1755.86
Rusc1	1200.18	0.170012	0.00164678	1316.38	1190.86	1239.82	1254.55	1391.43	1228.46	1100.82	1054.19	1099.37	1144.01	1111.81	1270.44
Slc20a1	1506.54	0.154893	0.0015506	1687.32	1513.17	1654.4	1518.17	1698.93	1449.47	1393.2	1405.87	1424.42	1496.09	1366.98	1470.5
Slc30a4	898.537	-0.146928	0.00167397	829.269	885.15	894.166	812.019	877.331	818.019	916.766	926.843	946.163	949.006	931.468	996.241
Smoc2	340.262	-0.248684	0.00174384	309.111	314.009	290.506	293.258	339.209	321.467	392.774	419.146	386.126	334.752	357.814	324.972
Srrm2	2433.75	0.237973	0.00148827	2714.84	2272.71	2767.19	2307.95	3293.11	2446.4	2389.23	2126.93	2157.33	2179.68	2233.22	2316.44
Stx1a	1034.12	0.199561	0.00143566	1053.11	950.321	1150.2	1073.52	1240.56	1160.53	920.288	885.519	974.113	976.089	1000.54	1024.68
Ube2o	1374.38	0.209101	0.00173458	1414.45	1240.63	1561.84	1488.52	1648.96	1483.92	1211.79	1142.74	1333.32	1240.42	1311.35	1414.64
Zfp385a	394.227	0.274169	0.001532	395.448	385.105	410.647	430.889	487.193	477.417	365.473	290.956	367.492	345.585	369.325	405.199
Efr3b	2120.95	0.145965	0.00176496	2099.82	2040.47	2378.21	2210.55	2273.57	2361.25	1947.14	1983.56	1992.74	2018.26	1967.5	2178.32
Man2a2	2494.31	0.113057	0.00180552	2647.69	2446.9	2627.35	2586.39	2691.57	2551.65	2501.95	2363.07	2368.51	2273.93	2422.2	2450.49
Ano3	2402.81	-0.226256	0.00183337	2459.03	2198.06	2031.57	2335.48	2069.85	2197.65	2359.28	3207.27	2659.4	2298.85	2468.25	2549
Nav1	975.574	0.236437	0.00192247	1020.06	882.78	1199.44	950.707	1265.55	1010.33	858.642	869.495	923.389	897.005	926.671	902.812
Phldb1	1044.72	0.223572	0.00190786	1107.47	1017.86	1063.55	1083.04	1264.59	1214.11	919.408	923.47	930.635	1043.26	1124.28	844.926
Hipk3	1188.14	-0.152481	0.00195908	1127.72	1124.51	1146.27	1158.21	1161.77	1036.16	1290.16	1244.79	1310.55	1124.51	1311.35	1221.69
Hrh3	456.282	0.355953	0.00201152	418.898	472.791	606.615	552.638	525.63	494.638	361.07	298.546	404.759	436.586	374.122	529.094
Clmp	242.941	-0.319467	0.00221047	268.606	233.433	213.694	196.917	212.366	174.128	272.123	316.257	278.466	242.668	261.885	244.744
Epc2	849.474	-0.175762	0.00223313	854.851	789.169	728.726	813.077	794.691	807.495	879.778	984.191	945.128	927.339	853.765	815.475
Fcho1	375.822	0.204104	0.00223326	407.173	414.729	400.799	373.719	408.396	408.531	350.502	315.413	366.457	334.752	377	352.391
Gpalpp1	891.161	-0.157197	0.00211463	830.335	863.821	848.867	863.895	821.597	830.457	943.185	1037.32	973.078	915.422	884.462	881.485
Lrrn3	1229.74	-0.169734	0.0022126	1212.99	1286.84	1158.08	1061.87	1123.33	1104.09	1232.04	1383.94	1260.86	1355.26	1209.66	1367.93
Miat	3216.15	0.44238	0.00209126	3906.52	3118.76	4048.37	3100.92	5018.95	3037.67	2619.08	2228.98	2536.21	3071.27	3122.48	2784.6
Plod3	348.716	0.243671	0.00227793	396.514	369.701	374.21	383.247	378.607	364.521	292.379	275.776	315.733	314.169	333.832	385.904
Plxnd1	319.407	0.28117	0.0022816	325.099	385.105	370.271	318.667	354.584	347.299	283.572	231.922	348.859	302.252	301.216	264.039
Pnpla6	431.743	0.239721	0.00210605	520.159	439.612	472.687	454.18	490.075	427.666	394.535	379.508	366.457	392.169	364.529	479.333
Ranbp2	2548.64	-0.163017	0.00217197	2538.97	2590.28	2322.07	2488.99	2288.94	2203.39	2576.81	2950.04	2659.4	2751.68	2435.63	2777.49
Slc32a1	983.719	0.205087	0.00208589	1008.34	913.588	1080.29	1094.69	1084.89	1135.66	922.049	817.207	929.6	885.089	871.992	1061.24
Tenm2	1696.42	0.202698	0.00214579	1597.78	1667.21	2112.32	1824.13	1899.76	1788.16	1483.91	1572.85	1733.94	1529.68	1451.4	1695.95
Ube3a	1019.37	-0.157587	0.00227949	969.968	1023.79	997.566	961.294	906.159	927.088	1109.63	1130.09	1080.74	1028.09	971.758	1126.23
Baz2a	677.689	0.174329	0.00242362	682.175	720.443	692.289	687.093	811.027	716.604	627.029	604.683	630.43	648.921	683.972	627.601
Hdac2	1265.26	-0.172357	0.0024286	1237.51	1267.88	1199.44	1237.61	1078.17	1118.44	1199.46	1360.33	1365.41	1475.51	1282.57	1360.82
Tex261	306.104	-0.234946	0.00250325	271.804	279.646	253.084	294.317	293.084	294.678	342.576	307.823	328.155	327.169	303.135	377.779
Lrp12	814.476	-0.156657	0.002553	796.226	809.313	711	781.316	789.886	735.739	796.996	904.916	885.087	852.588	840.335	870.314
Pcdh10	1729.21	0.125124	0.00261908	1849.33	1662.47	1836.59	1818.84	1773.88	1878.1	1609.84	1580.44	1677.01	1706.26	1620.24	1737.58
Pdrg1	313.979	0.244931	0.00261413	326.165	329.413	355.5	303.845	368.037	359.737	283.572	285.053	301.24	278.418	329.995	246.775
Smg1	1767.77	0.19232	0.00262341	1875.98	1683.8	2053.23	1769.08	2180.36	1748.93	1653	1794.65	1528.97	1704.09	1560.76	1660.4
Stim2	1498.01	-0.290517	0.00260413	898.553	1503.69	1466.31	1386.89	1435.63	1395.89	1606.32	1895.01	1635.6	1518.84	1734.39	1498.93
Mut	790.644	-0.201683	0.00267876	750.393	748.882	693.274	808.842	648.629	765.398	949.35	824.798	769.145	826.588	911.322	791.103
Nop58	449.072	-0.222463	0.00268816	429.557	456.202	436.251	381.13	370.92	413.315	465.868	480.71	555.897	497.253	433.598	468.162
Snx2	828.457	-0.185875	0.00277158	775.974	851.971	736.604	820.488	724.543	744.349	848.955	975.758	854.031	958.756	834.58	815.475
Crhbp	389.721	0.256726	0.00281606	442.348	370.886	506.169	404.421	402.631	417.142	317.037	342.401	319.873	405.169	378.918	369.655
Zhx1	1662.98	-0.149597	0.00287972	1603.11	1700.39	1575.62	1636.74	1394.31	1554.71	1676.77	1884.05	1786.74	1757.18	1674.91	1711.18
Brd4	664.5	0.198204	0.00293219	683.241	641.052	729.71	726.264	802.378	674.507	603.251	571.792	586.952	650.004	608.188	696.658
Crk	2906.46	-0.100985	0.00299151	2832.09	2963.53	2740.6	2748.37	2786.7	2760.22	2957.25	3096.79	2957.54	3130.85	2888.41	3015.13
Fndc4	795.3	0.157023	0.00301255	821.808	808.128	882.349	830.016	803.339	882.121	725.663	723.595	761.899	781.088	705.076	818.522
Pitpnm1	1722.81	0.153859	0.003068	1632.96	1693.28	1841.51	1944.82	1845.95	1926.89	1733.14	1518.03	1598.33	1576.26	1677.79	1684.77
Agrn	1328.31	0.167313	0.00309308	1400.59	1289.21	1394.43	1350.89	1622.05	1370.06	1268.15	1137.68	1251.54	1327.09	1275.85	1252.16
Efnb2	520.889	0.263536	0.00311448	454.073	601.949	658.807	569.578	572.716	551.086	494.049	399.749	491.715	517.836	420.168	518.939
Bzrap1	1482.13	0.204367	0.00316585	1597.78	1450.37	1626.83	1537.22	1852.68	1456.17	1424.02	1315.63	1472.04	1164.59	1506.08	1382.14
Kazn	494.167	0.236655	0.00321046	544.674	516.633	483.519	497.586	572.716	590.313	454.42	374.448	420.287	474.503	509.381	491.519
Slc25a5	2856.15	-0.109022	0.00320776	2865.14	2845.04	2733.71	2765.31	2666.59	2619.57	3025.06	3039.44	2852.98	2992.18	3064.92	2803.9
Srrt	1031.18	0.167719	0.00318146	1188.48	1106.73	1127.56	1053.4	1087.78	983.536	915.004	997.685	1030.01	882.922	963.124	1037.88
Esrra	658.013	0.167168	0.00327703	694.966	623.278	694.259	706.149	709.168	745.306	638.477	577.696	614.902	660.837	636.007	595.104
Adrbk2	1282.56	0.146551	0.00340749	1283.34	1321.21	1491.92	1301.14	1420.26	1265.78	1213.55	1205.99	1298.13	1236.09	1172.25	1181.07
Cry2	1515.63	0.135361	0.0035136	1660.67	1476.43	1616.98	1546.75	1721.03	1497.31	1406.41	1518.88	1400.61	1437.59	1429.34	1475.57
Gm996	978.924	0.208689	0.00351385	995.549	901.739	1078.32	1007.88	1282.84	1029.46	981.054	892.266	939.952	850.422	878.707	908.905
C1ql3	2264.56	-0.192416	0.00362503	2228.79	2435.05	2078.84	2008.34	2058.32	1876.18	2215.74	2654.87	2512.4	2382.26	2135.37	2588.6
Pds5b	2168.01	-0.132179	0.00367049	2105.15	2151.85	2079.82	2192.56	2017	1871.4	2253.61	2461.74	2258.78	2229.51	2209.24	2185.43
Ubc	1361.58	0.180209	0.00367317	1513.58	1334.24	1498.81	1278.9	1577.85	1472.43	1183.61	1259.97	1203.92	1307.59	1252.83	1455.26
Epha4	5503.9	-0.178762	0.00373304	5664.19	5135.53	4986.85	5313.59	5100.63	4783.74	5808.82	7074.03	5582.77	5333.28	5524.53	5738.79
Ube2e1	1115.83	-0.141597	0.00372457	1009.41	1094.88	1051.73	1087.28	1040.69	1081.12	1062.07	1198.4	1243.26	1235.01	1123.32	1162.79
Clip2	2033.59	0.140622	0.00375778	2003.89	1932.64	2241.32	2239.14	2208.22	2166.08	1889.89	1841.88	1917.17	1900.18	1947.35	2115.36
Adgra1	758.622	0.287384	0.00391034	700.295	780.875	775.994	877.658	950.362	915.607	682.51	510.228	723.597	697.671	642.722	845.942
Clstn1	10314	0.117558	0.00400013	10636.6	10111.1	11146.5	10541.4	11584	10377.8	9375.49	9430.36	10153.1	10062.1	9808.71	10541.3
Ints3	823.541	0.161222	0.00403859	897.487	862.636	880.379	825.782	932.104	816.106	736.231	744.679	748.442	825.505	753.999	859.144
Epha6	683.462	-0.240101	0.00408923	671.516	631.573	550.483	593.927	706.285	608.491	764.412	912.506	702.893	704.171	631.211	724.077
Mpv17l	1303.74	-0.157356	0.00412679	1317.45	1276.18	1269.36	1229.14	1133.9	1172.02	1282.24	1475.86	1414.07	1456.01	1375.62	1243.02
Dennd6b	263.9	0.337748	0.00423613	343.219	247.652	292.475	239.265	384.373	259.279	203.432	220.115	244.305	235.085	225.432	272.164
Wnk2	912.813	0.241638	0.00423069	899.618	840.122	974.917	963.412	1246.33	1007.45	866.568	760.703	755.688	851.505	829.783	957.651
Cntn1	7491.82	-0.0918787	0.00429049	7256.64	7443.79	7486.18	7468.03	7025.38	6842.66	7412.5	7967.98	7787.73	7846.63	7597.55	7766.82
Zbtb18	6758.4	-0.136608	0.00439528	6828.15	6341.79	6561.49	6492.97	6409.42	6001.68	6656.9	8064.97	6937.84	6666.87	6954.83	7183.9
Ttc14	1809.32	0.216385	0.00452142	2061.45	1952.78	1957.71	1766.96	2274.53	1655.17	1823.84	1682.49	1508.27	1799.43	1440.85	1788.36
Cdh9	459.514	-0.240629	0.00460332	402.91	420.653	420.494	460.532	391.099	433.407	473.794	613.116	484.468	483.17	410.575	519.954
Sfxn3	792.56	0.163936	0.00456972	813.281	806.944	876.44	807.784	926.339	791.23	683.391	747.209	783.638	772.421	708.913	793.134
Zfyve27	729.353	0.167313	0.00461212	752.524	722.813	760.238	787.669	858.112	746.263	720.379	626.61	686.33	698.754	740.569	651.974
Camk2d	710.794	0.200288	0.00469067	752.524	791.539	745.467	706.149	809.105	752.96	646.403	549.022	718.421	655.421	639.844	762.668
Slc6a7	767.221	0.170657	0.00470293	768.513	797.464	870.532	835.31	806.222	793.144	670.181	637.574	757.758	772.421	716.587	780.947
Rps6ka4	444.847	0.198244	0.00480698	405.041	463.311	509.123	483.823	511.216	477.417	412.148	387.098	436.85	436.586	431.679	383.873
Tgfb2	693.581	-0.231186	0.00479635	706.691	681.34	618.432	660.625	579.442	586.486	856.881	850.942	694.612	660.837	781.819	644.865
Eif3l	749.357	-0.146213	0.0049322	724.811	745.327	697.213	719.912	734.152	649.631	833.103	791.064	773.286	809.255	773.185	741.341
Lrrc16b	256.793	0.339471	0.00490355	297.386	259.502	259.978	299.61	305.576	298.505	250.988	214.211	188.404	242.668	163.079	301.614
Dvl1	846.545	0.162876	0.00498883	959.309	869.745	869.547	800.373	970.541	893.602	767.934	741.306	843.679	777.838	827.865	836.802
Zfp191	577.744	-0.176	0.00512729	490.313	593.655	569.194	533.582	514.099	554.913	609.416	619.02	561.072	678.171	606.269	603.228
Cul4b	854.145	-0.23657	0.00526447	819.676	873.3	782.888	756.966	777.394	698.426	1126.36	855.158	847.82	781.088	1054.26	876.408
Kdm5a	902.232	-0.137163	0.00529026	834.599	906.478	883.334	845.897	881.175	808.452	967.844	1010.33	929.6	920.839	950.653	887.579
Bahcc1	253.693	0.27461	0.00532682	235.564	239.358	286.566	268.908	318.069	316.683	248.346	230.235	208.073	236.168	201.45	254.9
Satb1	953.536	0.244685	0.0053689	979.561	1022.6	1104.91	941.179	1155.04	997.888	729.185	710.102	950.304	1042.17	851.847	957.651
Fscn1	1627.56	0.143552	0.00541596	1797.11	1589	1615.01	1684.38	1903.61	1658.04	1495.36	1448.88	1592.12	1534.01	1558.84	1654.31
Mboat2	301.395	-0.210392	0.00545036	276.068	286.755	252.1	305.963	301.733	255.452	340.815	321.317	327.12	312.002	334.791	302.63
Abca3	895.778	0.162083	0.00562106	953.979	814.053	993.627	947.531	987.838	976.839	788.189	882.146	810.553	811.422	868.155	914.998
Acsl3	3707.02	-0.110795	0.00550409	3483.36	3776.4	3482.13	3649.32	3464.16	3538.05	3785.07	4148.45	3989.62	3687.69	3627.06	3852.94
Cct5	2081.37	-0.126389	0.00565931	2179.76	1990.7	1985.29	2050.69	1847.87	1889.58	2051.05	2229.82	2242.22	2074.6	2216.91	2217.93
Copg2	1509.82	-0.136243	0.00561464	1463.48	1498.95	1470.25	1500.17	1348.19	1353.8	1502.4	1739.83	1519.66	1638.01	1526.23	1556.82
Kif21b	622.614	0.257854	0.00567445	636.341	505.969	782.888	665.919	787.964	685.988	509.901	507.698	610.762	576.337	602.432	599.166
Klf9	2041.01	-0.118392	0.00567122	2044.39	1884.05	1874.01	1950.11	2053.51	1938.37	2027.28	2265.24	2165.62	1992.26	2104.68	2192.54
Myo9b	361.307	0.282528	0.00566746	391.185	328.228	356.485	385.365	494.88	420.969	330.247	270.716	299.17	334.752	335.75	387.935
Ryr3	761.969	0.257082	0.00569944	799.424	720.443	925.679	762.26	1051.26	718.517	774.099	724.439	610.762	687.921	625.455	743.372
Camk2n2	508.992	0.20093	0.005779	500.972	554.552	595.782	479.589	527.552	605.621	441.21	446.976	530.017	458.253	474.847	492.535
Cyp46a1	1283.38	0.156711	0.00581174	1325.98	1250.11	1339.28	1351.95	1453.89	1392.07	1221.47	1065.15	1227.73	1255.59	1162.66	1354.73
Kif1bp	3017.88	-0.0946962	0.00581911	3017.56	2855.7	2917.86	2987.64	2927.96	2807.1	2966.06	3255.34	3129.38	3168.77	3158.93	3022.24
Aldh1a1	665.575	-0.219308	0.00593948	601.167	624.463	518.971	620.395	617.879	707.993	623.506	829.014	644.923	739.921	721.384	737.279
Slc39a12	722.374	-0.176521	0.00591281	673.648	690.82	681.457	731.558	595.778	698.426	843.671	748.896	709.104	760.505	828.824	705.798
Plekha6	610.045	0.2392	0.00602389	622.485	556.921	712.969	645.804	834.089	588.4	553.054	506.011	590.058	534.087	594.758	581.902
Ap2a1	2464	0.132884	0.00675468	2659.42	2291.67	2495.39	2588.51	2734.81	2691.33	2287.95	2326.81	2354.02	2213.26	2347.37	2577.43
Arhgap15	254.898	-0.26746	0.00657833	222.773	229.878	257.024	235.03	206.6	238.23	265.078	358.424	273.29	255.668	261.885	254.9
Atat1	397.924	0.178461	0.00673079	412.503	388.66	416.555	453.121	442.99	420.012	357.547	382.882	355.07	374.836	361.651	409.261
B230219D22Rik	2311.79	-0.122684	0.00652184	2203.21	2352.1	2287.61	2207.38	2147.68	2087.62	2394.51	2613.55	2397.5	2480.85	2362.72	2206.76
Cacnb1	1471.61	0.124208	0.00649368	1527.43	1446.81	1560.85	1526.64	1654.73	1490.61	1394.08	1393.22	1377.84	1363.92	1377.54	1545.65
Cald1	612.164	-0.241953	0.00690302	560.663	655.271	498.291	573.812	492.958	588.4	793.473	699.138	599.374	587.17	717.547	579.871
Cd164	1078.12	-0.219829	0.00647758	910.277	1112.66	1069.45	931.651	932.104	1022.76	1402.89	1061.78	1110.76	1047.59	1302.71	1032.8
Cdk14	3855.94	-0.140939	0.00655976	3701.87	3706.49	3684	3874.82	3494.91	3545.71	3598.37	4533.01	4256.7	4049.52	3755.61	4070.27
Cog5	489.008	-0.207109	0.00660397	505.236	477.53	456.931	413.949	430.498	442.017	527.514	618.177	513.454	528.67	458.539	495.582
Dtx1	788.42	0.185499	0.00687191	861.246	769.025	884.318	803.549	860.995	852.462	751.202	623.237	749.477	682.504	776.063	846.957
Dync1h1	6125.82	0.192219	0.00684717	6702.37	5602.39	7101.14	5798.47	7941.14	6051.43	5542.86	5799.73	5552.75	5885.79	5380.64	6151.1
Gap43	2132.73	0.210014	0.00628469	2134.99	2417.28	2405.78	2386.3	2295.67	2082.84	1815.92	1591.4	2114.89	2369.26	1877.32	2101.14
Kctd4	1230.24	-0.251684	0.0068917	1360.09	1346.09	939.465	1075.63	1019.55	1001.71	1308.66	1568.63	1427.53	1274.01	1156.9	1284.65
Npc1	1092.12	0.167684	0.0065499	1214.06	1065.26	1222.09	1053.4	1285.73	1090.69	1024.21	979.131	1022.77	1029.17	1152.1	966.79
Ptprn	4704.4	0.115597	0.00627833	5152.55	4532.39	4919.88	4855.17	5179.42	4713.89	4539.79	4424.22	4309.49	4634.53	4333.1	4858.32
Rnps1	1174.1	0.125694	0.0061831	1234.31	1173.09	1256.56	1150.8	1305.91	1227.51	1144.86	1082.86	1078.67	1144.01	1098.38	1192.24
Safb2	709.286	0.197785	0.00689899	705.625	673.045	718.878	716.736	902.315	827.586	699.243	630.827	627.325	718.254	643.681	647.912
Smarca5	1265.33	-0.144043	0.00684323	1222.59	1258.41	1181.72	1215.38	1242.49	1094.52	1230.28	1448.03	1358.17	1394.26	1311.35	1226.77
Snrnp70	2646.62	0.198956	0.00667039	3072.99	2545.25	2920.81	2606.51	3299.84	2525.81	2791.69	2111.75	2405.78	2564.27	2519.09	2395.65
Sphkap	3245.06	-0.145087	0.00655051	3288.3	3087.95	3061.63	3176.08	3074.02	2808.05	3305.11	3917.37	3315.71	3241.35	3165.65	3499.54
Tmem191c	408.577	0.198555	0.00690877	470.061	375.626	428.373	416.067	503.528	424.796	399.819	369.388	394.407	362.919	375.081	382.857
Tsc2	1226.94	0.134953	0.00671416	1329.18	1189.68	1295.95	1221.73	1398.16	1269.6	1173.04	1183.22	1068.32	1168.92	1204.86	1220.67
Tspyl2	1381.44	0.130439	0.00658642	1348.36	1472.88	1403.29	1487.47	1563.44	1385.37	1301.61	1269.24	1342.64	1368.26	1239.4	1395.35
Zc3h14	1132.04	-0.164124	0.00618395	1116	1109.1	1127.56	1022.7	1005.14	1028.5	1186.25	1373.82	1191.5	1209.01	1056.17	1158.73
Zmynd8	1362.71	0.157455	0.00667698	1376.08	1272.62	1412.15	1437.71	1604.76	1516.44	1343.88	1290.33	1207.03	1250.17	1230.77	1410.58
Chic1	841.839	-0.137775	0.00698583	787.699	878.04	809.476	801.432	758.175	776.879	868.329	877.085	955.479	879.672	837.457	872.345
Dip2b	701.848	0.166055	0.00699333	773.842	654.086	806.522	707.208	801.417	707.036	620.864	667.091	691.506	692.254	667.664	632.679
Ankrd10	319.902	0.2474	0.00717641	325.099	323.488	358.454	309.139	412.24	353.997	297.663	286.739	260.868	277.335	275.315	358.484
Astn2	354.935	0.241344	0.00725988	389.053	402.879	385.043	370.543	428.576	329.121	273.885	277.463	357.14	356.419	336.71	352.391
Coro7	518.12	0.175172	0.00710127	593.706	515.449	534.727	513.467	602.504	537.692	483.482	506.854	512.419	433.336	506.503	477.302
Gsg1l	493.682	0.283459	0.00722031	546.806	507.154	466.778	469.002	647.668	612.318	355.786	399.749	524.841	425.753	441.272	527.063
Hist3h2a	334.609	0.189377	0.00711208	366.669	363.776	327.927	391.717	344.975	345.386	331.128	305.293	305.381	306.585	296.42	330.049
Mast1	798.18	0.185079	0.0072599	785.567	834.197	891.212	854.366	941.714	786.446	741.514	686.488	760.864	751.838	669.582	874.377
Nacad	322.441	0.24138	0.00710472	364.537	303.344	319.064	380.071	373.803	353.997	296.782	261.439	274.325	276.252	303.135	362.546
Rbfox1	5247.79	-0.143578	0.00725791	5286.86	5090.5	4940.56	4936.69	5068.92	4601	5022.4	6407.78	5615.9	5285.62	5380.64	5336.64
Clcn2	492.272	0.193847	0.0073226	536.147	502.414	488.443	484.882	610.192	527.168	465.868	398.062	465.835	465.836	472.928	489.488
Fbrsl1	416.444	0.175841	0.00736816	489.247	407.619	458.9	449.945	407.435	438.19	398.058	409.869	380.95	387.836	372.203	397.075
Ptpru	494.035	0.267479	0.00740092	524.422	494.12	548.514	496.528	628.45	544.389	512.543	323.847	405.794	460.419	497.87	491.519
Nemf	683.313	-0.143255	0.00745323	645.935	687.265	646.005	678.623	607.309	631.453	681.63	704.198	719.456	781.088	707.954	708.844
Cul7	325.182	0.219268	0.00766499	345.351	354.297	365.348	312.315	372.842	348.256	339.054	252.162	277.431	300.085	323.28	311.77
Gtpbp2	570.35	0.224924	0.00761798	668.318	669.491	548.514	481.706	692.832	626.67	512.543	482.397	526.911	530.837	518.015	585.964
Scrib	358.929	0.209138	0.00760533	365.603	364.961	375.195	376.895	434.341	390.353	330.247	284.209	339.542	318.502	377.959	349.344
Tbc1d17	405.984	0.188661	0.00767801	410.371	400.509	490.413	435.123	398.787	459.239	390.132	374.448	354.035	366.169	407.697	384.888
Bdnf	783.733	-0.231974	0.00789261	804.753	761.916	737.589	666.977	690.91	664.939	728.305	1059.25	817.799	780.005	753.999	938.355
Flnb	734.105	0.241349	0.00794086	780.238	729.923	810.461	637.334	1026.28	787.403	757.366	684.801	615.937	645.671	633.129	700.72
Kcnab3	338.682	0.243397	0.00783981	371.999	372.071	392.921	305.963	387.256	370.261	266.84	264.812	362.316	318.502	306.972	344.267
Mbtps2	502.222	-0.154864	0.00792422	473.259	511.894	437.235	492.293	471.818	466.893	507.259	549.865	523.806	542.753	510.341	539.25
Ogfrl1	2916.42	-0.146173	0.00793509	2806.51	2814.23	2694.32	3007.75	2566.65	2726.73	2866.54	3551.35	3065.19	2982.43	2842.37	3073.01
Prrt3	550.224	0.191759	0.00791175	579.849	526.113	583.965	616.16	595.778	617.102	553.934	465.53	549.685	455.003	478.684	580.887
Scaf1	1631.8	0.137511	0.00780434	1778.98	1511.98	1733.19	1618.74	1861.33	1749.89	1557	1516.35	1483.43	1503.68	1644.22	1622.83
Neurod1	313.229	-0.224673	0.00802126	243.025	328.228	302.323	269.967	302.694	287.981	320.56	371.918	307.451	331.502	320.402	372.702
Gtf2e1	296.4	-0.189622	0.00810587	277.134	279.646	295.429	247.734	283.475	278.413	317.037	320.474	309.522	304.419	334.791	308.723
Lppr4	5242.37	-0.139336	0.00811285	5226.1	5339.34	5167.06	4955.75	4758.54	4494.8	5349.12	6245.86	5483.4	5253.12	5149.45	5485.93
Arhgap20	950.845	-0.13503	0.0085287	879.366	959.801	887.273	864.953	959.971	887.862	958.156	1072.74	1020.7	1019.42	920.915	978.977
Atp1a3	26800.7	0.126888	0.00858414	29007.4	25669.3	28578.8	27810.8	30421.2	26379.4	24512.2	24671.4	25645.8	25273.2	24888.7	28749.8
Fam188a	680.505	-0.17859	0.00858341	672.582	610.244	660.777	668.036	646.707	572.135	634.955	803.714	782.603	742.088	671.501	700.72
Gyk	538.766	-0.167573	0.00845561	516.961	528.483	472.687	526.171	497.763	504.206	522.231	605.526	616.973	566.587	594.758	512.846
Lrch3	344.542	0.225825	0.00856828	371.999	340.078	397.845	345.134	430.498	342.516	339.934	298.546	284.677	291.418	324.239	367.624
Luc7l3	1976.57	0.154489	0.00848756	2226.66	2164.88	2070.96	2004.11	2287.02	1740.32	1859.95	1821.64	1801.23	2011.76	1848.55	1881.79
Map4k2	458.591	0.182679	0.00838142	458.336	466.866	484.504	441.476	533.317	538.649	429.761	413.242	407.864	435.503	417.29	476.286
Oprl1	565.131	0.147072	0.00847208	569.19	632.757	600.706	626.747	581.364	553.957	523.111	535.528	566.248	522.17	529.526	540.265
Ptprn2	4633.59	0.112446	0.00836217	4791.21	4775.3	4803.68	4759.89	5230.35	4519.67	4117.96	4337.36	4716.32	4582.53	4353.24	4615.61
Sec23a	2204.17	-0.124505	0.00830282	2058.25	2264.42	2223.6	2187.26	1975.68	1949.85	2282.67	2469.33	2286.73	2325.93	2189.09	2237.23
Setd1a	527.983	0.172088	0.00842694	574.519	516.633	581.996	566.401	583.286	531.952	457.942	495.047	440.991	541.67	530.486	514.877
Sphk2	362.518	0.212997	0.0083355	340.022	375.626	409.662	427.712	366.115	416.185	352.263	317.943	351.964	282.752	344.384	365.593
Syngr3	1816.24	0.126282	0.00828886	1863.19	1754.89	1905.52	1995.64	1917.06	1934.54	1704.07	1627.67	1768.1	1629.34	1778.52	1916.32
Foxo6	264.191	0.281926	0.00869089	324.033	233.433	327.927	349.369	236.389	267.889	231.613	218.428	244.305	228.585	267.641	240.682
Pdzd11	250.859	-0.229641	0.00868703	250.486	255.947	228.465	214.915	224.858	211.441	281.811	261.439	292.958	301.168	235.985	250.837
Apoo	463.777	-0.253159	0.0088164	447.677	489.38	458.9	462.649	332.483	350.17	534.56	500.107	505.172	551.42	510.341	422.463
Atf6	1295.58	-0.133606	0.00900454	1319.58	1213.38	1099	1270.43	1252.09	1260.04	1280.48	1459	1337.46	1411.59	1324.78	1319.18
Cacna1i	871.57	0.206467	0.00890857	869.773	715.703	990.673	918.947	1047.42	1057.21	821.654	802.027	787.779	819.005	766.47	862.19
Cntn2	1342.75	0.245793	0.00896091	1529.56	1235.89	1441.7	1274.67	1705.65	1550.89	1034.77	1097.2	1071.42	1321.67	1489.77	1359.8
Hmgn5	309.884	-0.216604	0.00898937	296.32	309.269	254.069	310.197	269.061	281.284	290.617	334.81	322.979	358.586	314.646	376.764
L1cam	1085.61	0.206447	0.00905129	1234.31	1078.29	1208.31	1126.45	1298.22	1030.42	891.226	931.903	1102.48	1041.09	887.34	1197.32
Lgi1	2888.01	-0.146412	0.008867	2953.61	2901.92	2652.96	2652.03	2601.24	2690.37	2772.31	3449.31	3016.54	3105.94	2748.36	3111.6
Senp6	1078.15	-0.111517	0.00900182	1044.58	1046.3	1053.7	1040.7	1036.85	996.931	1072.64	1164.67	1134.57	1171.09	1083.03	1092.72
Serpinb6a	496.06	-0.189683	0.00883287	425.294	533.223	462.839	485.941	423.771	453.498	574.189	537.215	491.715	492.92	576.531	495.582
Slco1a4	546.091	-0.211591	0.00905681	547.872	572.326	494.352	493.352	482.388	450.628	652.568	659.501	574.53	525.42	600.514	499.644
Cadm4	2747.99	0.149639	0.00921477	2650.89	2597.39	2983.84	2850	3076.9	3177.36	2493.14	2322.59	2656.3	2707.27	2777.14	2683.05
Zfp719	271.465	-0.217799	0.00936174	245.157	297.42	275.734	223.384	237.35	228.663	300.305	286.739	271.22	292.502	295.46	303.645
Smpdl3a	346.554	-0.266743	0.00944001	317.638	341.262	304.292	296.434	290.202	339.645	439.449	376.978	383.02	306.585	459.498	303.645
Tmem201	863.373	0.150223	0.00941965	864.444	812.868	908.938	952.825	982.073	925.175	851.597	743.836	806.412	811.422	816.353	884.532
Dsp	572.428	-0.278113	0.0095081	623.551	497.674	412.616	499.704	617.879	454.455	759.128	622.393	650.099	508.086	660.949	562.607
Abcb1a	610.228	-0.191214	0.00972987	538.279	633.942	579.041	568.519	491.997	609.448	682.51	719.379	630.43	676.004	555.427	637.757
Ap1s2	727.004	-0.175736	0.00975437	705.625	755.991	749.406	680.74	572.716	635.28	777.621	775.883	726.703	732.338	829.783	781.963
Atp6v1d	3561.95	-0.133017	0.00970126	3582.49	3625.91	3357.06	3293.6	3246.99	3282.6	3402.86	4037.12	3816.74	4057.11	3494.68	3546.25
Srr	1446.84	-0.141971	0.00969516	1482.67	1376.9	1455.48	1372.07	1261.7	1307.87	1515.61	1661.4	1600.4	1512.34	1410.15	1405.5
Tmem44	494.743	0.222896	0.00961715	520.159	537.962	538.666	489.117	555.419	553	423.597	359.268	503.102	465.836	439.353	551.436
Trrap	1292.1	0.171604	0.00961298	1343.03	1288.03	1370.79	1277.84	1635.51	1297.35	1189.77	1281.05	1151.13	1114.76	1198.15	1357.77
Podxl2	1265.08	0.144002	0.0098455	1170.36	1269.07	1364.88	1363.6	1408.73	1388.24	1210.91	1074.43	1251.54	1194.92	1207.74	1276.53
Rab3b	603.766	0.164736	0.00983598	616.089	643.422	708.046	628.864	618.84	611.362	550.412	517.818	598.339	595.837	528.567	627.601
Rhbdl3	280.77	0.214146	0.00986127	279.265	271.351	320.048	292.2	344.014	300.419	253.63	243.729	267.079	244.835	256.13	296.537
Tbca	598.092	-0.186843	0.00992954	575.585	620.908	485.489	600.28	545.809	530.038	597.086	667.934	708.069	671.671	601.473	572.762

## Sheet: Hippocampus_WT Saline vs KO PF4
Gene	baseMean	log2FoldChange	pvalue	WT Saline 9964	WT Saline 9973	WT Saline 8782	WT Saline 8763	WT Saline 8786	WT Saline 8777	Cxcr3 KO PF4 9975	Cxcr3 KO PF4 9992	Cxcr3 KO PF4 8772	Cxcr3 KO PF4 9970	Cxcr3 KO PF4 8892	Cxcr3 KO PF4 9980
Akap9	1410.67	-0.243124	2.44182e-09	1273.29	1253.49	1285.47	1299.75	1393.67	1247.01	1508.35	1542.79	1572.81	1461.33	1520.4	1569.72
Eno1	13192.2	-0.164516	5.45536e-09	12428.8	11808.6	12825.9	12712.3	12396.5	12467.1	13549.5	13718.6	14212.5	13977.5	14475.7	13733.5
Trank1	2530.01	0.440425	2.3166e-07	2953.2	2523.07	2977.85	2556.39	3725.17	2739.22	1776.83	2186.81	2191.43	2342.04	2173.86	2214.32
Chrd	369.958	0.392545	1.51728e-06	403.265	391.02	374.029	437.671	453.848	456.369	304.686	326.018	283.827	339.177	298.294	371.288
Dzip1	704.56	0.294786	1.41973e-06	777.567	731.306	734.7	759.292	855.483	793.642	613.143	654.708	559.029	688.701	640.484	646.66
Luc7l3	1973.57	0.296026	1.27981e-06	2327.13	2260.74	2160.94	2092.2	2389.73	1820.47	1655.41	1789.53	1819	1872.94	1664.06	1830.66
Ttc14	1798.12	0.377306	1.75846e-06	2154.46	2039.24	2042.78	1844.63	2376.68	1731.4	1380.14	1538.34	1652	1713.13	1363.77	1740.93
Wsb1	805.076	0.365585	1.81156e-06	966.946	866.183	991.589	837.763	979.99	792.641	613.897	692.12	717.407	833.569	665.425	703.385
Cfap126	32.8931	-1.21883	3.34657e-06	17.8239	28.4603	16.4408	18.7889	13.0531	25.0202	55.8088	30.2858	63.5082	32.193	45.8914	47.4424
Clasrp	305.398	0.438021	2.99534e-06	340.882	321.725	362.726	343.726	403.643	331.268	211.169	264.555	250.897	317.331	270.36	246.494
Crhr2	31.6814	-1.48132	2.58935e-06	11.1399	17.3237	16.4408	17.6837	17.0695	21.017	68.6298	27.6135	72.9168	28.7438	26.9363	54.6619
Gm21992	11.7261	7.10734	2.65432e-06	8.91194	55.6832	36.9919	0	29.1185	10.0081	0	0	0	0	0	0
Prlr	420.037	-2.97076	3.38122e-06	65.7256	209.121	84.2593	75.1555	68.278	68.0551	1166.71	78.3868	1043.57	123.023	866.948	1191.22
Slc39a4	29.4879	-2.00692	4.03179e-06	11.1399	25.9855	7.19287	9.94706	5.02044	12.0097	76.1715	15.1429	58.8039	17.2463	39.9056	75.289
Akr1a1	3881.71	-0.123289	5.22083e-06	3759.73	3729.54	3734.13	3714.67	3588.61	3771.05	4095.91	3983.47	4108.43	4125.31	3956.64	4013.01
Atp2b3	3610.12	-0.28666	6.00735e-06	3388.77	3338.52	3195.69	3249.37	3335.58	3011.44	4176.61	3545.22	4274.65	3453.85	3788.04	4563.75
Cerk	971.247	0.220189	6.05296e-06	984.77	1055.51	1094.34	1024.55	1081.4	1028.83	862.02	929.952	892.251	916.352	954.741	830.241
Wdr72	15.4414	-3.10699	6.15189e-06	0	4.94962	5.13776	2.21046	2.00818	5.00405	46.7587	2.67228	36.8504	2.2995	28.9315	48.4737
Fam193b	457.446	0.423912	7.00292e-06	518.007	442.991	504.528	499.563	665.71	510.413	362.757	391.934	335.574	393.215	416.015	448.64
5930403L14Rik	748.673	-0.385085	7.50778e-06	611.582	652.112	621.669	691.873	591.408	730.591	1003.8	712.607	967.52	751.937	829.038	819.928
Mfrp	166.132	-3.41037	8.84598e-06	18.9379	75.4817	22.6062	16.5784	27.1104	11.0089	454.012	19.5967	455.534	31.0433	321.24	540.43
Scube3	25.4069	-2.13872	8.46679e-06	10.0259	23.5107	3.08266	5.52614	7.02862	8.00648	67.8756	6.23531	62.7242	28.7438	41.9008	40.2229
Snhg11	8554.01	0.692137	8.45579e-06	11069.7	9484.71	10982.5	9176.71	13811.2	8877.18	5175.89	6770.66	5761.21	8709.36	5649.63	7179.27
Itpripl1	50.8556	-1.42916	9.24925e-06	24.5078	37.1221	22.6062	26.5255	23.094	32.0259	105.584	24.9412	102.711	32.193	75.8206	103.136
Cachd1	421.832	-0.406591	9.88327e-06	338.654	440.516	310.321	385.725	393.602	309.25	500.771	451.615	461.807	510.489	424.994	534.242
Srsf9	370.083	0.304168	1.03498e-05	441.141	419.48	403.828	423.303	396.615	371.3	337.115	301.967	354.391	338.027	337.202	316.626
Foxj1	139.006	-0.87719	1.52717e-05	110.285	107.654	91.4522	79.5765	76.3107	123.1	268.486	98.8742	177.98	224.201	130.691	179.456
Bmp1	401.341	0.341107	2.31631e-05	462.307	414.531	496.308	438.776	498.028	378.306	312.228	363.43	347.335	378.268	351.169	375.413
Rdh5	66.3789	-2.66084	2.63903e-05	11.1399	23.5107	27.7439	14.368	18.0736	14.0113	180.247	17.8152	163.867	11.4975	130.691	183.581
Tmem72	109.134	-4.03266	2.80868e-05	5.56997	40.8344	9.24798	11.0523	5.02044	4.00324	339.378	3.56303	350.471	8.04826	206.511	325.908
A330023F24Rik	384.922	0.50192	2.92664e-05	461.193	381.121	533.3	374.672	562.289	391.317	276.782	301.967	312.837	418.509	284.327	320.752
Ttr	25518	-3.65015	3.28153e-05	1940.58	13295.9	3022.03	1231.22	1605.54	1496.21	71429.3	1140.17	86997.6	1350.96	44056.7	78650.2
Hdlbp	3020.73	-0.126424	3.416e-05	2972.13	2768.07	2866.87	2980.8	2898.8	2841.3	3148.67	3190.7	3068.78	3123.87	3156.53	3232.27
Mc3r	6.17408	-4.46956	3.62182e-05	0	0	2.05511	0	1.00409	0	27.9044	0	11.7608	16.0965	5.98583	9.2822
Pnisr	1889.56	0.296515	3.75796e-05	2219.07	1957.57	2067.44	1987.2	2304.38	1957.58	1500.05	1671.06	1696.69	2006.32	1470.52	1836.84
Firre	405.29	0.397966	4.01005e-05	438.913	449.178	435.682	411.145	551.244	476.385	303.932	284.152	383.401	358.722	357.155	413.574
Mest	273.517	-0.42869	4.10248e-05	217.229	238.819	222.979	237.624	239.977	244.198	354.461	242.286	359.88	259.844	345.183	319.72
Slc4a5	173.303	-3.76886	4.02578e-05	16.7099	73.0069	11.3031	14.368	13.0531	14.0113	463.817	6.23531	544.132	12.6473	376.11	534.242
C1qtnf5	316.819	-1.6168	4.28234e-05	150.389	225.208	117.141	144.785	164.67	133.108	664.427	143.412	663.308	188.559	514.782	692.04
Vipr1	214.073	0.432472	4.33129e-05	218.343	219.021	279.494	216.625	295.202	244.198	172.706	180.824	161.515	175.912	191.547	213.491
Crb2	81.0812	-0.789016	4.78656e-05	49.0157	54.4458	52.4052	61.8928	60.2453	79.064	139.522	65.0254	116.04	75.8836	98.7663	120.669
Klhdc7a	361.997	-0.400401	4.79219e-05	306.348	326.675	326.762	285.149	281.145	348.282	437.42	331.362	508.066	373.669	391.075	428.013
Oca2	44.8568	-3.19896	4.52844e-05	7.79795	17.3237	11.3031	6.63137	3.01226	7.00567	119.159	4.45379	126.232	5.74875	102.757	126.857
Six3	13.3236	-2.2277	4.65586e-05	8.91194	3.71221	3.08266	5.52614	1.00409	6.00486	45.2504	3.56303	14.1129	32.193	17.9575	18.5644
Gas5	187.62	0.484034	5.24392e-05	256.218	207.884	209.621	217.73	256.042	165.134	144.047	145.194	181.9	180.511	139.669	147.484
Lbp	162.362	-2.36085	5.28743e-05	45.6737	105.179	42.1297	49.7353	44.1799	31.0251	415.549	29.395	453.966	80.4826	267.367	383.664
Ubxn10	39.9396	-1.17279	5.1093e-05	21.1659	34.6473	19.5235	26.5255	25.1022	21.017	86.7299	20.4875	66.6444	60.9368	43.8961	52.5991
Fzd7	209.664	-0.49726	5.92554e-05	151.503	205.409	171.601	181.257	165.674	170.138	274.519	189.732	289.315	186.26	261.381	269.184
Magt1	444.652	-0.380822	6.11384e-05	317.488	371.221	362.726	373.567	448.827	444.359	574.68	461.413	518.258	426.558	481.86	554.869
Ank1	673.449	0.28896	6.61198e-05	673.966	732.544	763.472	711.767	843.434	717.58	570.155	670.741	585.687	594.421	683.383	534.242
Baiap2l1	36.0969	-1.50143	6.77239e-05	14.4819	22.2733	25.6888	18.7889	17.0695	15.0121	52.7921	19.5967	79.1892	13.797	67.8395	86.6339
Slc16a8	33.6474	-3.60736	6.65941e-05	1.11399	8.66183	4.11021	8.84183	1.00409	7.00567	76.9257	6.23531	113.688	1.14975	69.8347	105.198
Mir124a-1hg	966.957	0.65148	7.15736e-05	1320.08	1098.82	1240.26	1028.97	1493.08	906.733	585.993	838.204	686.045	1011.78	605.567	787.956
Trpv4	82.4406	-2.56435	7.10798e-05	18.9379	49.4962	18.496	14.368	14.0572	28.0227	212.677	24.0505	210.91	14.9468	162.615	220.71
Ddhd1	729.293	0.18921	8.09032e-05	804.303	775.853	779.913	776.976	744.029	781.632	700.627	677.867	659.388	672.604	658.442	719.886
Fam178a	658.549	0.306324	7.95415e-05	696.246	664.486	773.747	681.926	813.311	735.595	530.938	542.472	580.982	563.378	598.583	720.918
Mia	31.023	-1.14245	8.13939e-05	14.4819	19.7985	18.496	27.6307	12.0491	24.0194	49.0213	21.3782	65.8604	40.2413	33.9197	45.3797
1500015O10Rik	229.743	-2.97762	8.8083e-05	37.8758	134.877	36.9919	32.0516	25.1022	44.0356	630.489	25.832	750.338	39.0915	402.049	598.186
Clk2-scamp3	113.414	0.486662	8.62031e-05	159.301	121.266	141.802	111.628	141.576	119.096	97.2883	98.8742	102.711	98.8786	78.8135	89.7279
Dmrt3	12.0148	-1.84301	8.93978e-05	5.56997	8.66183	3.08266	4.42091	4.01635	6.00486	18.1002	7.12607	27.4418	6.89851	22.9457	29.9093
F5	346.958	-3.18135	8.84469e-05	34.5338	183.136	67.8185	53.051	34.139	41.0332	920.091	24.0505	1052.2	48.2895	692.362	1012.79
Ggh	200.147	-0.536956	8.37585e-05	172.669	188.086	164.408	142.574	151.617	163.132	277.536	185.278	308.916	172.463	224.469	250.619
Stmn1	3964.77	0.25182	9.19509e-05	4175.25	4382.89	4474.99	3893.72	4684.07	4250.44	3813.85	3824.92	3378.48	3123.87	4166.14	3408.63
Tmem98	183.632	-0.659147	9.21681e-05	130.337	147.251	148.995	134.838	155.634	138.112	257.927	146.975	267.362	135.671	242.426	298.062
Cldn2	152.036	-3.34868	9.90496e-05	18.9379	74.2443	24.6613	15.4732	11.045	19.0154	405.745	8.01683	466.511	14.9468	288.318	477.518
Pltp	958.291	-0.435079	0.000102984	783.137	888.457	767.582	845.5	778.168	828.67	1246.65	737.548	1372.87	927.849	1085.43	1237.63
Drc7	110.152	-1.88172	0.000108555	44.5597	66.8199	54.4603	36.4725	41.1676	39.0316	300.915	38.3026	282.259	48.2895	173.589	195.958
Enpp2	14437.1	-2.41078	0.000108707	3803.17	9055.33	4223.24	3252.69	3566.52	3521.85	37002	2914.56	36426.3	3488.34	25984.5	40006.3
Pou6f1	1232.28	0.203405	0.00010747	1305.6	1278.24	1304.99	1273.22	1407.73	1341.08	1149.36	1247.06	1013.78	1137.1	1209.14	1120.05
1700003M02Rik	20.2767	-1.43624	0.000111613	7.79795	16.0863	7.19287	11.0523	12.0491	12.0097	47.5129	14.2521	44.691	29.8935	13.9669	26.8152
Tjp3	28.553	-1.35127	0.000112693	7.79795	13.6115	21.5786	14.368	23.094	16.013	53.5463	16.9244	58.0198	18.396	52.8749	46.411
Pla2g5	45.1048	-2.12097	0.000117825	13.3679	27.2229	18.496	14.368	8.0327	20.0162	121.422	17.8152	119.176	13.797	77.8158	89.7279
Folr1	188.444	-3.52391	0.000126344	13.3679	106.417	18.496	8.84183	22.0899	12.0097	576.188	16.0337	591.175	13.797	364.138	518.772
Fzd4	152.658	-0.683011	0.000126145	110.285	148.489	114.058	95.0497	126.515	110.089	211.169	130.051	239.92	111.526	197.533	237.212
Tbc1d9	1934.95	-0.352838	0.000126875	1547.34	1767.01	1690.32	1850.15	1804.35	1541.25	2500.08	1797.55	2470.55	1647.59	2312.53	2290.64
Zmym6	470.113	0.335131	0.000123075	500.183	538.271	599.063	503.984	522.126	479.388	370.299	395.497	406.923	524.286	367.131	434.201
Fam228b	33.2838	0.928896	0.000136875	56.8136	30.9351	42.1297	40.8935	44.1799	46.0372	21.1169	24.0505	21.1694	36.792	23.9433	11.3449
Kl	1146.44	-2.02617	0.000141945	364.276	793.176	448.013	354.778	389.586	362.293	2839.46	375.009	2698.71	363.321	1870.57	2898.11
Ryr1	182.87	0.560691	0.000143218	256.218	175.711	209.621	188.994	301.226	174.141	113.88	175.479	138.777	171.313	143.66	145.421
Tmem237	390.524	-0.570232	0.000139818	329.742	335.337	296.963	299.517	318.296	308.249	620.685	301.076	591.175	317.331	442.952	524.96
Rsph4a	103.959	-0.753818	0.000156703	64.6116	103.942	77.0665	88.4183	58.2371	74.0599	195.331	86.4036	163.083	105.777	104.752	125.825
AI414108	171.84	0.554529	0.000160709	193.835	138.589	214.759	160.258	280.141	237.192	137.26	138.068	120.744	141.419	161.618	138.202
Col4a3	19.7078	-2.23104	0.000169342	10.0259	4.94962	5.13776	3.31569	8.0327	10.0081	39.217	1.78152	45.475	4.599	36.9126	67.0381
Cpt1a	521.111	-0.460726	0.000171023	431.115	455.365	402.801	422.197	407.66	514.416	708.169	422.22	766.803	477.147	592.598	652.848
Maats1	38.9806	-1.08314	0.000165139	17.8239	33.4099	20.5511	29.8412	24.0981	25.0202	99.5509	29.395	49.3953	57.4875	38.9079	42.2856
Pnpla3	70.6991	0.598147	0.000167165	88.0055	69.2947	99.6726	74.0503	95.3883	82.0664	46.7587	48.101	48.6112	66.6856	66.8418	62.9127
Malt1	77.395	0.540906	0.000175029	83.5495	102.705	89.3971	96.1549	100.409	79.064	57.3172	59.6808	72.9168	49.4393	63.8489	74.2576
Strip2	550.86	-0.624412	0.000181492	512.437	447.94	414.104	434.355	390.59	402.325	785.094	439.144	775.427	586.373	540.72	881.809
Zfp185	61.165	-1.15868	0.000181249	43.4457	48.2588	28.7715	36.4725	33.1349	38.0308	138.768	40.0841	130.153	31.0433	67.8395	97.9788
Dnah11	37.9973	-1.26912	0.000190316	26.7358	29.6977	16.4408	13.2627	17.0695	31.0251	92.0091	19.5967	71.3487	55.188	28.9315	54.6619
Sostdc1	210.581	-2.57724	0.00019477	65.7256	133.64	55.4879	30.9464	47.1921	30.0243	601.076	33.8488	577.846	48.2895	322.237	580.653
Col8a1	196.515	-3.10026	0.000216745	24.5078	110.129	36.9919	29.8412	20.0818	25.0202	557.334	13.3614	528.451	17.2463	398.058	597.155
Kcne2	152.769	-3.60595	0.000214964	8.91194	82.9061	16.4408	12.1575	12.0491	7.00567	433.65	5.34455	530.803	10.3478	277.344	436.263
Rreb1	585.707	0.398792	0.000214572	662.826	598.904	657.634	643.243	788.209	642.52	355.97	446.27	578.63	593.271	495.827	565.183
Zfp950	444.686	0.346464	0.000214865	483.473	477.638	530.217	487.406	581.367	425.344	323.54	393.715	445.341	412.761	340.195	435.232
Krt18	56.7527	-2.4304	0.000224166	16.7099	34.6473	13.3582	23.2098	7.02862	12.0097	148.572	9.79835	170.139	17.2463	110.738	117.575
Maged1	7638.92	-0.116311	0.000224376	7279.94	7209.12	7245.28	7502.29	7383.06	7358.95	8009.32	7748.71	7573.16	8550.7	7937.22	7869.24
Prdm16	255.29	-0.43879	0.000231775	193.835	257.38	217.841	216.625	210.858	205.166	374.824	237.833	279.122	352.974	265.372	251.651
Ace	577.113	-2.22819	0.000235364	170.441	409.581	191.125	131.522	157.642	158.128	1269.27	133.614	1522.63	147.168	1155.27	1478.96
Chid1	813.25	-0.19406	0.000248052	748.603	798.126	735.728	781.397	750.054	740.599	840.903	800.792	956.543	848.516	875.927	881.809
Col17a1	6.92357	-2.89628	0.000248958	0	4.94962	2.05511	1.10523	1.00409	1.00081	20.3627	1.78152	18.8172	2.2995	5.98583	23.7212
Rian	4542.31	0.176078	0.000250152	4496.08	4682.34	4996.99	4697.22	5212.22	4821.9	4217.34	4304.15	3873.22	4715.13	4180.11	4311.07
Slc2a12	211.727	-2.23524	0.000245873	66.8396	159.625	76.0389	39.7882	34.139	69.0559	556.58	48.9917	497.089	75.8836	402.049	514.646
Col9a3	300.373	-1.59732	0.000257626	122.539	236.344	127.417	134.838	125.511	149.121	619.176	102.437	639.002	181.661	458.914	707.51
Cox8b	35.7275	-2.58157	0.000260391	5.56997	22.2733	8.22042	5.52614	5.02044	15.0121	104.83	8.90759	88.5979	5.74875	85.797	73.2263
Garnl3	291.121	0.347714	0.000258904	282.954	334.099	330.872	301.727	368.5	339.274	280.552	296.623	239.136	237.998	272.355	209.365
Car12	694.912	-1.08204	0.000264654	428.887	549.408	496.308	383.514	360.468	457.37	1193.86	523.766	1335.24	397.814	913.837	1298.48
Tgoln2	509.972	-0.287923	0.000265918	473.447	496.199	391.498	479.669	485.979	429.347	506.05	592.355	570.79	576.025	631.506	486.8
Abca4	163.592	-2.69121	0.000282097	35.6478	98.9924	44.1848	26.5255	33.1349	25.0202	460.046	17.8152	459.454	24.1448	314.256	423.887
C030023E24Rik	109.045	0.48051	0.000282713	158.187	108.892	144.885	116.049	127.519	106.086	85.2216	88.1851	87.8138	81.6323	95.7734	108.292
Cacng3	500.573	0.268737	0.000288668	581.504	482.588	575.43	526.089	598.436	515.417	438.175	492.59	398.298	443.804	502.81	451.734
Hcn2	1289.43	0.204072	0.000284268	1393.61	1314.12	1458.1	1337.33	1462.96	1311.06	1150.87	1280.02	1045.14	1263.58	1260.02	1196.37
Htr2c	959.934	-0.715159	0.000279347	707.386	861.234	796.353	743.819	602.453	650.526	1434.44	735.767	1488.91	816.323	1176.22	1505.78
Mrap2	70.8513	-0.69437	0.000283865	50.1297	65.5824	46.2399	46.4196	46.188	71.0575	109.355	56.1178	111.335	88.5308	78.8135	80.4457
Ttc21a	45.4565	-1.05488	0.000287029	37.8758	34.6473	21.5786	26.5255	23.094	34.0275	96.5342	19.5967	68.2125	65.5358	52.8749	64.9754
Fuca1	579.359	-0.293119	0.000295759	453.395	504.861	511.721	595.718	528.15	531.43	674.985	526.438	703.295	580.624	674.404	667.287
Bsg	6585.43	-0.298821	0.000305522	5767.14	6245.18	5930.01	5833.4	5357.81	6305.1	7835.86	5867.43	8662.99	5878.68	7655.88	7685.66
Igf2r	588.879	-0.26319	0.000316008	601.556	540.746	537.41	517.247	518.109	499.404	674.231	567.413	693.886	576.025	617.539	722.98
Iqub	40.0559	-1.31427	0.000311855	15.5959	25.9855	22.6062	33.1569	16.0654	25.0202	88.9924	16.0337	96.4384	28.7438	41.9008	70.1322
Nxf1	777.324	0.213647	0.000307765	877.827	822.874	810.739	765.923	913.72	814.659	659.147	738.439	725.248	728.942	681.387	788.987
Spag16	32.713	-1.37809	0.00031125	17.8239	21.0359	12.3306	26.5255	7.02862	25.0202	83.7132	17.8152	76.8371	25.2945	38.9079	40.2229
Tekt1	44.0822	-1.01211	0.000315741	47.9017	28.4603	16.4408	22.1046	28.1145	33.0267	81.4507	34.7396	82.3255	41.391	42.8985	70.1322
Vat1l	723.422	-1.10458	0.000316793	349.794	559.307	496.308	446.512	486.983	417.338	1686.33	400.841	1259.19	588.672	1028.57	961.224
Loxl4	10.009	-1.78557	0.00032473	7.79795	4.94962	4.11021	3.31569	4.01635	3.00243	19.6085	5.34455	18.0332	8.04826	11.9717	29.9093
Rgl2	241.987	0.324702	0.000333753	307.462	246.244	258.943	230.993	288.173	280.227	205.135	207.547	195.229	216.153	228.459	239.275
Frem1	86.9575	-1.472	0.000342458	50.1297	61.8702	43.1572	36.4725	51.2085	34.0275	159.131	40.9749	187.388	45.99	121.712	211.428
Rnpc3	380.882	0.330658	0.000342476	428.887	383.595	479.867	386.83	474.934	389.315	299.407	369.665	341.063	382.867	278.341	355.818
Sulf1	400.152	-2.14352	0.000350274	122.539	266.042	123.306	137.048	129.527	108.087	960.817	81.059	1068.66	106.927	665.425	1032.39
Pcolce2	121.023	-1.36206	0.00035999	51.2437	97.755	63.7083	53.051	69.2821	72.0583	220.973	48.101	245.408	88.5308	191.547	250.619
Lamb1	534.94	-0.238101	0.000363473	464.535	538.271	488.088	521.668	466.901	467.378	588.255	525.548	562.949	538.083	629.51	628.096
Bok	978.762	-0.349854	0.000374171	926.842	856.284	762.444	884.183	835.401	896.725	1028.69	1058.22	1087.48	1515.37	886.901	1006.6
Fam84b	285.62	-0.510969	0.000378871	250.648	247.481	229.144	227.677	234.957	226.183	431.387	255.648	464.943	237.998	290.313	331.065
Dab1	1532.9	0.154333	0.000403994	1657.62	1625.95	1670.8	1518.58	1673.81	1544.25	1449.52	1532.1	1423.05	1348.66	1502.44	1448.02
Krt8	32.9459	-2.02452	0.00040272	8.91194	11.1366	10.2755	17.6837	15.0613	15.0121	88.2383	7.12607	84.6776	11.4975	63.8489	61.8813
Efhc1	18.7821	-1.25921	0.000408583	11.1399	12.374	16.4408	6.63137	9.03679	11.0089	44.4962	9.79835	27.4418	25.2945	25.9386	25.7839
Avpr1a	6.70954	-2.68449	0.000415051	2.22799	2.47481	1.02755	1.10523	4.01635	0	22.6252	7.12607	3.13621	27.594	2.99292	6.18813
Clic6	481.659	-2.34528	0.00041334	114.741	319.25	163.381	101.681	137.56	114.092	1441.23	69.4792	1319.56	111.526	823.052	1064.36
Dars	1207.86	-0.173257	0.000435829	1215.37	1107.48	1177.58	1137.28	1060.32	1119.91	1329.61	1277.35	1368.17	1194.59	1298.93	1207.72
Satb1	972.418	0.318937	0.000456618	1023.76	1067.88	1152.91	982.548	1206.91	1043.84	842.412	1013.68	832.663	710.546	1056.5	735.357
Slc22a17	6342.96	-0.169976	0.000451281	6190.46	5607.92	5675.17	5877.61	6339.81	6124.95	7169.93	5968.08	6693.45	7102.01	6903.66	6462.47
Tmprss11a	20.2559	-3.96675	0.000454767	0	7.42443	2.05511	3.31569	1.00409	1.00081	70.1381	0	51.7474	2.2995	32.9221	71.1635
Prr32	51.9555	-2.28552	0.000478775	14.4819	32.1725	16.4408	13.2627	12.0491	18.0146	144.801	9.79835	179.548	11.4975	85.797	85.6025
Vwa5b1	34.3661	-1.12153	0.000495761	24.5078	18.5611	16.4408	14.368	30.1226	26.021	79.1882	16.0337	60.372	41.391	36.9126	48.4737
Prkcq	169.764	-0.541514	0.000505296	126.995	175.711	130.499	160.258	114.466	124.1	275.273	146.084	222.671	166.714	170.596	223.804
Top3b	343.87	-0.254134	0.000502369	291.866	296.977	323.679	345.937	327.333	296.24	384.628	339.379	394.378	378.268	396.063	351.692
Aqp1	181.794	-3.43012	0.000517956	7.79795	112.604	21.5786	4.42091	24.0981	15.0121	527.167	9.79835	568.438	12.6473	327.226	550.744
Acacb	105.593	-0.685826	0.000528558	84.6635	92.8053	67.8185	72.9451	85.3475	83.0672	149.326	70.3699	164.651	83.9318	161.618	150.578
Ezr	1150.1	-0.361597	0.000544979	882.283	1075.3	988.506	981.443	1009.11	1105.89	1524.18	958.456	1501.46	1006.03	1362.77	1405.74
Col8a2	139.608	-2.15257	0.000552486	28.9638	100.23	38.0195	58.5771	30.1226	52.0421	349.936	22.269	351.255	49.4393	263.377	331.065
Slc16a9	75.9395	-1.34899	0.000568719	38.9898	64.345	36.9919	41.9987	27.1104	48.0389	131.226	38.3026	184.252	45.99	112.733	141.296
Zgpat	386.098	0.317308	0.00057616	442.255	379.883	483.977	395.672	463.889	400.324	286.586	368.774	325.382	407.012	312.261	367.163
Neat1	2173.71	0.303151	0.000582315	2564.41	2415.41	2094.15	2316.56	2701	2311.87	1629.77	1633.65	1982.87	2284.56	1827.67	2322.61
Ubp1	815.432	0.242305	0.000590323	916.816	900.831	944.321	804.606	973.965	760.615	681.018	822.17	705.647	725.493	806.092	743.607
Prom2	13.495	-1.5821	0.000600505	6.68396	6.18702	4.11021	6.63137	11.045	6.00486	27.9044	8.01683	25.8737	4.599	23.9433	30.9407
Rragd	1817.62	-0.164743	0.000597522	1730.03	1743.5	1630.73	1923.1	1594.49	1667.35	1991.77	1937.4	1992.28	1903.99	1816.7	1880.16
Atp5a1	13527.1	-0.0944611	0.000614774	12995.8	13106.6	13175.3	13151.1	13383.5	12699.3	14197.3	13544.9	14457.9	13817.7	14385	13410.7
Miat	3155.54	0.665674	0.00061782	4082.78	3256.85	4224.27	3237.21	5244.35	3177.57	1684.82	2482.54	2035.4	3446.95	2200.79	2792.91
Csrp2	71.1824	-0.812194	0.00065902	65.7256	63.1076	57.543	49.7353	29.1185	46.0372	121.422	47.2102	127.8	70.1348	91.7828	84.5712
Aldoa	24581.6	-0.0975947	0.000670661	24202.6	23128.3	23787.8	24169.1	23600.1	23610.1	24356.8	25455.2	26026.6	26410.9	25991.5	24240
Tia1	810.885	0.264995	0.000670583	1053.84	857.521	931.99	739.398	947.859	780.631	696.102	766.943	773.075	701.348	706.328	775.579
4932438H23Rik	27.5228	-0.977032	0.0006934	11.1399	21.0359	16.4408	23.2098	24.0981	16.013	61.088	24.0505	41.5548	28.7438	30.9268	31.972
Abhd2	598.924	-0.548139	0.000704777	465.649	508.573	461.371	518.352	497.023	469.38	846.182	505.06	886.763	479.446	696.352	852.931
Glb1l2	20.4628	-1.57298	0.000712174	6.68396	13.6115	10.2755	2.21046	10.0409	19.0154	37.7087	6.23531	51.7474	14.9468	34.9174	38.1602
Onecut2	85.5203	0.53532	0.000716006	123.653	82.9061	101.728	79.5765	123.503	95.0769	76.9257	74.8237	61.9401	86.2313	53.8725	66.0068
Six3os1	10.8154	-2.26955	0.000717133	4.45597	11.1366	1.02755	1.10523	1.00409	4.00324	33.9378	0.890759	18.0332	18.396	8.97875	26.8152
Nid2	78.695	-1.3117	0.000731216	42.3317	61.8702	60.6256	27.6307	34.139	45.0364	165.918	48.101	154.458	39.0915	119.717	145.421
Fads3	344.379	-0.309625	0.000766856	294.094	303.164	308.266	293.991	349.423	296.24	389.908	289.497	426.524	370.22	410.03	401.197
Glp1r	12.6182	-1.72734	0.000782657	6.68396	11.1366	6.16532	3.31569	6.02453	2.00162	32.4294	15.1429	7.05647	40.2413	12.9693	8.25085
Hiat1	952.578	-0.146608	0.000760469	924.614	918.154	936.101	919.55	849.458	879.712	994	998.541	1006.72	965.791	1027.57	1010.73
Marveld3	10.1611	-1.72038	0.000782183	1.11399	1.2374	8.22042	4.42091	6.02453	7.00567	12.0668	9.79835	18.8172	6.89851	32.9221	13.4076
Mycbpap	24.3183	-1.18878	0.000766969	18.9379	14.8489	8.22042	13.2627	12.0491	22.0178	53.5463	12.4706	42.3388	21.8453	27.9339	44.3483
Rsph1	96.9139	-0.737239	0.000773283	57.9276	77.9565	71.9287	69.6294	56.2289	103.083	187.789	62.3531	141.913	105.777	108.743	119.637
Slc7a10	358.483	-0.382996	0.000763343	319.716	289.553	295.935	313.885	303.235	345.279	450.241	293.95	434.365	318.481	467.893	469.267
Tmem44	505.943	0.286971	0.000777272	543.629	561.782	562.071	510.616	580.363	578.468	432.895	535.346	418.684	384.017	544.711	418.73
Zfp445	2155.4	0.156276	0.000785507	2321.56	2212.48	2308.91	2260.19	2480.1	2045.65	1951.8	2074.58	2008.74	2073	1974.33	2153.47
Spag6	109.559	-0.548092	0.000793378	94.6894	79.1939	69.8736	87.3131	120.491	83.0672	167.426	91.7481	153.674	120.724	121.712	124.794
Ltbp3	270.94	-0.461239	0.000805314	202.747	226.445	221.951	201.152	271.104	245.198	360.495	210.219	373.209	237.998	352.167	348.598
Sdc2	628.417	-0.293949	0.000804234	571.478	674.386	547.686	569.193	488.991	540.437	788.865	572.758	772.291	628.914	675.402	710.604
Rem2	176.641	-0.372852	0.000815696	149.275	152.201	128.444	176.837	136.556	179.145	190.052	198.639	190.525	246.047	193.542	178.425
Slc23a2	2365.37	-0.20882	0.000822717	2244.7	2336.22	2103.4	2135.3	2298.36	2053.66	2699.19	2250.95	2765.35	2190.28	2571.91	2735.16
Smpd4	338.459	0.275185	0.000821347	379.872	334.099	361.699	347.042	438.786	359.291	283.569	318.892	307.348	349.524	283.329	298.062
Prpf39	500.721	0.22962	0.000838963	491.271	601.379	520.969	548.193	594.42	485.393	433.65	472.102	439.069	481.746	461.907	478.549
Fkbp9	778.407	-0.312934	0.000848635	676.194	739.968	648.386	725.03	659.686	719.582	972.883	660.943	1011.43	720.894	854.977	950.91
Kcnj13	227.829	-3.23593	0.000854402	15.5959	148.489	35.9643	15.4732	22.0899	25.0202	540.742	9.79835	643.707	9.19801	447.94	819.928
Lmx1a	12.9783	-2.18357	0.000873155	6.68396	6.18702	2.05511	4.42091	1.00409	8.00648	39.9712	0.890759	42.3388	4.599	18.9551	20.6271
Tubb4b	3100.7	-0.146688	0.00087235	2938.71	2777.97	2832.96	3075.85	3012.26	3021.44	3228.62	3176.45	3339.28	2975.56	3275.25	3554.05
Col4a4	15.7221	-1.95605	0.000877921	2.22799	7.42443	11.3031	8.84183	3.01226	6.00486	39.217	3.56303	36.8504	2.2995	34.9174	33.0034
Basp1	6589.4	0.152307	0.000907888	7669.84	6858.93	7092.17	6910.99	6668.15	6422.19	6309.41	6651.3	5996.43	6519.09	6127.5	5846.76
Sfrp1	111.332	-1.25164	0.000913577	61.2696	95.2802	58.5705	66.3137	60.2453	54.0437	227.006	45.4287	222.671	77.0333	154.634	213.491
Dlk2	127.524	0.427575	0.000923477	164.871	112.604	159.271	138.154	155.634	146.118	101.813	90.8574	124.664	121.874	124.705	89.7279
Igfn1	20.846	-1.63524	0.000930678	12.2539	8.66183	9.24798	8.84183	13.0531	9.00729	34.692	9.79835	56.4517	2.2995	53.8725	31.972
Epn3	74.6773	-1.59468	0.00093616	30.0778	54.4458	43.1572	36.4725	33.1349	26.021	151.589	34.7396	195.229	22.995	118.719	149.547
Lrrc16b	274.935	0.264848	0.000945613	310.804	270.992	271.274	312.78	319.3	312.253	239.073	260.992	222.671	266.742	251.405	260.933
Cd55	73.9894	-0.716898	0.000952097	40.1038	75.4817	62.6807	56.3667	48.1962	54.0437	119.159	53.4455	106.631	63.2363	85.797	122.731
Cpsf1	573.129	0.21412	0.000966948	614.924	603.853	589.815	538.246	680.772	662.536	538.48	497.043	504.929	558.779	546.706	541.462
Dnali1	32.5276	-1.27155	0.000980338	28.9638	13.6115	5.13776	28.7359	12.0491	26.021	74.6632	16.9244	54.0996	60.9368	27.9339	41.2542
Esm1	8.55959	-2.09813	0.000990651	3.34198	6.18702	4.11021	0	1.00409	5.00405	15.8376	2.67228	23.5216	3.44925	16.9599	20.6271
Esrrb	23.5214	-0.9303	0.00100076	16.7099	11.1366	18.496	15.4732	23.094	12.0097	30.9211	17.8152	39.9866	29.8935	39.9056	26.8152
Otx2	87.144	-2.12982	0.000993111	31.1918	53.2084	29.799	14.368	31.1267	35.0283	275.273	9.79835	221.887	31.0433	137.674	175.33
Serinc2	77.2707	-0.607793	0.00100479	64.6116	49.4962	56.5154	51.9457	79.3229	66.0534	113.126	81.059	114.472	57.4875	82.804	110.355
Serpinb1b	17.25	-1.59873	0.000989869	5.56997	17.3237	10.2755	7.7366	8.0327	3.00243	41.4795	8.90759	35.2823	8.04826	15.9622	45.3797
Sh3d19	310.387	-0.512943	0.000988537	257.332	311.826	268.191	223.256	250.018	226.183	438.929	268.118	441.421	213.854	384.091	441.42
Smpd1	1243.18	-0.186657	0.000971402	1068.32	1154.5	1175.52	1152.75	1227	1198.97	1271.54	1196.29	1461.47	1246.33	1420.64	1344.89
Sptlc3	5.5197	-3.41942	0.00100659	0	4.94962	0	1.10523	0	0	24.8877	1.78152	14.897	1.14975	1.99528	15.4703
Trp73	35.3715	-0.787679	0.0010303	21.1659	29.6977	29.799	29.8412	28.1145	18.0146	54.3005	32.0673	61.156	29.8935	40.9032	49.5051
Steap1	45.7702	-3.1938	0.00103634	4.45597	24.7481	7.19287	9.94706	5.02044	3.00243	153.097	0.890759	148.186	2.2995	72.8277	117.575
Cyth1	1013.95	0.192897	0.00105593	1160.78	996.111	1063.52	1004.65	1209.93	1050.85	900.483	913.028	972.224	1033.63	959.729	902.436
Ftx	268.972	0.462722	0.00106016	297.436	245.006	373.002	299.517	378.541	273.221	167.426	182.606	202.285	272.491	249.41	286.717
Gapdh	27208.5	-0.120654	0.00105767	25723.2	24854.5	26829.4	26040.3	25702.6	27273.1	27613.3	28657.5	28414.8	29871.7	29448.3	26073.7
Trpm3	1172.72	-1.05441	0.00105735	653.914	925.579	686.405	794.659	755.074	758.614	1966.13	656.489	2411.74	707.097	1595.22	2161.72
Galm	53.5952	-0.771434	0.00106949	28.9638	42.0718	43.1572	35.3673	34.139	54.0437	72.4006	35.6303	87.0298	45.99	80.8088	83.5398
Adgra2	315.755	-0.373294	0.00108192	247.306	280.891	240.447	284.044	306.247	293.237	383.12	271.681	430.444	281.689	380.1	389.852
AI450353	14.998	1.09329	0.00113603	15.5959	22.2733	20.5511	22.1046	31.1267	11.0089	9.80425	13.3614	7.84052	8.04826	8.97875	9.2822
Ackr4	6.76989	-2.02634	0.001113	5.56997	1.2374	4.11021	1.10523	1.00409	3.00243	10.5584	4.45379	16.4651	2.2995	15.9622	15.4703
Kcnh1	721.55	-0.201429	0.00111887	665.054	697.896	648.386	662.032	681.776	675.546	813.753	684.103	848.344	723.193	728.277	830.241
Nrbp2	602.34	0.258785	0.00112634	683.992	585.292	649.413	604.56	708.886	701.568	564.122	498.825	500.225	578.325	493.831	659.036
Slc17a8	96.0692	-0.463425	0.00110899	111.399	77.9565	79.1216	78.4712	70.2862	69.0559	130.472	106.891	119.96	100.028	96.771	112.418
Slc35a1	287.398	-0.235398	0.00113291	258.446	280.891	251.75	272.991	263.071	259.21	306.949	308.203	339.494	303.534	309.268	294.968
Slc37a2	97.4379	-1.41199	0.00113714	44.5597	51.971	52.4052	67.4189	48.1962	55.0445	191.56	45.4287	203.069	34.4925	161.618	213.491
Cfap61	6.51386	-1.93263	0.00115442	1.11399	2.47481	3.08266	5.52614	1.00409	3.00243	16.5918	3.56303	5.48836	16.0965	11.9717	8.25085
Magef1	121.486	0.378664	0.00115016	154.845	134.877	124.334	152.522	138.564	119.096	102.568	125.597	94.8703	104.627	101.759	104.167
Spint2	365.73	-0.964937	0.0011516	225.027	316.776	229.144	222.151	263.071	231.187	628.98	228.034	629.594	218.453	580.626	615.719
Cdr2	191.276	-0.973662	0.00118358	103.601	127.453	142.83	130.417	127.519	143.116	400.466	133.614	324.597	111.526	230.455	319.72
Clk4	373.552	0.280632	0.00117998	379.872	410.818	421.297	368.041	459.872	414.335	279.798	337.598	319.109	365.621	330.219	396.041
9230116N13Rik	3.06412	2.78858	0.00120587	7.79795	3.71221	6.16532	2.21046	5.02044	7.00567	0.754173	0.890759	0	1.14975	0	2.06271
Atp2a3	130.91	-0.416368	0.00120235	101.373	142.302	112.003	129.312	87.3556	102.083	145.555	122.925	170.139	149.468	151.641	156.766
Rpp21	76.5283	-0.462191	0.00121147	66.8396	69.2947	53.4327	62.998	59.2412	75.0607	83.7132	98.8742	97.2224	89.6806	89.7875	72.1949
Npr3	462.457	-0.40044	0.00121714	313.032	528.372	435.682	361.41	371.513	384.311	573.172	411.531	607.64	425.408	523.761	613.657
Csf2ra	90.0443	0.417012	0.00122321	112.513	87.8557	92.4798	106.102	99.4047	118.096	67.8756	73.933	78.4052	80.4826	78.8135	84.5712
Ppard	231.636	0.328025	0.0012507	245.078	222.733	239.42	274.097	309.259	253.205	198.348	208.438	174.844	244.897	217.485	191.832
Plac9a	10.325	-1.96651	0.0012578	10.0259	7.42443	2.05511	1.10523	5.02044	0	23.3794	3.56303	30.578	18.396	9.97639	12.3763
Nav3	485.922	-0.202668	0.00126533	418.861	423.192	458.289	464.196	502.044	441.357	507.559	489.917	513.554	525.436	560.673	525.991
Polr2h	158.673	0.3462	0.0012717	188.265	206.647	174.684	167.995	156.638	174.141	139.522	161.227	143.481	110.376	135.679	145.421
Sema3b	109.68	-2.00573	0.0012849	50.1297	95.2802	19.5235	28.7359	30.1226	39.0316	223.235	25.832	308.132	33.3428	191.547	271.247
Sept11	819.206	0.178864	0.00128533	896.764	894.644	869.31	864.289	889.622	806.653	749.648	787.431	806.789	797.927	800.107	667.287
Trmt61b	94.2636	0.422592	0.00128949	108.057	92.8053	116.113	122.68	104.425	104.084	77.6798	89.9666	86.2457	72.4343	63.8489	92.822
Camk2n1	10258.6	0.152292	0.00130163	11772.7	10894.1	10793.4	10221.2	10771.9	10351.4	9808.78	10600	10119.8	8709.36	9467.59	9593.67
Plxnb2	936.498	-0.320135	0.00133221	776.453	795.651	786.078	815.659	915.728	908.735	1135.78	747.347	1172.16	907.154	1037.54	1239.69
Steap2	320.709	-1.3748	0.00134502	165.985	258.618	139.747	138.154	191.781	177.143	643.31	146.975	676.637	134.521	460.909	714.73
Tardbp	3058.98	0.132975	0.00133953	3427.76	3178.89	3254.26	3004.01	3329.56	3001.43	2744.44	2929.71	2969.99	3027.29	2935.05	2905.33
Appl2	954.663	0.177623	0.0013536	1056.07	1065.41	1017.28	967.075	1033.21	944.764	882.383	916.591	916.557	778.381	910.844	967.412
Kcnh2	360.241	-0.361254	0.00141286	317.488	277.179	268.191	312.78	362.476	354.287	494.738	294.841	447.694	416.21	385.089	391.915
Kif24	9.32239	-1.29257	0.00139986	3.34198	7.42443	5.13776	4.42091	8.0327	4.00324	13.5751	11.5799	11.7608	17.2463	12.9693	12.3763
Meg3	16012.9	0.652874	0.00140631	19184.1	17421.4	22014.3	16504.4	26170.5	16156.1	8937.71	12464.4	10462.4	19058.3	10807.4	12973.4
Myo5c	28.4611	-1.37236	0.0014115	20.0519	22.2733	21.5786	7.7366	13.0531	11.0089	57.3172	10.6891	76.053	11.4975	44.8938	45.3797
Nvl	468.721	0.244341	0.00138113	480.131	534.559	516.859	488.511	557.269	469.38	359.741	478.337	403.003	456.451	437.964	442.452
Tle2	76.9998	0.506896	0.00138901	82.4355	79.1939	98.6451	89.5235	122.499	69.0559	58.0713	69.4792	61.156	72.4343	66.8418	54.6619
Wdr6	2399.78	-0.236141	0.00139097	1920.52	2339.93	2385.98	2350.82	2121.64	2103.7	2847	2190.38	2582.67	3019.25	2550.96	2384.49
Gpr146	274.009	-0.292086	0.00142633	266.244	235.107	224.007	234.308	262.067	257.208	300.161	252.975	348.119	269.042	322.237	316.626
Kcnn2	522.124	0.203726	0.00149387	548.085	545.695	569.264	555.93	628.559	505.409	518.871	480.119	446.126	481.746	496.824	488.863
Ganab	1734.56	-0.130691	0.00152152	1638.68	1690.29	1575.24	1686.58	1599.51	1747.41	1845.46	1705.8	1836.25	1797.06	1917.46	1774.96
Rd3	16.7847	-1.65201	0.00151816	4.45597	22.2733	6.16532	4.42091	9.03679	3.00243	46.0046	5.34455	43.1229	14.9468	19.9528	22.6898
Tmem191c	421.751	0.238649	0.00152958	491.271	392.257	446.985	434.355	526.142	444.359	359.741	392.825	363.8	400.113	410.03	399.135
Slc4a2	602.571	-1.11076	0.00155016	330.856	497.437	301.073	331.569	433.766	394.319	1160.67	327.799	1113.35	331.128	830.036	1178.84
Wsb2	3252.22	0.0973909	0.00157235	3402.13	3290.26	3431	3313.48	3389.8	3344.71	3171.3	3308.28	3081.32	3172.16	3081.71	3040.44
Zkscan2	114.879	0.429951	0.00157167	109.171	127.453	138.72	123.786	160.654	130.105	70.1381	111.345	107.415	97.7288	94.7757	107.261
Acaa2	348.268	-0.493059	0.00158061	266.244	337.811	302.101	244.256	240.981	346.28	490.213	253.866	555.109	312.732	415.018	414.605
Arl6ip1	6029.36	-0.268278	0.00159994	5430.72	6045.96	5469.66	5437.72	5182.1	5259.25	7494.97	5420.27	6785.19	5229.07	6634.3	7963.1
Vldlr	1323	-0.180552	0.00162668	1229.85	1293.09	1282.39	1235.65	1298.29	1105.89	1470.64	1322.78	1491.27	1349.81	1270.99	1525.38
Pou3f3	972.28	0.237491	0.00163567	1164.12	887.219	1218.68	952.707	1092.45	995.806	926.879	969.145	807.573	900.255	907.852	844.68
Sgk3	179.41	-0.573414	0.00167597	102.487	168.287	144.885	162.469	141.576	147.119	282.815	133.614	276.77	137.97	210.502	244.431
Sgms2	83.1017	-1.20843	0.00166665	35.6478	66.8199	53.4327	35.3673	46.188	64.0518	163.656	42.7564	153.674	44.8403	123.707	167.08
Slc38a3	786.093	-0.356413	0.00167194	677.308	725.119	637.083	696.294	660.69	742.601	1059.61	630.657	1012.21	669.155	886.901	1035.48
Arl4c	809.583	0.191145	0.00175104	790.935	814.212	893.971	904.077	887.614	887.718	766.994	797.229	708.783	673.754	843.005	746.702
Mast2	1094.66	0.164426	0.00172791	1093.94	1082.73	1253.61	1135.07	1232.02	1139.92	1015.87	1104.54	966.736	1064.67	989.658	1057.14
Mospd1	195.153	-0.358963	0.00175176	181.581	174.474	169.546	183.468	153.625	166.134	240.581	187.95	279.907	178.211	201.523	224.836
Mut	834.906	-0.230948	0.00171779	784.251	782.04	723.397	844.395	677.759	800.648	975.9	783.868	953.407	781.831	937.781	973.6
Nktr	906.133	0.23589	0.00170158	912.36	918.154	1017.28	953.812	1154.7	919.744	702.135	866.708	855.401	904.854	771.175	897.279
Ripk4	12.561	-1.37508	0.00172118	4.45597	8.66183	3.08266	11.0523	9.03679	6.00486	33.1836	8.01683	18.0332	14.9468	23.9433	10.3136
Scara5	23.8876	-2.2817	0.00172416	2.22799	21.0359	7.19287	7.7366	6.02453	5.00405	52.7921	2.67228	61.156	8.04826	50.8796	61.8813
Slc16a4	39.5736	-0.778806	0.00173447	26.7358	33.4099	39.047	18.7889	31.1267	26.021	50.5296	37.4119	68.2125	42.5408	30.9268	70.1322
Slc39a12	778.705	-0.261355	0.00172341	704.044	721.407	711.067	763.713	622.534	730.591	935.175	742.893	916.557	672.604	871.937	951.941
Ttll9	11.3128	-1.16268	0.00174344	7.79795	7.42443	9.24798	4.42091	6.02453	7.00567	18.1002	9.79835	18.0332	18.396	11.9717	17.533
Vamp8	140.904	-0.666495	0.0017213	95.8034	134.877	109.948	102.786	95.3883	116.094	235.302	80.1683	246.976	118.424	174.587	180.487
Brwd3	163.912	-0.328456	0.00186432	134.793	159.625	129.472	148.101	154.63	147.119	187.789	185.278	187.388	139.12	193.542	200.083
Smpdl3a	368.702	-0.315596	0.00186181	331.97	356.373	317.514	309.464	303.235	355.287	493.229	313.547	452.398	350.674	422.001	418.73
Pabpn1	1550.1	0.18737	0.00187753	1744.51	1676.68	1660.53	1517.48	1719	1581.28	1384.66	1466.19	1399.53	1710.83	1305.91	1434.62
Ctsl	1226.02	-0.293897	0.00189978	960.262	1207.71	927.88	1205.8	1029.19	1281.04	1486.48	1102.76	1529.69	1154.35	1431.61	1395.42
Piezo1	99.5536	-0.752495	0.00192698	65.7256	74.2443	66.7909	79.5765	72.2943	87.0704	150.835	66.8069	176.412	51.7388	154.634	148.515
Slc20a1	1577.46	0.147484	0.00192766	1763.45	1580.17	1726.29	1584.9	1775.23	1516.23	1459.33	1512.51	1484.21	1483.18	1573.28	1470.71
Steap4	13.5142	-1.68408	0.00192412	1.11399	8.66183	7.19287	5.52614	12.0491	4.00324	28.6586	1.78152	29.794	11.4975	20.9504	30.9407
Ccdc153	66.2584	-0.78311	0.00198217	51.2437	66.8199	46.2399	32.0516	51.2085	45.0364	134.997	67.6977	58.0198	119.574	45.8914	76.3203
Slc8a3	240.429	0.252217	0.00197435	271.814	235.107	285.66	255.308	257.046	262.212	217.202	225.362	221.103	237.998	223.471	192.864
Srek1	625.001	0.180818	0.00197538	661.712	730.069	685.378	626.665	671.735	608.492	580.713	601.262	548.052	623.165	597.586	565.183
Coro6	35.4645	0.800232	0.00199147	56.8136	35.8847	41.1021	25.4203	68.278	42.034	26.3961	25.832	16.4651	28.7438	35.915	22.6898
Cd164	1170.52	-0.321865	0.0020036	951.35	1161.92	1115.92	972.601	973.965	1069.87	1481.95	1036.84	1504.6	970.39	1265.01	1541.88
Laptm4b	1398.83	-0.166837	0.0020263	1327.88	1200.28	1408.77	1262.17	1347.49	1360.1	1622.98	1340.59	1472.45	1487.78	1416.65	1538.78
Prrg4	22.7928	-1.05443	0.00204564	12.2539	25.9855	11.3031	11.0523	12.0491	17.0138	33.9378	16.9244	47.8272	14.9468	27.9339	42.2856
Cldn1	85.465	-1.78974	0.00207282	22.2799	61.8702	42.1297	18.7889	38.1553	47.038	195.331	31.1766	190.525	17.2463	150.643	210.397
Pifo	23.1986	-1.0435	0.00208089	15.5959	13.6115	17.4684	17.6837	13.0531	14.0113	52.7921	11.5799	38.4185	17.2463	33.9197	33.0034
Syt2	187.093	0.404835	0.00208678	218.343	188.086	194.207	195.625	284.157	197.159	138.014	180.824	141.129	150.617	210.502	146.453
Rab11fip1	68.475	-0.593683	0.00215548	49.0157	55.6832	50.3501	75.1555	47.1921	51.0413	107.093	51.664	87.8138	64.3861	98.7663	83.5398
Zfp568	56.0411	-0.575076	0.00215977	27.8498	35.8847	53.4327	49.7353	51.2085	51.0413	55.8088	57.8993	83.8936	75.8836	63.8489	66.0068
Pde4a	899.129	0.174416	0.00218495	936.868	881.032	980.285	932.813	1061.32	924.748	865.037	846.221	798.165	895.656	893.885	773.517
Col4a2	409.957	0.301336	0.00221564	462.307	454.128	457.261	424.408	503.048	410.332	312.982	366.993	336.358	496.692	340.195	354.786
Elovl7	379.879	-0.924152	0.00221994	236.167	353.898	245.585	255.308	221.903	261.211	684.789	241.396	700.942	234.549	467.893	654.911
Olfr1507	3.89978	-3.76024	0.00221054	0	1.2374	0	0	2.00818	0	5.27921	0	11.7608	0	8.97875	17.533
Tgfb2	725.468	-0.234184	0.00221317	738.577	711.508	645.303	689.663	605.465	613.496	866.545	697.464	806.789	694.45	744.239	892.123
Crebzf	952.249	0.187428	0.0022283	1139.61	1018.38	1017.28	926.182	1055.3	925.749	862.02	936.187	866.377	973.839	818.064	887.997
Cnst	740.043	-0.171063	0.00224373	676.194	700.371	690.516	731.661	710.894	670.542	824.311	768.725	769.939	686.401	831.033	819.928
Slc31a1	504.15	-1.0192	0.00225808	243.964	425.667	342.175	356.989	323.316	307.249	946.487	310.875	963.6	273.641	624.522	931.314
Asah2	252.059	-0.296281	0.00232586	225.027	233.869	217.841	208.888	267.087	207.168	312.228	252.085	304.996	226.501	283.329	285.686
Clk1	1258.36	0.25659	0.00237047	1213.14	1306.7	1551.6	1261.07	1539.27	1342.09	963.079	1088.51	1071.01	1339.46	1107.38	1317.04
Znrf1	909.174	0.208747	0.00237091	962.49	879.795	941.238	915.129	1189.84	957.775	840.149	859.582	815.414	868.062	899.87	780.736
Wdr63	19.6844	-1.62376	0.00239273	12.2539	23.5107	6.16532	5.52614	2.00818	9.00729	42.9879	2.67228	41.5548	17.2463	28.9315	44.3483
Foxg1	1658.08	0.165371	0.0024025	1851.46	1649.46	1894.81	1735.21	1749.12	1636.32	1577.73	1742.32	1415.21	1590.11	1514.42	1540.85
Ccnl2	505.29	0.240211	0.0024372	560.339	548.17	489.115	506.195	644.624	532.431	398.958	460.522	475.135	497.842	510.791	439.358
Acad8	444.557	-0.326629	0.00244621	385.442	419.48	364.781	410.04	403.643	386.312	589.009	402.623	556.677	354.123	541.718	520.835
Mif	1077.77	-0.190784	0.00250554	970.288	879.795	978.23	1073.18	1047.26	1089.88	1090.53	1089.4	1278	1054.32	1191.18	1191.22
Slc15a2	348.664	0.242947	0.00250386	436.685	386.07	386.36	363.62	348.418	350.283	357.478	326.018	332.438	313.882	305.278	277.435
5031425E22Rik	175.995	0.302772	0.00254589	171.555	201.697	198.318	183.468	202.826	208.168	147.818	141.631	174.844	159.815	182.568	139.233
Arsg	408.117	-0.373075	0.00259688	337.54	341.524	363.754	328.253	348.418	415.336	520.38	327.799	554.325	343.776	475.874	540.43
Cap1	4144.88	-0.0960164	0.00259087	4064.96	4084.67	3900.59	3996.51	4041.45	3955.2	4331.97	4354.92	4268.38	4427.69	3980.58	4331.69
Cbfb	433.374	0.192735	0.00259245	423.317	511.048	439.793	450.933	476.942	474.384	422.337	392.825	416.332	389.766	415.018	387.79
Ccbe1	283.486	-0.312053	0.00257823	253.99	267.279	236.337	246.466	258.051	256.207	279.798	310.875	369.288	295.486	245.419	382.633
Cd24a	159.308	-0.513713	0.00259922	132.565	144.776	137.692	123.786	109.446	140.113	282.061	116.689	160.731	164.414	174.587	224.836
Col6a3	50.6283	-0.896432	0.00263023	24.5078	39.5969	35.9643	37.5778	37.1513	37.03	90.5008	29.395	45.475	129.922	49.882	50.5364
Lca5l	8.53161	-1.37741	0.00259497	5.56997	1.2374	4.11021	5.52614	5.02044	7.00567	14.3293	18.7059	15.681	6.89851	7.98111	10.3136
Marcks	1266.69	0.203226	0.0026315	1464.9	1379.71	1446.79	1303.06	1272.18	1271.03	1357.51	1255.97	1031.81	1083.07	1120.35	1213.91
Nr2c1	152.095	-0.33823	0.00263926	140.363	152.201	126.389	146.995	115.47	126.102	166.672	200.421	149.754	144.869	180.573	175.33
Perp	88.428	-1.34272	0.00263278	53.4717	86.6183	46.2399	32.0516	38.1553	44.0356	132.734	35.6303	216.398	48.2895	135.679	191.832
Slc25a5	2999.64	-0.124497	0.00263855	2994.41	2971.01	2852.49	2886.86	2786.34	2740.22	3276.88	3076.68	3385.54	3011.2	3014.87	2999.18
Ssh3	144.81	0.380549	0.00254167	163.757	149.726	137.692	158.048	196.801	174.141	122.93	123.815	92.5181	143.719	145.655	128.919
Tmem240	227.491	0.311236	0.00259656	276.27	206.647	280.522	235.414	291.185	222.18	229.269	199.53	197.581	174.762	217.485	199.052
Tuba1c	72.4409	-1.44918	0.00262694	21.1659	47.0214	33.9092	29.8412	39.1594	62.0502	150.08	18.7059	174.844	47.1398	124.705	120.669
Slc28a3	6.93145	-2.46379	0.00267469	0	3.71221	1.02755	1.10523	1.00409	6.00486	18.8543	2.67228	27.4418	0	8.97875	12.3763
C2cd5	614.55	0.246755	0.00269949	673.966	582.818	644.276	583.561	813.311	699.566	539.234	573.649	496.305	601.32	606.565	560.026
Srrt	1081.14	0.157769	0.00270164	1242.1	1155.74	1176.55	1099.7	1136.63	1028.83	1020.4	1018.14	984.769	1110.66	966.712	1033.42
Tmem27	13.5159	-3.70839	0.0027017	0	8.66183	0	1.10523	1.00409	1.00081	39.9712	1.78152	43.9069	0	36.9126	27.8466
0610010B08Rik	262.049	0.34128	0.00279787	292.98	273.466	305.183	335.989	247.006	306.248	266.223	269.9	261.089	188.559	218.483	179.456
Loxl2	15.8361	-1.53403	0.00280498	7.79795	13.6115	4.11021	6.63137	10.0409	7.00567	31.6753	8.90759	40.7707	2.2995	16.9599	40.2229
Metrn	476.287	-0.282949	0.00276124	384.328	372.459	434.655	424.408	421.717	540.437	554.317	445.379	603.72	504.741	549.699	479.58
Myo7a	264.42	-0.429483	0.00278264	222.799	228.92	201.4	218.835	234.957	246.199	352.953	193.295	358.312	220.752	320.242	374.382
Ptprd	1926.35	0.162491	0.0027354	2012.99	1915.5	2072.57	1826.94	2309.4	2067.67	1764.77	1943.64	1741.38	1741.87	1850.62	1868.82
Rbm47	41.3524	-1.72913	0.00272273	6.68396	28.4603	25.6888	13.2627	22.0899	19.0154	119.914	11.5799	99.5746	14.9468	63.8489	71.1635
Ric1	537.563	0.192456	0.00279903	568.136	589.005	599.063	532.72	617.514	530.429	460.8	513.968	485.328	532.335	475.874	545.587
Sept10	95.9241	-0.528135	0.00276312	94.6894	91.5679	75.0114	72.9451	78.3189	61.0494	164.41	90.8574	127.8	79.3328	104.752	110.355
Slc12a4	328.635	-0.428655	0.00274385	262.902	300.689	289.77	243.15	288.173	297.24	432.141	247.631	449.262	285.138	343.188	504.333
Sumf1	399.417	-0.230739	0.00277778	407.721	350.186	390.47	383.514	339.382	336.272	456.275	389.262	462.591	385.167	425.992	466.173
Thumpd3	427.009	-0.301843	0.00279016	403.265	439.279	375.057	354.778	352.435	373.302	564.122	381.245	498.657	388.616	452.928	540.43
Sox12	245.463	0.316478	0.00282683	337.54	292.028	279.494	248.676	248.01	230.186	236.056	252.975	214.046	218.453	204.516	183.581
Tbata	46.7783	-0.617082	0.00287783	25.6218	45.784	45.2123	45.3144	30.1226	30.0243	50.5296	64.1346	61.9401	50.589	40.9032	71.1635
1700028P14Rik	14.7571	-1.15015	0.00291835	10.0259	6.18702	8.22042	6.63137	14.0572	10.0081	34.692	13.3614	22.7375	10.3478	12.9693	27.8466
Ddx26b	374.887	0.273737	0.00293294	428.887	391.02	424.379	334.884	488.991	391.317	319.015	307.312	348.119	374.819	307.273	382.633
Igfbp2	658.392	-1.3875	0.00293467	280.726	603.853	362.726	407.829	231.944	298.241	1324.33	281.48	1489.7	244.897	1105.38	1269.6
Nqo1	62.2636	-0.835921	0.00290332	41.2177	60.6328	51.3776	32.0516	32.1308	52.0421	125.947	41.8657	123.096	42.5408	64.8465	79.4144
Ppp1r3b	45.2085	-1.02679	0.00291254	20.0519	42.0718	25.6888	24.315	24.0981	43.0348	86.7299	22.269	105.063	29.8935	40.9032	78.383
Sipa1	162.738	0.299539	0.00292615	192.721	170.762	152.078	200.046	172.703	189.153	156.868	136.286	144.266	160.965	134.681	142.327
Pou3f1	934.209	0.332489	0.00296009	1013.73	909.492	1334.79	952.707	1099.48	936.758	874.087	1051.1	599.8	828.97	773.17	836.429
Rbm33	715.478	0.249574	0.00296476	753.059	739.968	771.692	704.031	938.822	752.609	543.005	685.884	682.125	677.203	589.605	747.733
Cndp1	13.437	-1.81074	0.00301147	1.11399	11.1366	1.02755	7.7366	5.02044	10.0081	33.9378	3.56303	31.3621	3.44925	21.9481	30.9407
Pxdn	796.691	0.2208	0.00302024	872.257	716.457	928.908	888.604	874.561	858.695	616.914	771.397	715.839	816.323	710.319	790.018
Sfpq	1982.31	0.152414	0.00305156	2215.73	2169.17	2232.87	1971.73	2078.46	1854.5	1848.48	1953.43	1818.22	1821.21	1810.71	2013.21
Hs6st2	540.078	-0.259492	0.00310864	512.437	517.235	473.702	480.774	561.285	405.328	639.539	529.111	536.292	518.538	672.409	634.284
4933421O10Rik	150.298	0.302464	0.00314598	167.099	158.388	165.436	182.363	171.699	152.123	122.176	141.631	153.674	117.275	138.672	133.045
Eml1	716.432	0.178553	0.00316663	712.956	762.241	686.405	785.818	850.462	764.619	639.539	683.212	651.547	648.46	732.267	679.663
Ints10	628.043	0.202047	0.00324085	688.448	645.925	664.827	716.188	727.964	585.474	552.055	620.859	514.338	597.871	628.513	594.061
Ccdc108	46.9349	-0.855488	0.00326894	23.3939	43.3092	28.7715	33.1569	37.1513	35.0283	80.6965	18.7059	76.053	57.4875	44.8938	84.5712
Inha	93.8431	0.385549	0.00327585	93.5754	124.978	115.086	100.576	100.409	103.083	71.6465	71.2607	88.5979	82.7821	96.771	77.3517
Sdhd	956.974	-0.138699	0.0032825	822.127	898.356	938.156	967.075	925.769	913.739	974.392	1002.1	1031.81	985.337	1029.56	995.258
Sncb	2566.43	0.141149	0.00333621	2642.39	2479.76	2710.68	2569.66	2961.06	2782.25	2316.07	2377.43	2505.83	2505.31	2615.81	2330.86
Acnat1	5.11921	-2.58137	0.0033739	1.11399	3.71221	2.05511	2.21046	0	0	16.5918	0	17.2491	2.2995	8.97875	7.21949
Hfe	79.6998	-0.628863	0.0033692	51.2437	68.0573	50.3501	89.5235	55.2248	62.0502	104.076	55.227	127.016	64.3861	113.731	115.512
Plekhm2	950.292	0.199205	0.00334673	1007.05	873.608	1068.65	943.865	1070.36	1126.91	898.975	919.263	840.504	999.134	828.04	827.147
Pon3	66.4054	-1.60188	0.00335805	24.5078	54.4458	24.6613	32.0516	20.0818	42.034	135.751	17.8152	148.186	21.8453	118.719	156.766
Eif2ak4	297.889	0.244456	0.00339963	301.892	268.517	360.671	334.884	349.423	320.259	254.911	252.085	291.667	289.737	278.341	272.278
Btd	131.66	-0.420989	0.00343747	113.627	124.978	100.7	110.523	119.486	107.087	154.606	100.656	185.036	129.922	147.651	185.644
Col5a1	93.3202	0.614391	0.00343169	95.8034	131.165	104.81	65.2085	192.785	87.0704	61.088	67.6977	79.1892	77.0333	85.797	72.1949
Adrbk1	2316.87	0.119106	0.0034706	2474.18	2221.14	2481.54	2376.24	2480.1	2436.97	2270.82	2297.27	2107.53	2309.85	2237.7	2109.12
E230013L22Rik	8.42957	-2.25236	0.00346584	1.11399	6.18702	3.08266	4.42091	1.00409	2.00162	19.6085	0.890759	25.0897	0	11.9717	25.7839
Nek5	15.9154	-1.25801	0.00347624	10.0259	13.6115	7.19287	11.0523	10.0409	5.00405	27.9044	7.12607	43.9069	10.3478	17.9575	26.8152
Fndc9	17.9077	-1.27118	0.00353314	10.0259	8.66183	8.22042	8.84183	11.045	16.013	48.2671	16.0337	16.4651	47.1398	16.9599	7.21949
Prrg3	423.536	0.197306	0.00356113	444.483	452.89	460.344	418.882	479.954	457.37	368.037	420.438	387.322	359.872	441.954	390.884
Srrm4	406.631	0.246448	0.0035909	408.835	383.595	454.178	438.776	520.118	441.357	337.115	405.295	392.026	323.08	408.034	367.163
Kazn	521.542	0.203466	0.00360203	569.25	539.508	504.528	519.457	598.436	617.5	536.971	469.43	438.285	482.895	476.871	505.364
Dnah6	89.6902	-1.08077	0.0036461	52.3577	81.6687	38.0195	47.5248	57.233	69.0559	184.772	29.395	143.481	101.178	111.736	159.86
Pcolce	108.554	-1.71738	0.00369432	41.2177	106.417	45.2123	44.2091	29.1185	38.0308	196.085	26.7228	298.724	31.0433	234.445	211.428
Htra1	2235.75	0.126217	0.00372109	2235.78	2245.89	2528.81	2303.3	2350.57	2332.89	2133.56	2293.7	2015.01	2163.83	2039.17	2186.47
Rpn1	1941.37	-0.127163	0.0037183	1800.21	1910.55	1832.13	1926.41	1832.46	1840.49	2118.47	1915.13	2178.1	1883.29	2080.08	1979.17
Gm14322	169.617	0.287576	0.00378544	187.151	189.323	182.904	195.625	197.805	167.135	163.656	175.479	144.266	157.516	146.653	127.888
Ppp1r36	24.7376	-0.931065	0.00381557	17.8239	27.2229	14.3857	17.6837	13.0531	13.0105	58.8255	19.5967	32.1461	22.995	21.9481	38.1602
Acox2	7.04804	-2.14156	0.00382621	0	9.89924	2.05511	2.21046	0	2.00162	21.871	2.67228	21.9535	5.74875	9.97639	6.18813
Cspg5	3277.95	0.130413	0.00384862	3562.55	3322.43	3602.6	3473.73	3164.88	3429.77	3218.06	3180.01	2994.29	3187.11	3341.09	2858.92
Plvap	82.3778	-0.539319	0.00385081	55.6997	80.4313	60.6256	67.4189	53.2167	86.0696	93.5175	73.933	110.551	64.3861	112.733	129.951
Chrnb4	7.15427	-1.95786	0.00393931	6.68396	4.94962	0	2.21046	4.01635	0	17.346	1.78152	12.5448	5.74875	10.974	19.5958
Lgals1	193.945	-0.437454	0.00393181	164.871	167.05	182.904	152.522	138.564	184.149	227.76	168.353	317.541	151.767	228.459	243.4
Adh1	6.71664	-1.77832	0.00397179	1.11399	2.47481	3.08266	7.7366	1.00409	3.00243	14.3293	4.45379	18.8172	2.2995	11.9717	10.3136
Etfa	624.475	-0.198618	0.00396631	565.908	650.875	561.044	592.403	544.216	578.468	751.911	570.086	685.261	662.257	677.397	653.88
Spata18	13.2791	-1.18804	0.0039933	6.68396	11.1366	7.19287	8.84183	5.02044	10.0081	31.6753	8.01683	16.4651	19.5458	8.97875	25.7839
Exoc4	1069.99	-0.154741	0.00400793	1082.8	1077.78	1001.86	1010.18	969.949	940.761	1150.11	1147.3	1219.98	1012.93	1111.37	1114.9
Gm1110	3.4303	-2.73054	0.00404505	0	1.2374	0	1.10523	1.00409	2.00162	4.52504	0	5.48836	3.44925	9.97639	12.3763
Cntn1	7886.47	-0.113249	0.0040593	7584.06	7773.38	7811.46	7796.28	7340.89	7157.79	8207.67	8233.28	7762.9	7724.03	8373.18	8872.75
Snrnp200	2241.87	-0.123301	0.00409083	2251.38	2102.35	2068.46	2272.35	2037.29	2144.73	2256.49	2499.47	2293.35	2397.23	2377.37	2201.94
Ccdc162	15.2224	-1.15749	0.00414016	13.3679	14.8489	8.22042	5.52614	5.02044	10.0081	27.9044	6.23531	29.0099	24.1448	23.9433	14.439
Gsta4	739.694	-0.167704	0.00413466	653.914	746.155	680.24	740.503	647.637	717.58	836.378	758.036	828.743	712.846	792.125	762.172
Malat1	6444.04	0.408856	0.00415816	8328.21	6224.15	8070.4	5741.66	8877.14	6862.55	4338.76	5209.16	5663.21	6804.23	4783.68	6425.35
Rbm39	3021.05	0.0925183	0.00419354	3053.46	3249.42	3155.61	3116.74	3133.76	3005.43	2998.59	3011.66	2887.66	2788.15	2923.08	2929.05
Pdpn	192.043	-0.439455	0.00425815	137.021	183.136	140.775	187.889	138.564	191.155	200.61	144.303	272.066	187.409	252.403	269.184
Atp11b	772.051	0.195264	0.0042891	852.205	837.723	921.715	752.661	870.544	710.575	702.135	688.556	777.779	749.638	656.447	744.639
Fam160a1	88.5192	-0.490248	0.00431106	69.0676	79.1939	80.1491	78.4712	61.2494	75.0607	114.634	71.2607	144.266	77.0333	109.74	102.104
Mdm4	911.85	0.157817	0.00430916	1011.51	908.255	1009.06	961.549	1004.09	871.705	790.374	893.431	836.583	872.661	860.963	922.032
Endou	20.6348	0.858814	0.00434359	25.6218	30.9351	17.4684	25.4203	26.1063	34.0275	20.3627	16.9244	5.48836	13.797	14.9646	16.5017
Jam3	402.857	0.207295	0.00434707	479.017	412.056	465.481	406.724	435.774	393.318	422.337	363.43	368.504	371.37	351.169	365.1
Tcn2	302.993	-0.726241	0.00434501	218.343	227.682	189.07	264.15	195.797	275.223	421.583	202.202	493.169	205.805	450.933	491.957
Mmp15	203.784	-0.320474	0.00442677	189.379	191.798	192.152	160.258	169.691	185.15	251.894	169.244	236.784	194.308	262.379	242.369
Postn	29.9298	-0.975662	0.00442167	18.9379	37.1221	13.3582	24.315	10.0409	18.0146	52.038	12.4706	45.475	45.99	32.9221	48.4737
1810020O05Rik	4.81642	-1.80861	0.00448651	3.34198	1.2374	0	1.10523	4.01635	3.00243	9.05008	6.23531	6.27242	9.19801	2.99292	11.3449
Gpx3	80.0638	-0.490541	0.00452039	61.2696	63.1076	64.7358	58.5771	69.2821	82.0664	115.389	59.6808	97.2224	117.275	93.7781	78.383
Parva	1176.88	-0.186587	0.00451619	1031.56	1180.48	1071.74	1103.02	1116.55	1106.9	1321.31	1135.72	1446.58	1088.81	1212.13	1307.76
Tctex1d4	4.57891	-2.04602	0.00452253	4.45597	1.2374	3.08266	0	2.00818	0	14.3293	5.34455	7.05647	10.3478	3.99056	3.09407
Eml5	837.204	0.220975	0.00457511	1005.94	840.198	911.439	813.448	1029.19	806.653	696.856	905.011	794.245	742.739	729.274	771.454
Gm11744	30.3474	-1.12324	0.00455616	22.2799	17.3237	19.5235	17.6837	24.0981	14.0113	55.8088	8.90759	71.3487	13.797	49.882	49.5051
Slc29a4	269.71	-0.853305	0.00458063	200.519	220.258	156.188	201.152	162.662	213.172	432.141	170.135	565.301	160.965	363.141	390.884
Uggt2	286.969	0.29332	0.0045496	348.68	318.013	355.533	278.518	349.423	246.199	234.548	299.295	246.192	227.651	269.363	270.215
Ulk4	58.4977	-0.599908	0.00457284	44.5597	35.8847	31.8541	55.2614	61.2494	50.0405	96.5342	45.4287	60.372	64.3861	71.83	84.5712
Atp5k	437.6	0.256292	0.00468522	541.401	491.25	434.655	448.723	488.991	456.369	397.449	377.682	493.953	382.867	414.02	323.846
Hcn3	110.98	0.356844	0.00468093	139.249	107.654	126.389	144.785	130.531	98.0793	87.4841	92.6389	99.5746	111.526	92.7804	101.073
Rev3l	740.305	-0.150804	0.00468442	687.334	709.033	734.7	725.03	709.89	646.523	785.849	744.674	839.72	762.285	737.255	801.363
Prelp	506.667	-0.379433	0.00473992	386.556	525.897	402.801	443.197	415.692	469.38	597.305	330.471	711.919	546.132	621.529	629.127
Prdx6	2486.6	0.143738	0.00477627	2536.56	2438.92	2409.61	2596.18	2718.07	2959.39	2413.35	2226.9	2310.6	2355.84	2485.12	2388.62
Pnn	1591.96	0.157202	0.00483571	1783.5	1644.51	1684.16	1511.95	1888.69	1555.26	1431.42	1535.67	1479.51	1599.3	1443.58	1546
Mitf	152.125	-0.486102	0.00486436	128.109	138.589	125.361	117.154	132.54	120.097	220.973	126.488	203.853	95.4293	206.511	210.397
Mysm1	495.147	0.177043	0.00489238	571.478	534.559	510.694	521.668	525.138	488.395	464.571	487.245	425.74	486.345	433.973	491.957
Rassf9	22.6065	-0.747288	0.00489302	22.2799	18.5611	14.3857	14.368	12.0491	20.0162	27.9044	25.832	32.9302	21.8453	22.9457	38.1602
Sfxn3	826.7	0.16925	0.00493471	849.977	842.673	914.522	843.289	967.941	827.67	754.927	811.481	699.374	835.869	828.04	744.639
Srrm3	408.481	0.210376	0.00497256	450.053	365.034	433.627	457.565	488.991	430.348	385.383	379.463	335.574	398.964	392.072	384.696
Mr1	108.327	-0.545422	0.0049999	88.0055	105.179	95.5624	79.5765	78.3189	83.0672	150.835	75.7145	159.947	77.0333	141.665	165.017
Socs3	29.9436	0.683393	0.00506165	28.9638	25.9855	31.8541	49.7353	36.1472	48.0389	18.1002	17.8152	27.4418	26.4443	20.9504	27.8466
Sod3	142.484	-0.460395	0.00505817	101.373	136.115	124.334	98.3653	121.495	139.113	199.102	106	210.126	126.473	190.549	156.766
Pef1	546.954	-0.195621	0.00510073	457.851	504.861	553.851	446.512	517.105	578.468	576.188	606.607	611.56	587.523	586.612	536.305
Cdk2ap1	420.568	0.292359	0.0051413	497.955	511.048	565.154	385.725	394.607	426.345	377.087	452.505	397.514	312.732	364.138	362.006
Ddo	141.917	-0.339488	0.00513094	139.249	122.503	105.838	123.786	109.446	152.123	177.985	135.395	178.764	154.067	164.61	139.233
Txnip	443.539	-0.354998	0.00516166	394.354	467.739	299.018	443.197	328.337	403.326	441.191	343.833	558.245	508.19	563.666	571.371
Efhd2	2153.76	0.198923	0.00520436	2016.33	1924.16	2329.46	2422.66	2607.62	2509.03	2023.45	2079.03	1927.2	1978.72	2197.8	1829.63
Clec7a	45.5148	0.932217	0.00528348	35.6478	38.3595	27.7439	90.6287	54.2207	111.09	21.871	15.1429	39.2026	39.0915	31.9245	41.2542
Fgf11	368.256	0.246371	0.00527485	407.721	378.646	481.922	415.566	327.333	385.312	336.361	334.035	308.132	339.177	322.237	382.633
Rbpms2	31.0001	-0.6853	0.00528352	21.1659	34.6473	27.7439	24.315	16.0654	19.0154	27.1502	40.0841	44.691	44.8403	27.9339	44.3483
Ubqln4	1476.12	0.139927	0.00525194	1577.41	1413.12	1537.22	1486.53	1639.68	1627.32	1414.83	1452.83	1351.71	1518.82	1400.69	1293.32
Zranb2	2410.49	0.133347	0.00525381	2608.97	2669.08	2623.34	2571.87	2356.59	2305.87	2293.44	2394.36	2324.71	2177.63	2162.88	2437.09
Kcnab3	350.443	0.27124	0.00532349	388.784	388.545	409.994	319.411	404.647	387.313	284.323	342.942	292.451	282.839	407.037	297.03
Snrnp48	151.84	0.293129	0.00532502	179.353	165.812	174.684	173.521	168.687	141.114	143.293	154.101	115.256	141.419	128.695	136.139
Cldn10	394.605	0.22733	0.00534746	434.457	466.502	408.966	445.407	369.504	433.351	372.562	390.152	381.833	288.587	387.084	356.849
Tjap1	108.6	0.378276	0.0053537	105.829	110.129	107.893	132.627	137.56	141.114	105.584	89.0759	83.1095	121.874	82.804	85.6025
Gpi1	7582.95	-0.0817669	0.00538232	7408.05	7048.26	7604.92	7603.97	7278.63	7258.87	7790.61	7868.96	7602.17	8111.49	7854.41	7564.99
Tbr1	542.043	0.285604	0.00537692	606.012	553.12	650.441	530.51	709.89	524.424	514.346	572.758	460.238	384.017	567.657	431.107
Atp6ap1	3992.31	-0.0814754	0.00542004	3916.8	3927.52	3955.05	3810.83	3808.51	3859.12	4204.52	4052.06	3963.38	4104.61	4276.88	4028.48
Pcdh20	2031.32	-0.154109	0.00542525	1853.68	2024.39	1814.66	2114.3	1780.25	1953.58	2126.77	2244.71	2175.74	2030.46	1926.44	2330.86
D030047H15Rik	18.7476	0.92088	0.00546591	22.2799	28.4603	20.5511	22.1046	38.1553	15.0121	6.78756	19.5967	10.1927	19.5458	11.9717	10.3136
Ocln	208.861	-0.446369	0.00545411	210.545	193.035	207.566	152.522	140.572	158.128	272.257	173.698	292.451	159.815	239.433	306.313
Pld5	58.2878	-1.31	0.00547004	33.4198	39.5969	31.8541	19.8941	38.1553	38.0308	148.572	35.6303	62.7242	179.361	29.9292	42.2856
Zc3h11a	1155.65	0.173072	0.00552273	1341.25	1127.28	1233.06	1097.49	1349.49	1194.97	1017.38	1065.35	1033.38	1194.59	1059.49	1154.09
Nek1	480.25	0.20894	0.00561417	505.753	512.286	474.729	464.196	600.445	529.428	465.325	405.295	405.355	488.644	462.905	448.64
Fndc4	831.364	0.156557	0.00563607	858.889	843.91	920.687	866.499	839.417	922.746	758.698	792.775	718.192	891.057	764.192	799.301
Ogfod3	77.7713	-0.4463	0.00564138	57.9276	61.8702	71.9287	72.9451	57.233	74.0599	88.9924	76.6052	124.664	72.4343	82.804	91.7907
St6galnac2	64.7809	-1.13569	0.0056565	55.6997	40.8344	34.9368	39.7882	36.1472	36.0291	98.0425	30.2858	137.209	29.8935	83.8017	154.703
Slco1a5	9.29067	-1.93064	0.00571301	2.22799	9.89924	3.08266	3.31569	2.00818	3.00243	21.871	0	25.8737	3.44925	10.974	25.7839
Aldob	7.38021	1.49503	0.0057778	6.68396	12.374	7.19287	14.368	16.0654	8.00648	0	1.78152	3.13621	5.74875	5.98583	7.21949
R3hdm1	1469.34	0.187347	0.00576231	1604.15	1569.03	1657.44	1462.22	1745.1	1348.09	1340.92	1546.36	1200.38	1353.26	1378.74	1426.36
Tmed3	281.714	-0.280553	0.00578229	230.597	247.481	255.861	251.992	232.948	309.25	355.97	268.118	352.039	273.641	325.23	277.435
Wdr19	280.622	-0.24847	0.00577468	279.612	264.805	219.896	293.991	251.022	232.188	303.932	326.908	311.269	263.293	284.327	336.222
Zfpm1	354.094	0.3585	0.00573352	445.597	285.84	377.112	447.618	440.795	389.315	327.311	395.497	246.976	316.182	233.448	343.441
Fads2	1099.84	-0.13927	0.00582078	958.034	1003.54	1084.07	1103.02	1042.24	1089.88	1236.84	1133.94	1111	1129.06	1209.14	1097.36
Slc24a5	33.9791	-1.94789	0.0058339	8.91194	27.2229	6.16532	7.7366	26.1063	8.00648	85.9758	16.0337	79.1892	2.2995	65.8442	74.2576
Dtx1	829.057	0.165912	0.00586793	900.106	803.076	922.742	838.868	899.663	891.721	769.257	766.943	750.338	835.869	873.932	696.165
Pcdha1	61.1004	-0.510091	0.00588115	42.3317	56.9206	44.1848	60.7876	46.188	51.0413	58.0713	63.2439	54.8836	89.6806	96.771	69.1008
Cgnl1	467.721	-1.17136	0.0059161	262.902	470.214	193.18	271.886	227.928	300.243	848.445	219.127	993.394	202.356	682.385	940.596
Kbtbd3	102.254	-0.32035	0.00592257	92.4614	87.8557	85.2869	88.4183	96.3924	95.0769	109.355	130.051	111.335	112.676	106.747	111.386
Rbm25	1775.46	0.148889	0.00591032	1935.01	1783.1	1908.17	1772.79	2024.24	1775.44	1678.79	1662.16	1688.06	1830.4	1476.51	1770.84
Ncaph2	1395.03	0.121884	0.00602632	1457.1	1450.24	1495.09	1416.9	1450.91	1450.17	1243.63	1436.79	1344.65	1414.19	1306.91	1273.72
Klhl17	266.428	0.259721	0.00606041	267.358	259.855	289.77	282.939	357.455	282.228	223.235	257.429	246.192	273.641	209.504	247.525
Sowahb	72.2104	0.619155	0.00606062	105.829	59.3954	93.5073	53.051	108.441	105.085	67.1214	61.4624	58.0198	35.6423	80.8088	38.1602
Hmga1	510.717	0.216378	0.00615226	516.893	472.689	568.237	570.298	573.334	594.481	507.559	492.59	511.986	398.964	501.812	419.762
Tbcd	621.637	-0.163873	0.00614504	585.96	590.242	613.449	537.141	602.453	589.477	679.51	577.212	701.726	648.46	657.444	676.569
Trps1	484.31	-0.206646	0.00613722	457.851	483.825	453.151	456.459	375.529	474.384	549.792	535.346	535.507	492.093	443.949	553.838
Ankrd23	15.3329	0.953014	0.00617564	8.91194	29.6977	20.5511	15.4732	21.0858	25.0202	6.78756	8.90759	10.1927	14.9468	7.98111	14.439
Notch2	422.28	-0.337605	0.00621993	402.152	373.696	392.525	404.514	303.235	364.295	423.845	379.463	649.979	365.621	506.801	501.239
Tmem205	228.648	-0.240081	0.00625377	193.835	221.495	228.117	191.205	188.769	234.189	223.989	251.194	262.657	241.448	260.384	246.494
Cdkn1c	145.078	-1.35318	0.00630124	50.1297	152.201	91.4522	54.1562	70.2862	72.0583	352.199	49.8825	364.584	72.4343	212.497	199.052
Gpt	110.984	0.329774	0.00630419	124.767	102.705	129.472	104.997	146.597	132.107	91.255	100.656	105.063	94.2796	96.771	103.136
Rnf152	108.43	-0.521753	0.00631104	70.1816	138.589	85.2869	67.4189	88.3597	86.0696	134.243	98.8742	169.355	82.7821	137.674	142.327
D630039A03Rik	8.40079	-1.45248	0.00643538	3.34198	6.18702	4.11021	3.31569	5.02044	5.00405	10.5584	1.78152	14.1129	6.89851	22.9457	17.533
Lrp2	23.392	-0.780485	0.00650238	12.2539	21.0359	16.4408	14.368	21.0858	18.0146	40.7254	20.4875	25.0897	40.2413	17.9575	33.0034
Mpp6	519.991	0.203767	0.006503	551.427	645.925	556.934	552.614	496.019	541.438	524.905	525.548	452.398	418.509	501.812	472.361
Ptms	6250.49	0.146281	0.00654198	6839.92	6266.22	6786.99	6457.85	6803.7	6244.05	6177.43	6087.45	5401.33	6775.48	5766.35	5399.15
Oaz1-ps	24.355	8.16255	0.00659137	0	0	122.279	134.838	35.1431	0	0	0	0	0	0	0
Tmem114	47.8876	-0.527937	0.00656603	43.4457	28.4603	41.1021	43.1039	35.1431	43.0348	52.038	66.8069	42.3388	68.9851	65.8442	44.3483
Tmigd3	3.54	-3.09772	0.00657863	1.11399	1.2374	0	1.10523	0	1.00081	0	1.78152	0.784052	18.396	13.9669	3.09407
Angptl2	68.6346	-1.58357	0.00660644	16.7099	58.158	36.9919	23.2098	43.1758	28.0227	126.701	16.9244	163.083	18.396	141.665	150.578
Dusp11	509.781	0.212633	0.00665656	591.53	544.458	511.721	491.827	602.453	539.436	466.079	389.262	474.351	498.992	468.89	538.368
Msx1	111.18	-1.18755	0.00667499	38.9898	106.417	87.342	69.6294	48.1962	57.0461	245.106	43.6472	263.441	70.1348	153.636	150.578
Agtrap	178.685	-0.384305	0.00672207	133.679	175.711	132.554	170.205	138.564	180.146	205.889	130.051	254.033	202.356	206.511	214.522
Aco2	6995.51	-0.0831998	0.0067795	6841.03	6450.59	6870.22	6781.68	6730.4	7079.73	7101.3	6927.43	7044.71	7315.87	7472.32	7330.88
Amy1	115.624	0.356974	0.00677362	116.969	136.115	126.389	108.312	163.666	126.102	89.7466	94.4204	107.415	125.323	86.7946	106.23
A230065H16Rik	12.0727	-2.63049	0.00691226	1.11399	2.47481	4.11021	3.31569	4.01635	5.00405	46.7587	2.67228	1.5681	66.6856	1.99528	5.15678
C1galt1c1	311.004	-0.250942	0.00683028	304.12	347.711	282.577	286.254	238.973	248.201	383.874	316.219	327.734	313.882	343.188	339.316
Cmtm8	18.6326	-0.878432	0.00689548	11.1399	11.1366	12.3306	11.0523	10.0409	23.0186	34.692	14.2521	24.3056	20.6955	18.9551	31.972
Gas2	86.0879	0.358613	0.0068606	90.2334	111.366	98.6451	97.2601	91.372	91.0737	77.6798	81.059	60.372	85.0816	79.8111	69.1008
Guf1	279.364	0.221613	0.00689914	299.664	287.078	332.927	277.412	326.329	280.227	254.156	292.169	245.408	266.742	233.448	256.808
Hook1	668.409	0.179462	0.00694793	718.526	756.054	736.755	692.978	767.123	589.477	612.389	685.884	610.776	607.069	608.56	635.315
Map3k15	27.3324	-0.739444	0.00688126	21.1659	19.7985	23.6337	15.4732	22.0899	21.017	51.2838	17.8152	34.4983	24.1448	38.9079	38.1602
Mlip	49.1865	0.490787	0.00693843	71.2956	49.4962	51.3776	47.5248	72.2943	52.0421	35.4461	34.7396	43.1229	43.6905	45.8914	43.3169
Mxi1	1012.06	0.153577	0.0068988	1155.21	1062.93	1038.86	1080.91	1089.44	970.785	1001.54	1021.7	890.683	869.212	1014.6	948.847
Rsrc1	624.219	0.143268	0.00694863	626.064	695.421	632.973	625.559	692.821	657.532	591.272	577.212	588.823	601.32	576.635	625.002
Tctn2	168.142	-0.352623	0.00689874	154.845	124.978	196.263	149.206	135.552	125.101	214.939	140.74	192.093	185.11	190.549	208.334
Tmem86a	172.661	-0.432797	0.0068968	157.073	165.812	124.334	160.258	112.458	163.132	214.185	120.252	257.953	169.013	199.528	227.93
Abcc5	1251.22	0.182987	0.00704642	1415.89	1258.44	1450.9	1206.91	1445.89	1201.97	1118.44	1274.68	1136.88	1317.61	1112.37	1074.67
Atp11c	303.45	-0.722374	0.00709495	237.281	295.74	204.483	215.52	242.989	179.145	450.241	224.471	544.132	181.661	384.091	481.643
Frzb	388.57	-0.192161	0.00708443	402.152	353.898	368.891	369.146	339.382	345.279	416.304	383.917	454.75	374.819	417.013	437.295
Pde8a	178.099	0.293752	0.00706081	190.493	212.834	205.511	173.521	221.903	174.141	177.231	131.832	174.844	143.719	149.646	181.519
Wfikkn2	34.1053	-1.90402	0.00707324	14.4819	30.9351	9.24798	8.84183	9.03679	14.0113	37.7087	2.67228	96.4384	11.4975	88.7899	85.6025
Lime1	159.909	0.451311	0.00712463	187.151	136.115	189.07	145.89	243.993	203.164	86.7299	136.286	134.073	185.11	119.717	151.609
Ttf2	34.0968	-0.732666	0.00716387	28.9638	24.7481	19.5235	18.7889	30.1226	32.0259	56.563	22.269	55.6677	25.2945	51.8772	43.3169
Aplp2	8320.64	-0.0708735	0.00726183	8219.04	8194.09	7962.51	8039.43	8364.05	7915.4	8583.25	8255.55	8315.65	8630.03	8768.25	8600.48
Snrnp70	2749.32	0.216937	0.00732469	3211.64	2657.95	3047.72	2721.07	3448.04	2642.14	2188.61	2681.18	2371.76	3075.58	2419.27	2526.82
Amt	121.716	0.343938	0.00741889	121.425	132.402	127.417	119.365	146.597	167.135	104.83	94.4204	94.8703	139.12	105.75	107.261
F11r	156.177	-0.493035	0.00743442	120.311	120.028	105.838	150.311	140.572	142.115	219.464	101.546	235.216	129.922	171.594	237.212
Lrp10	434.796	-0.312759	0.00744396	352.022	413.293	393.553	391.251	404.647	374.303	549.038	339.379	584.903	374.819	496.824	543.524
Notch1	322.165	0.256157	0.00742657	296.322	277.179	367.864	355.884	426.737	377.305	282.815	288.606	290.099	301.235	316.252	285.686
Tpd52	872.61	0.152975	0.00737888	945.78	873.608	942.266	943.865	928.781	881.713	902.745	876.507	775.427	732.391	808.088	860.151
Trim8	738.126	0.186886	0.00740275	753.059	709.033	901.164	772.555	818.332	757.613	719.481	733.094	604.504	759.985	662.432	666.256
Derl1	1111.9	-0.115231	0.00749385	1030.44	1064.17	1051.19	1100.81	1058.31	1103.89	1168.97	1155.31	1200.38	1065.82	1182.2	1161.31
Fbrsl1	434.963	0.178867	0.0074653	511.323	425.667	478.84	469.722	425.733	458.371	413.287	419.547	384.969	442.654	383.093	406.354
Igip	545.305	0.216396	0.00749153	597.1	520.947	642.221	585.771	627.555	543.44	567.138	542.472	457.886	478.296	426.99	553.838
Leng8	1098.14	0.421497	0.00752151	1310.06	1159.45	1257.72	1064.34	1665.78	1084.88	718.727	961.129	865.593	1257.83	808.088	1024.14
Fcho1	395.264	0.18223	0.00753973	425.545	433.092	418.214	390.146	426.737	427.346	335.607	411.531	385.754	373.669	373.117	342.41
Sh3glb1	1200.24	0.120912	0.00767209	1278.86	1155.74	1310.13	1290.91	1239.04	1223.99	1150.87	1152.64	1087.48	1163.55	1123.34	1226.28
Shroom3	59.2519	-0.530181	0.00767183	41.2177	61.8702	47.2674	56.3667	40.1635	45.0364	68.6298	45.4287	90.95	51.7388	78.8135	83.5398
Faim	397.635	0.171827	0.00769929	430.001	424.43	420.269	423.303	393.602	435.352	358.232	363.43	366.936	356.423	417.013	382.633
Naa40	204.238	0.228502	0.00772051	196.063	241.294	225.034	226.572	230.94	203.164	189.297	192.404	183.468	180.511	198.53	183.581
Igfbp7	213.652	-0.447959	0.00774135	173.783	206.647	170.574	236.519	130.531	168.136	239.827	204.875	308.916	143.719	285.325	294.968
Atp7a	208.516	-0.507925	0.00777362	173.783	231.395	189.07	158.048	122.499	160.13	291.111	161.227	312.837	139.12	248.412	314.563
Vwa5b2	154.981	0.324926	0.0077686	179.353	129.927	173.656	175.731	196.801	177.143	117.651	150.538	136.425	133.371	171.594	117.575
Heatr5b	698.178	-0.206392	0.00781094	672.852	555.595	621.669	599.034	757.082	679.55	668.198	803.464	689.182	740.44	833.029	758.046
Phactr2	476.791	-0.344548	0.0079048	365.39	456.602	423.352	436.565	369.504	471.381	684.789	358.976	634.298	436.905	494.829	588.904
Ralgps2	801.487	-0.138368	0.00792251	730.779	775.853	779.913	803.501	765.115	721.584	784.34	899.666	802.869	833.569	844.003	876.652
Tnfaip8	124.165	-0.440451	0.00808102	95.8034	111.366	95.5624	124.891	92.3761	113.091	161.393	89.9666	166.219	102.328	160.62	176.362
Calml4	59.6825	-1.64131	0.00815302	18.9379	50.7336	28.7715	27.6307	27.1104	21.017	161.393	10.6891	159.163	13.797	92.7804	104.167
Cd82	408.366	-0.350402	0.00814561	352.022	374.934	348.34	368.041	295.202	416.337	542.251	282.371	497.089	405.862	457.916	560.026
Mpped1	2924.09	0.171659	0.00811467	2957.65	3018.03	3520.4	2965.33	3142.8	2979.41	2598.13	3029.47	2352.94	2604.19	2907.12	3013.62
Ptgs2	346.295	-0.240328	0.00813937	360.934	352.66	289.77	292.886	290.181	320.259	367.282	373.228	423.388	426.558	324.233	334.159
2900011O08Rik	2782.28	0.126077	0.00819601	2925.35	2758.17	2792.89	2895.7	3141.79	2905.35	2577.76	2863.79	2565.42	2774.35	2772.44	2414.4
H6pd	101.751	-0.379449	0.00822829	77.9795	103.942	68.846	91.734	82.3352	107.087	116.143	99.765	134.857	94.2796	133.684	110.355
Cd59a	144.27	-1.04106	0.00825941	63.4976	144.776	60.6256	97.2601	94.3843	106.086	254.911	62.3531	254.817	86.2313	216.488	289.811
Armc3	24.1485	-0.799186	0.00829733	23.3939	18.5611	12.3306	22.1046	15.0613	15.0121	45.2504	14.2521	37.6345	24.1448	25.9386	36.0974
Fam208a	715.199	0.166556	0.00839017	757.515	777.09	854.924	751.555	710.894	685.555	665.181	671.632	637.434	677.203	639.487	753.921
Alyref	213.695	0.2525	0.00842365	255.104	227.682	249.695	228.782	222.908	211.171	228.514	199.53	167.003	177.062	188.554	208.334
Igfbpl1	12.4375	-3.0913	0.00841602	5.56997	6.18702	1.02755	0	3.01226	0	48.2671	7.12607	7.84052	60.9368	0	9.2822
Cldn22	46.2731	-0.565177	0.00846308	51.2437	29.6977	35.9643	46.4196	21.0858	39.0316	43.742	49.8825	58.0198	73.5841	49.882	56.7246
Grhl3	11.9653	-0.992794	0.00847266	7.79795	7.42443	8.22042	5.52614	11.045	8.00648	23.3794	8.01683	14.897	12.6473	14.9646	21.6585
Slc4a10	4625.23	-0.202807	0.00847918	4295.56	4971.89	4238.66	4349.07	4043.46	3911.16	5356.14	4607.89	5400.55	3837.87	5138.84	5351.7
Anp32b	959.248	0.140445	0.00861294	984.77	997.348	935.073	1080.91	971.957	1064.86	969.867	882.742	878.138	968.09	848.991	928.22
Capn6	17.6523	-1.30161	0.00861362	10.0259	21.0359	9.24798	3.31569	9.03679	9.00729	30.9211	4.45379	47.8272	8.04826	26.9363	31.972
Gmnc	50.9023	-0.538975	0.00859337	40.1038	45.784	47.2674	36.4725	41.1676	39.0316	70.8923	48.9917	70.5647	39.0915	46.889	84.5712
Jam2	638.4	0.149089	0.0086059	656.142	649.637	678.185	729.451	625.547	688.557	572.418	586.119	653.115	626.614	589.605	605.406
Proser3	16.7667	0.890958	0.0086124	12.2539	12.374	25.6888	29.8412	31.1267	19.0154	10.5584	6.23531	14.897	13.797	10.974	14.439
Samd1	206.391	0.272103	0.00859804	238.395	220.258	255.861	219.94	196.801	223.181	164.41	227.143	170.923	163.265	199.528	196.989
Rom1	58.878	-0.505175	0.00865701	57.9276	63.1076	40.0746	39.7882	47.1921	45.0364	76.1715	43.6472	86.2457	62.0866	65.8442	79.4144
Ubox5	175.787	-0.251673	0.0086514	153.731	162.1	170.574	152.522	152.621	171.138	193.823	200.421	188.957	209.255	197.533	156.766
Dnajc6	4724.7	-0.0882098	0.0087241	4755.64	4658.83	4601.38	4637.54	4478.23	4348.52	4730.17	5088.9	4679.22	5034.76	4795.65	4887.59
Max	925.255	0.133292	0.0087026	941.324	930.528	996.726	953.812	1003.08	979.793	932.912	863.145	841.288	951.994	899.87	808.583
Plekhm1	290.629	0.216969	0.00869877	259.56	292.028	321.624	344.831	335.365	319.258	264.715	285.934	243.84	264.443	273.353	282.591
Ubc	1431.56	0.160611	0.008724	1581.87	1393.32	1563.94	1335.12	1648.71	1540.25	1389.94	1272	1346.22	1529.17	1318.88	1259.29
Rrh	5.08146	-2.53099	0.00875896	3.34198	4.94962	0	0	1.00409	0	17.346	0	7.84052	1.14975	12.9693	12.3763
Ak7	70.825	-0.764849	0.0088441	62.3836	75.4817	30.8266	37.5778	48.1962	61.0494	154.606	33.8488	85.4617	104.627	57.8631	97.9788
Fnbp4	419.276	0.214819	0.00881759	433.343	442.991	494.253	438.776	487.987	406.329	362.757	409.749	447.694	374.819	325.23	407.386
Sult1c2	16.9984	-2.70557	0.00882949	0	7.42443	8.22042	5.52614	0	6.00486	31.6753	1.78152	54.8836	1.14975	40.9032	46.411
Tmem178	794.503	0.12765	0.00885744	865.573	772.141	825.125	820.08	870.544	821.665	714.956	782.086	777.779	759.985	770.177	753.921
Dsg2	71.5453	-0.566419	0.00890968	70.1816	65.5824	49.3225	53.051	44.1799	65.0526	113.126	49.8825	110.551	58.6373	105.75	73.2263
Efemp2	106.058	-0.584341	0.00889489	72.4096	94.0428	69.8736	88.4183	88.3597	97.0785	154.606	66.8069	179.548	66.6856	155.632	139.233
Tbkbp1	685.643	0.175719	0.00888382	760.857	617.465	776.83	721.714	753.066	729.59	630.489	697.464	583.335	710.546	626.517	619.845
Crygn	4.67124	-1.57879	0.00904267	1.11399	3.71221	0	3.31569	3.01226	3.00243	9.05008	8.01683	5.48836	9.19801	4.9882	5.15678
Ogt	3093.84	0.157619	0.00906508	3473.43	3511.75	3544.03	3122.27	3211.07	2716.2	2862.09	3137.25	2890.8	2770.9	2829.3	3056.94
Zmynd19	289.528	0.233049	0.00911932	310.804	327.912	354.506	318.306	287.169	281.227	318.261	277.026	249.329	259.844	242.426	247.525
Prps2	603.501	-0.305307	0.00916332	504.639	574.156	533.3	568.087	545.22	517.419	868.808	575.43	766.019	443.804	633.501	711.635
Zfp169	78.6454	0.352189	0.00916941	76.8655	91.5679	89.3971	96.1549	89.3638	85.0688	63.3506	70.3699	63.5082	66.6856	66.8418	84.5712
Ddx17	4821.77	0.135602	0.00919828	5221.29	4719.46	5011.38	4634.22	5818.69	4878.95	4259.57	4589.19	4658.84	4765.72	4637.03	4666.88
Nup37	48.4404	0.460362	0.00922691	62.3836	59.3954	57.543	45.3144	58.2371	54.0437	39.9712	52.5548	34.4983	32.193	43.8961	41.2542
Gm3558	8.79664	1.11906	0.00929475	13.3679	9.89924	16.4408	7.7366	16.0654	9.00729	6.03339	6.23531	5.48836	1.14975	8.97875	5.15678
Uhrf2	758.435	0.128287	0.00933485	777.567	815.45	752.169	812.343	809.295	789.639	769.257	758.036	705.647	707.097	701.34	703.385
Acap2	1505.37	0.148911	0.00954663	1716.66	1520.77	1554.69	1569.42	1694.9	1438.16	1416.34	1326.34	1368.17	1492.38	1361.78	1604.79
Dpep1	6.11256	-2.17893	0.00951903	2.22799	4.94962	4.11021	2.21046	0	0	20.3627	0.890759	3.92026	1.14975	14.9646	18.5644
Fuca2	670.797	-0.183246	0.00947422	623.836	709.033	546.658	663.137	583.375	646.523	754.927	619.968	736.225	689.851	758.206	717.824
Lrrc34	8.61625	-1.29805	0.00940576	8.91194	4.94962	2.05511	2.21046	5.02044	7.00567	21.871	4.45379	16.4651	9.19801	11.9717	9.2822
Nat8l	4074.37	0.141692	0.00941697	4258.8	3800.07	4200.64	4252.92	4562.58	4564.69	3670.56	4225.76	3668.58	4191.99	3908.75	3587.06
Pld3	5618.01	-0.112029	0.00956997	5507.58	4846.91	5457.33	5596.88	5504.41	5477.43	5546.19	5963.63	5478.17	6244.3	5959.9	5833.35
Slc6a19	5.64958	-1.53518	0.00950058	2.22799	3.71221	3.08266	2.21046	4.01635	2.00162	5.27921	1.78152	7.84052	9.19801	10.974	15.4703
Sobp	1466.79	0.139929	0.00955011	1561.82	1538.09	1589.62	1507.53	1627.63	1404.14	1467.62	1525.87	1264.68	1303.82	1427.62	1383.05
Sspn	273.201	0.216014	0.00947191	297.436	287.078	268.191	319.411	260.059	329.266	250.386	225.362	261.089	249.496	259.386	271.247
Tmem38b	245.195	-0.285345	0.0095367	243.964	243.769	219.896	192.31	220.899	208.168	333.345	228.925	280.691	210.404	276.346	283.623
Ttc30b	250.267	-0.201442	0.00956534	240.623	232.632	227.089	227.677	219.895	249.202	276.027	243.177	277.554	278.24	276.346	254.745
Zbtb40	129.242	0.302696	0.0095581	147.047	136.115	116.113	135.943	170.695	149.121	116.143	116.689	98.7905	119.574	114.728	129.951
Car7	94.0401	0.342417	0.00960605	115.855	101.467	126.389	95.0497	96.3924	94.0761	72.4006	82.8406	77.6211	98.8786	78.8135	88.6966
Ano2	47.0694	-0.842077	0.00966091	21.1659	47.0214	38.0195	43.1039	23.094	30.0243	95.0258	43.6472	42.3388	112.676	41.9008	26.8152
Hist1h2bc	680.993	-0.243384	0.0096612	528.033	527.134	598.036	650.98	656.673	780.631	723.252	672.523	871.866	663.406	769.18	730.2
Fut9	1437.15	0.209007	0.00977283	1403.63	1535.62	1537.22	1462.22	1772.22	1535.24	1227.04	1485.79	1261.54	1069.27	1551.33	1404.71
Gpx8	66.5055	-1.53355	0.00974344	16.7099	75.4817	20.5511	36.4725	26.1063	30.0243	115.389	18.7059	188.957	20.6955	109.74	139.233
Iqgap1	353.532	-0.385868	0.00974853	308.576	352.66	273.329	333.779	298.214	275.223	442.7	286.824	562.949	256.394	431.978	419.762
Uimc1	146.358	0.275303	0.00976249	177.125	144.776	157.216	175.731	161.658	144.117	119.159	135.395	139.561	155.216	126.7	119.637
Arhgef15	86.3873	0.377649	0.00991778	82.4355	97.755	99.6726	97.2601	113.462	96.0777	78.434	85.5128	82.3255	72.4343	82.804	48.4737
Cdh26	4.60457	-2.25869	0.00992895	0	2.47481	0	0	2.00818	5.00405	17.346	3.56303	4.70431	16.0965	1.99528	2.06271
Ino80d	259.04	0.200744	0.00991007	268.472	270.992	267.164	281.833	309.259	262.212	221.727	250.303	232.863	252.945	250.407	240.306
Lrrc45	215.424	0.320116	0.00988912	255.104	194.273	240.447	196.731	305.243	240.194	172.706	172.807	177.196	239.148	172.592	218.647
Surf4	1006.59	-0.134367	0.00991212	932.412	923.104	976.175	999.127	945.851	983.796	1099.58	944.204	1133.74	1002.58	1084.43	1054.05
Zfp664	1567.42	0.124611	0.00991305	1581.87	1505.92	1724.23	1581.58	1708.96	1700.38	1481.2	1460.84	1425.41	1572.86	1447.57	1618.2
Zic1	227.356	-1.42888	0.00994891	101.373	258.618	76.0389	101.681	99.4047	102.083	585.993	77.496	317.541	725.493	153.636	128.919
Lman2	1194.62	-0.112696	0.00998324	1200.88	1105	1117.98	1152.75	1133.62	1178.95	1300.95	1159.77	1274.08	1250.93	1261.02	1199.47

## Sheet: SigDiff w PF4 in WT but not KO
Gene	WT Saline 9964	WT Saline 9973	WT Saline 8782	WT Saline 8763	WT Saline 8786	WT Saline 8777	WT PF4 9971	WT PF4 9984	WT PF4 10500	WT PF4 9960	WT PF4 9966	WT PF4 9982	Cxcr3 KO PF4 9975	Cxcr3 KO PF4 9992	Cxcr3 KO PF4 8772	Cxcr3 KO PF4 9970	Cxcr3 KO PF4 8892	Cxcr3 KO PF4 9980
2700060E02Rik	741.18	796.3	735.475	700.917	686.678	746.072	827.285	859.382	857.843	879.716	750.068	813.974	859.369	764.411	849.853	685.266	784.576	824.828
Abca3	1034.88	882.351	1075.5	1026.71	1071.18	1057.97	854.003	955.275	878.027	878.543	940.182	991.068	1004.16	1040.78	928	1107.89	1043	1067.68
Abcb1a	583.925	687.13	626.753	616.027	533.504	660.067	739.499	779.015	682.91	731.924	601.509	690.778	522.039	586.942	748.099	571.851	629.521	568.072
Ache	570.049	533.007	562.798	603.408	621.032	560.591	433.204	510.515	486.672	421.091	503.854	485.085	529.083	566.607	494.12	706.755	516.848	559.514
Acsl3	3778.74	4093.24	3769.04	3954.27	3756.41	3831.91	4101.12	4492.35	4321.73	3992.74	3927.99	4173.27	4287.45	4031.88	3767.36	4116.37	4127.55	3885.57
Adgra1	759.68	846.389	839.934	950.999	1030.54	991.655	739.499	552.525	783.833	755.383	696.046	916.271	794.407	805.081	791.242	821.364	975.81	737.103
Adgrb1	3482.74	3081.17	3424.76	3463.29	4026.29	3411.21	2942.73	2755.32	2903.21	3057.89	3085.46	3399.99	2909.96	3456.03	2819	3841.79	3308.86	3036.14
Adrbk2	1392.17	1432.06	1614.85	1409.86	1540.08	1370.91	1314.88	1305.97	1406.19	1338.34	1269.51	1279.26	1375.93	1490	1238.15	1476.78	1371.72	1298.76
Agrn	1519.36	1397.38	1509.32	1463.78	1758.9	1483.86	1374.04	1231.99	1355.73	1436.87	1381.7	1356.26	1218.61	1477.98	1244.66	1832.55	1400.66	1343.69
Akap8l	635.958	576.675	586.248	567.846	692.93	562.663	523.852	505.949	500.128	506.716	493.466	554.382	561.172	528.71	506.33	631.543	511.68	438.624
Aldh1a1	652.146	676.855	561.732	672.238	670.006	766.797	675.569	897.739	698.609	801.128	781.234	798.575	641.787	566.607	731.818	589.759	676.038	693.241
Ankmy2	734.242	716.67	744.002	647	640.83	685.972	779.576	790.887	796.168	836.316	763.573	742.476	755.274	737.606	678.092	693.623	662.6	699.659
Ankrd10	352.667	350.629	387.99	334.972	447.018	383.398	322.517	310.51	282.584	300.276	298.157	388.288	274.716	282.841	269.446	385.611	348.356	358.388
Ano3	2667.55	2382.48	2198.96	2530.64	2244.47	2380.18	2556.28	3473.15	2880.78	2489.01	2673.03	2760.91	2371.48	3006.81	2630.15	2274.27	2400.24	2763.33
Ap1s2	765.462	819.418	811.154	737.626	621.032	688.045	842.552	840.203	787.197	792.917	898.627	846.973	1086.34	622.066	936.955	719.887	725.655	845.154
Ap2a1	2884.93	2483.94	2701.01	2804.82	2965.53	2914.86	2478.99	2519.7	2549.98	2396.35	2542.13	2791.71	2732.29	2907.91	2531.65	3095.64	2810.62	2925.95
Apoo	485.64	530.438	496.712	501.311	360.532	379.254	579.195	541.566	547.225	597.034	552.682	457.585	552.563	467.705	558.428	348.602	469.298	545.606
Arhgap15	241.664	249.165	278.201	254.67	224.03	258.017	287.212	388.137	296.04	276.817	283.613	276.091	270.803	256.036	293.867	279.359	211.908	302.758
Arhgap20	953.936	1040.33	960.381	937.233	1040.96	961.605	1038.16	1161.67	1105.66	1103.75	997.32	1060.37	964.246	1106.41	1044.41	860.761	1110.19	957.485
Astn2	422.045	436.68	416.769	401.507	464.732	356.457	296.754	300.464	386.87	385.902	364.645	381.688	420.292	383.592	280.028	374.867	410.378	389.413
Atat1	447.483	421.268	450.878	490.986	480.362	454.897	387.402	414.622	384.628	405.842	391.656	443.286	430.467	385.441	436.323	493.057	436.22	412.949
Atf6	1431.48	1315.18	1189.55	1376.6	1357.73	1364.69	1387.4	1579.95	1448.8	1528.36	1434.69	1428.85	1321.14	1489.08	1439.21	1329.94	1297.29	1451.74
Atp1a3	31467.2	27823	30933.7	30134.8	32987.6	28570.4	26559	26716.6	27780.7	27363.9	26953.6	31140	28778.7	31567.3	25250.6	35589.7	30316.3	28621.9
Atp6v1d	3886.28	3930.12	3633.67	3568.83	3520.92	3555.24	3687	4371.8	4134.47	4392.71	3784.62	3841.08	3872.64	3721.31	3440.93	3802.39	3801.94	3446.95
B230219D22Rik	2390.04	2549.44	2476.1	2391.84	2328.87	2261.01	2594.45	2830.21	2597.08	2686.07	2558.75	2390.22	2555.41	2643.55	2395.71	2444.99	2352.69	2396.39
Bahcc1	255.539	259.44	310.179	291.38	344.902	342.986	269.082	249.321	225.394	255.704	218.164	276.091	280.978	315.193	315.032	291.298	309.075	239.639
Baz2a	740.023	780.887	749.332	744.509	879.448	776.123	679.385	654.811	682.91	702.6	740.718	679.778	701.27	712.649	739.958	798.681	700.846	726.405
Bcan	2629.4	2178.26	2516.6	2396.43	2418.48	2590.53	2267.16	2222.89	2274.12	2175.83	2232.54	2147.13	2248.6	2399.53	2143.36	2719.57	2282.4	2051.91
Bdnf	872.996	825.84	798.363	722.713	749.198	720.167	789.117	1147.06	885.877	844.527	816.556	1016.37	853.89	983.475	855.551	894.189	664.667	678.263
Bhlhe22	1674.3	1679.94	1686.26	1674.86	1696.38	1610.27	1856.86	1888.63	2067.79	1880.25	1930.23	1987.64	1596.64	1631.42	1628.88	1380.08	1692.16	1911.76
Brd4	741.18	694.836	789.836	786.954	870.07	730.529	653.622	619.193	635.813	703.773	658.647	754.576	704.401	724.666	608.898	730.632	783.542	688.961
Btbd3	4471.36	4251.21	4106.94	4226.15	4085.68	4081.64	4443.68	5792.84	5152.66	4711.76	4548.2	5375.53	4134.05	4715.87	4691.29	3603.02	3723.38	4210.79
Bzrap1	1733.27	1572.05	1760.88	1665.68	2008.98	1577.11	1542.93	1424.69	1594.58	1260.93	1631.03	1497.05	1351.67	1602.77	1295.13	1790.76	1530.9	1445.32
C1ql3	2417.8	2639.35	2250.13	2176.17	2231.96	2032.01	2400.75	2874.96	2721.55	2579.33	2312.54	2803.81	2247.04	2372.73	2470.6	1723.91	2272.07	2364.29
Cacna1g	539.986	548.419	629.95	501.311	594.982	545.047	402.669	356.173	482.186	415.226	462.299	437.786	498.559	526.861	473.769	656.614	500.309	497.464
Cacna1i	943.53	775.75	1072.3	995.738	1135.78	1145.01	890.262	868.515	853.357	886.754	830.061	933.87	860.934	957.594	812.407	946.718	1034.73	927.53
Cacnb1	1656.96	1568.2	1689.46	1654.21	1794.32	1614.42	1510.49	1508.71	1492.53	1476.75	1491.82	1674.15	1578.64	1668.39	1431.89	1894.63	1629.11	1549.09
Cadm4	2875.68	2815.3	3229.69	3088.17	3336.48	3441.26	2701.32	2515.13	2877.42	2931.21	3007.54	2906.11	2812.12	2913.45	2554.44	3102.8	3181.72	2562.21
Cald1	608.207	710.248	539.348	621.763	534.546	637.27	859.728	757.096	649.269	635.741	777.079	628.08	667.615	545.348	923.93	558.719	591.274	673.984
Camk2d	816.338	857.949	806.891	765.158	877.364	815.499	700.378	594.535	778.226	709.637	692.93	826.074	921.982	760.714	906.021	759.284	1109.16	604.446
Camk2n2	543.455	601.078	644.873	519.665	572.058	655.922	478.051	484.03	574.138	496.16	514.243	533.483	540.823	541.651	568.197	533.648	614.016	433.275
Caskin1	1778.37	1748.01	1933.55	1962.8	2172.57	2022.69	1770.03	1588.17	1683.17	1613.99	1812.84	1790.74	1752.39	1950.31	1610.98	2061.77	1754.18	1813.34
Ccdc85a	1578.33	1581.04	1438.97	1616.35	1548.41	1485.93	1551.52	1911.46	1730.26	1670.29	1720.38	1756.64	1478.46	1662.85	1619.93	1531.7	1635.31	1704.22
Cct5	2364.61	2157.72	2148.87	2222.06	2003.77	2046.52	2222.32	2414.67	2428.87	2246.21	2400.84	2402.32	2279.91	2267.35	2302.91	2160.86	2119.08	2120.37
Cdh9	437.076	455.946	455.142	499.016	424.094	469.404	513.356	663.943	524.798	523.138	444.639	563.182	428.902	575.85	548.66	432.171	413.479	491.045
Cdk14	4015.78	4017.46	3987.55	4198.62	3789.75	3840.2	3898.83	4908.8	4611.05	4384.5	4067.2	4408.66	4021.34	4479.25	3926.91	3944.46	3976.63	4466.48
Celsr3	633.645	580.528	618.225	620.616	858.608	656.958	489.501	448.413	519.191	492.641	533.982	575.282	457.078	573.077	600.758	633.931	636.757	510.302
Chd5	2965.87	2969.43	3279.79	3259.09	3638.66	3385.3	2647.89	2609.2	3035.53	2924.18	2766.52	3074.4	2866.13	3251.75	2602.47	3309.33	3291.29	2822.17
Chic1	854.496	951.707	876.175	868.403	822.138	841.404	940.834	949.795	1035.02	952.439	906.938	944.87	931.374	879.951	914.976	959.85	867.271	896.506
Clcn2	581.612	544.566	528.689	525.401	661.67	570.953	504.768	431.061	504.613	504.37	512.165	530.183	470.383	513.921	448.534	584.983	547.859	525.28
Clip2	2173.82	2094.78	2426	2426.25	2394.52	2345.98	2047.7	1994.57	2076.76	2057.36	2108.92	2291.23	2180.51	2313.57	1998.46	2541.69	2393.01	2183.49
Clmp	291.384	253.018	231.302	213.372	230.282	188.591	294.846	342.474	301.647	262.742	283.613	265.092	251.236	296.706	306.891	201.76	193.301	226.801
Clstn1	11538.6	10959.4	12065	11422.3	12561.3	11239.8	10158.3	10212.1	10998.3	10894.4	10622.5	11417.6	11196.1	11891.4	10314.6	12278.7	11800.7	10996.6
Clstn3	4677.18	4063.7	4515.18	4269.74	4673.37	4445.35	3810.09	3769.96	3962.9	4088.92	3849.03	4416.36	4350.07	4556.89	3841.43	5078.61	4496.58	3983.99
Clvs2	684.522	734.651	664.059	647	701.266	670.429	757.629	885.867	763.648	782.361	795.778	809.574	714.575	763.487	696	727.051	630.555	758.499
Cntn2	1659.27	1339.58	1560.49	1381.19	1849.55	1679.7	1121.18	1188.16	1160.61	1431	1613.37	1472.85	1457.33	1320.85	1172.21	1723.91	1282.82	1549.09
Cog5	548.08	517.595	494.58	448.541	466.816	478.73	571.562	669.423	556.196	572.402	496.582	536.783	520.474	569.38	516.098	530.066	525.118	529.559
Copg2	1587.58	1624.71	1591.4	1625.53	1461.93	1466.24	1627.85	1884.06	1646.16	1773.51	1652.85	1686.25	1570.03	1754.36	1567.02	1616.46	1600.16	1627.19
Coro7	644.052	558.694	578.787	556.374	653.334	582.351	523.852	548.872	555.075	469.182	548.526	516.983	574.478	635.007	507.144	728.244	595.409	617.284
Cpne4	1663.9	1501.41	1426.18	1529.17	1382.73	1418.57	1687.97	2101.42	1585.61	1648	1792.06	1598.25	1602.9	1709.99	1587.37	1692.87	1391.36	1590.82
Crhbp	479.859	402.003	547.876	438.217	436.598	451.788	343.509	370.785	346.501	438.685	410.356	400.387	443.772	429.808	411.902	487.088	415.546	387.273
Crk	3072.25	3212.17	2966.42	2978.04	3021.8	2989.47	3204.18	3353.51	3203.73	3389.84	3128.05	3265.8	3353.73	3286.88	2993.21	3015.65	3080.42	3134.56
Cry2	1801.49	1600.31	1750.22	1676.01	1866.22	1621.67	1523.85	1644.79	1517.2	1556.51	1547.92	1598.25	1609.16	1740.49	1481.54	1942.38	1645.65	1500.95
Cul4b	889.184	946.569	847.395	820.222	842.978	756.435	1220.41	926.05	918.397	845.7	1141.72	949.27	1303.14	814.324	1066.39	750.927	1041.97	1199.26
Cul7	374.637	384.022	395.451	338.413	404.296	377.181	367.364	273.066	300.525	324.908	350.101	337.689	356.896	373.425	371.2	309.205	378.333	303.828
Cyp46a1	1438.42	1354.99	1449.63	1464.93	1576.55	1507.69	1323.47	1153.45	1329.94	1359.45	1259.12	1467.35	1364.19	1386.48	1346.41	1503.05	1551.58	1332.99
Dennd6b	372.324	268.43	316.574	259.259	416.8	280.813	220.419	238.362	264.642	254.531	244.136	294.791	196.45	284.69	216.533	315.175	275.997	257.826
Dip2a	1076.5	1092.99	1125.6	1015.24	1144.12	1130.51	905.529	891.346	944.188	1011.09	1047.19	941.57	1059.73	1005.66	964.632	1008.8	992.349	1040.93
Dip2b	839.464	708.964	872.977	766.305	869.028	765.761	672.706	722.392	749.071	749.518	723.057	685.278	792.842	814.324	641.46	759.284	690.509	782.035
Dsp	676.428	539.429	446.615	541.461	670.006	492.201	822.514	673.989	704.216	550.116	715.785	609.381	612.829	551.818	809.965	465.599	647.094	762.779
Dus3l	533.048	530.438	539.348	590.789	622.074	575.098	499.997	478.551	487.793	478.565	480.999	497.184	486.819	488.04	485.979	639.9	547.859	481.417
Dvl1	1040.66	942.716	941.195	867.256	1052.42	967.822	832.056	802.76	913.911	842.181	896.549	906.371	857.803	894.74	855.551	1020.74	931.361	772.407
Dync1h1	7270.73	6072.43	7686.25	6283.02	8611.09	6554.04	6005.69	6280.52	6014.99	6372.66	5827.05	6662.49	6467.96	7347.41	6540.77	7534.34	6948.51	6714.16
Efnb2	492.578	652.452	713.091	617.174	621.032	596.858	535.302	432.887	532.648	560.672	455.027	562.082	522.822	592.488	552.73	538.423	665.701	472.859
Efr3b	2277.88	2211.66	2574.16	2395.28	2465.37	2557.37	2109.72	2148	2158.62	2185.21	2130.73	2359.42	2205.56	2373.65	2201.97	2515.43	2312.38	2296.89
Eif3l	786.275	807.859	754.661	780.071	796.088	703.588	902.666	856.642	837.658	876.197	837.333	802.974	837.454	867.011	870.204	790.324	830.058	833.386
Eif4g2	9073.38	9556.88	8983.45	8991.47	8860.12	8974.63	9473.23	9760.06	9448.61	9586.56	9846.46	9662.09	9726.21	9500.14	9621.9	8860.7	9201.97	9555.59
Elavl3	3273.45	3024.65	3438.61	3615.86	3552.18	3696.17	2863.53	2885.92	3080.38	3084.87	3117.66	3222.9	3265.29	3260.07	2947.62	3626.9	3241.67	3147.4
Epc2	927.342	855.38	788.77	881.022	861.734	874.563	953.239	1065.78	1023.8	1004.05	924.599	883.272	914.155	1043.56	907.65	969.401	957.203	880.458
Epha4	6144.51	5566.39	5397.75	5757.62	5530.93	5181.06	6293.86	7660.46	6047.51	5774.45	5982.88	6215.9	5536.59	7089.52	5751.16	6806.1	5547.85	6540.85
Epha6	728.461	684.561	595.841	643.559	765.87	659.031	828.239	988.152	761.406	762.42	683.58	784.275	575.26	954.821	638.204	755.703	649.162	776.686
Epha7	2887.25	2731.82	2389.76	2575.38	2773.8	2411.26	3158.38	3816.53	3140.94	2913.62	3208.05	2995.2	2688.46	3273.01	2892.27	2737.48	2582.17	2755.85
Esrra	753.899	675.57	751.464	765.158	768.996	807.209	691.79	625.586	666.09	715.502	688.774	644.579	777.971	712.649	670.765	701.98	713.251	710.358
Fam188a	729.617	661.442	715.223	723.86	701.266	619.655	687.973	870.341	847.751	803.474	727.213	758.976	708.314	720.968	709.839	632.737	639.858	789.524
Flnb	846.402	791.162	877.241	690.593	1112.86	852.802	820.606	741.571	667.211	699.081	685.658	758.976	630.047	701.558	756.239	801.069	721.52	804.501
Foxo6	351.511	253.018	354.947	378.564	256.332	290.139	250.953	236.536	264.642	247.493	289.846	260.692	282.543	279.144	251.537	349.796	258.424	313.456
Fscn1	1949.5	1722.32	1748.09	1825.14	2064.2	1795.76	1620.22	1568.99	1724.66	1660.9	1688.17	1791.84	1670.21	1857.88	1613.42	1833.74	1852.38	1712.77
Gabra4	1495.08	1647.83	1370.75	1369.71	1402.53	1351.22	1540.07	1793.65	1643.92	1604.6	1543.77	1626.85	1548.12	1633.27	1559.69	1402.77	1527.8	1528.77
Gap43	2316.04	2620.08	2604.01	2585.71	2489.34	2255.83	1967.55	1723.33	2290.95	2565.25	2033.08	2275.83	2593.76	2430.03	2129.52	2683.76	2695.88	2166.38
Gm996	1079.97	977.394	1167.17	1092.1	1391.07	1114.96	1062.97	966.234	1018.2	920.769	951.61	984.469	849.977	1123.97	941.839	1152.06	1001.65	1033.44
Gpalpp1	900.747	936.294	918.811	936.086	890.91	899.432	1021.94	1123.32	1054.08	991.146	957.843	954.77	920.417	1068.51	1046.85	933.585	980.978	990.649
Gpr22	1796.87	1905.98	1849.35	1703.54	1815.16	1644.47	1911.25	2430.2	2083.49	2184.04	1721.42	2311.03	1916.75	2112.07	1753.43	1623.63	1722.14	2059.4
Gramd1a	822.12	789.878	813.286	863.814	991.984	870.418	778.621	747.964	763.648	769.458	680.463	764.476	760.753	818.946	691.116	834.496	802.149	763.848
Gsg1l	593.175	549.704	505.239	508.194	702.308	663.176	385.494	432.887	568.531	460.971	477.883	570.882	438.294	642.401	624.365	402.325	665.701	417.228
Gtf2e1	300.635	303.108	319.772	268.436	307.39	301.538	343.509	347.041	335.288	329.6	362.567	334.389	324.807	326.284	316.66	325.919	346.288	324.154
Gtpbp2	724.992	725.66	593.71	521.96	751.282	678.719	555.34	522.387	570.774	574.748	560.993	634.68	558.824	559.213	503.888	721.081	577.836	532.768
Gyk	560.799	572.822	511.635	570.14	539.756	546.084	565.836	655.724	668.333	613.455	644.103	555.482	580.739	635.007	525.053	513.353	547.859	548.815
Hdac2	1342.45	1374.26	1298.27	1341.03	1169.12	1211.33	1299.61	1473.1	1479.08	1597.56	1388.98	1473.95	1300.79	1354.13	1359.44	1205.78	1304.53	1310.52
Hipk3	1223.35	1218.85	1240.71	1255	1259.78	1122.22	1397.89	1347.98	1419.65	1217.53	1420.14	1323.26	1350.88	1336.56	1345.6	1205.78	1281.78	1375.78
Hist3h2a	397.763	394.297	354.947	424.451	374.078	374.072	358.777	330.602	330.802	331.946	321.012	357.489	354.548	349.392	383.411	441.722	318.379	332.713
Hmgn5	321.448	335.216	275.004	336.119	291.76	304.646	314.884	362.566	349.865	388.248	340.751	408.087	336.547	328.133	336.197	348.602	222.245	343.411
Hrh3	454.421	512.457	656.598	598.82	569.974	535.721	391.219	323.296	438.453	472.701	405.161	573.082	499.342	424.262	428.997	563.494	538.556	482.487
Ints1	909.998	788.594	854.857	930.35	1073.26	839.332	832.056	704.127	700.852	682.659	804.089	791.975	745.099	959.442	735.074	983.727	846.598	849.434
Ints3	973.593	935.01	952.92	894.788	1010.74	883.889	797.705	806.413	810.746	893.791	816.556	930.57	858.586	934.486	868.576	972.982	922.057	999.208
Jph1	734.242	662.727	621.423	696.328	755.45	668.357	900.758	888.607	801.775	745.999	753.184	752.376	604.219	800.46	744.028	771.223	629.521	804.501
Kcnf1	1270.76	1238.12	1340.91	1224.02	1301.46	1126.36	958.01	838.377	1068.66	1191.72	990.048	1194.56	1159.91	1194.22	1111.16	1257.12	1398.59	1198.19
Kcnt1	330.698	404.572	381.594	315.47	433.472	325.37	259.54	229.229	313.982	265.088	308.546	292.591	284.891	313.344	255.607	396.356	327.682	281.362
Kctd4	1475.42	1459.03	1016.87	1165.52	1105.56	1084.91	1417.93	1698.67	1546.36	1379.39	1252.88	1391.46	1220.96	1383.7	1448.17	1080.43	1261.11	1347.97
Kdm5a	905.372	982.531	956.118	916.584	955.514	875.599	1048.66	1094.09	1006.98	997.011	1029.53	961.369	899.285	1076.83	1033.82	938.361	951.001	978.881
Kif1a	14696.4	13669.4	15528.1	14907.4	16303.1	14965	13291.9	13069.7	13814.1	13203.9	13026.5	14932	14237.5	15813.2	13473.1	15768.3	15150.9	14211.4
Kif1bp	3273.45	3095.29	3158.28	3237.3	3174.97	3040.25	3213.72	3525.2	3389.88	3430.89	3421.02	3273.5	3145.54	3410.73	3143.8	3183.98	3051.47	3339.96
Kif21b	690.303	548.419	847.395	721.566	854.44	742.964	552.478	549.785	661.604	624.012	652.414	648.979	629.265	724.666	583.663	811.813	624.353	569.142
Klf9	2217.76	2042.12	2028.42	2113.08	2226.75	2099.37	2196.55	2453.03	2345.89	2157.06	2279.29	2374.82	2191.47	2452.22	2192.2	2162.05	2236.92	2348.25
L1cam	1338.98	1168.76	1307.87	1220.58	1407.74	1116	965.643	1009.16	1194.25	1127.21	960.959	1296.86	1119.21	1325.47	959.748	1475.59	1252.84	1279.5
Lgi1	3204.07	3145.38	2871.55	2873.65	2820.69	2913.83	3003.8	3735.25	3267.65	3362.86	2976.38	3370.29	3043.79	3257.3	3135.66	2982.22	2786.85	3232.98
Lin7c	2014.25	2189.82	1870.66	1934.12	1946.46	1938.75	2301.51	2369.92	2345.89	2351.77	2109.96	2186.73	2091.29	2103.75	2147.43	1855.23	1973.33	2341.83
Lmtk3	2329.92	1956.07	2384.43	2323.01	2659.18	2244.43	1999.03	1820.14	2016.21	1867.34	1959.32	2229.63	1930.84	2272.9	1890.19	2639.59	2094.27	2074.37
Lppr4	5669.27	5787.3	5592.81	5369.87	5159.98	4868.12	5795.77	6763.64	5939.86	5687.66	5576.68	5942.01	5981.93	6155.04	5762.56	5833.12	5197.43	6231.68
Lrch3	403.544	368.61	430.626	373.975	466.816	370.964	368.318	323.296	308.375	315.525	351.14	398.187	358.462	311.495	359.804	317.562	383.501	405.46
Lrp12	863.746	877.214	769.584	846.607	856.524	796.847	863.545	979.933	958.766	923.115	910.055	942.67	943.114	891.043	928.814	935.973	856.935	883.668
Lrrn3	1315.85	1394.81	1253.51	1150.61	1218.1	1195.79	1334.92	1498.67	1365.82	1467.37	1310.02	1481.65	1319.58	1390.17	1196.63	1222.5	1323.13	1431.41
Lrrtm4	578.143	664.011	559.601	540.314	535.588	496.345	687.019	740.658	655.998	734.269	652.414	689.678	585.435	611.899	651.228	490.67	671.903	609.795
Man2a2	2872.22	2652.19	2843.84	2802.52	2918.64	2763.58	2710.86	2558.97	2565.68	2462.03	2623.16	2654.22	2647.76	2745.23	2622.01	2807.92	2661.77	2955.9
Map4k2	497.203	506.036	524.426	478.367	578.31	583.387	465.646	447.5	441.817	471.528	451.911	515.884	464.122	449.219	464	557.525	514.781	454.672
Map7d1	2930.03	2663.75	2994.13	2988.36	3319.81	3132.47	2629.76	2496.87	2669.97	2578.15	2699	2908.31	2764.38	2824.72	2660.27	3200.69	2873.68	2776.17
Mast1	852.183	904.185	964.645	925.761	1021.16	851.766	803.43	743.397	824.202	814.03	725.135	947.07	881.283	898.437	857.993	1018.35	873.474	866.551
Mboat2	299.478	310.814	272.872	331.53	327.188	276.669	369.273	347.954	354.351	337.811	362.567	327.79	354.548	377.122	350.849	291.298	323.547	354.109
Mbtps2	513.391	554.841	473.262	533.431	511.622	505.671	549.615	595.449	567.41	587.65	552.682	584.081	524.387	580.472	555.172	514.546	525.118	592.678
Mpped2	430.139	450.808	413.571	401.507	444.934	360.602	453.242	541.566	486.672	448.069	512.165	485.085	442.99	460.311	477.839	478.731	359.726	399.041
Mpv17l	1429.17	1383.25	1373.95	1331.86	1229.56	1269.36	1389.3	1598.21	1531.78	1576.45	1489.75	1346.36	1458.11	1444.71	1398.51	1260.7	1219.76	1406.81
Myo9b	424.357	355.766	385.858	417.568	536.63	455.933	357.822	293.158	324.074	362.443	363.606	420.187	323.242	317.965	385.039	355.765	358.693	425.787
Nacad	395.45	328.795	345.353	411.832	405.338	383.398	321.563	283.112	297.161	299.103	328.285	392.687	340.46	340.149	324.8	356.959	389.704	371.226
Nav1	1106.57	956.844	1298.27	1030.15	1372.31	1094.24	930.338	941.576	1000.26	971.206	1003.55	977.869	921.199	1158.17	954.864	1143.7	956.169	1031.3
Nemf	700.71	744.925	699.234	735.332	658.544	683.9	738.545	762.576	779.347	845.7	766.69	767.775	713.01	793.989	678.092	672.134	694.644	792.733
Neurod1	263.633	355.766	327.233	292.527	328.23	311.9	347.326	402.75	333.045	358.924	346.984	403.687	291.152	329.057	407.832	305.624	286.334	314.526
Nlgn2	2085.94	1949.65	2187.24	2179.61	2476.83	2263.09	1891.21	1718.76	1932.11	1921.3	1943.74	1970.04	2033.37	2142.57	1872.28	2410.37	2041.55	1856.13
Nop58	465.983	494.476	472.196	412.979	402.212	447.643	504.768	520.561	602.172	538.386	469.572	507.084	536.127	478.797	403.762	476.343	450.692	461.091
Npc1	1317.01	1154.63	1322.79	1141.43	1394.2	1181.28	1109.73	1060.3	1107.91	1114.31	1247.69	1047.17	1257.75	1188.67	1121.74	1230.85	1162.91	1260.24
Nuak1	1173.63	1050.6	1222.59	1179.28	1302.5	1212.37	896.941	921.484	1032.78	1154.19	1086.66	1065.87	936.07	1177.58	865.32	1037.45	1208.39	1053.77
Ogfrl1	3044.5	3050.34	2916.32	3259.09	2783.18	2953.2	3105.9	3845.76	3320.36	3229.14	3078.19	3328.49	3274.68	3179.65	2990.77	3081.31	2624.56	3265.08
Oprl1	617.457	685.845	650.203	679.121	630.41	599.967	566.791	579.923	613.386	565.364	573.459	585.181	660.571	663.661	562.498	709.143	700.846	659.006
Pcdh10	2006.16	1801.95	1987.91	1970.83	1923.53	2034.08	1744.26	1711.46	1816.61	1847.4	1754.66	1882.04	1895.62	2020.56	1737.15	2115.49	2014.67	1764.13
Pdrg1	353.824	357.05	384.792	329.236	399.086	389.616	307.25	308.683	326.317	301.449	357.373	267.291	361.592	343.846	381.783	309.205	357.659	287.78
Pds5b	2283.67	2332.39	2251.19	2375.78	2187.16	2026.83	2441.78	2665.82	2446.81	2413.94	2392.53	2367.12	2357.39	2595.49	2323.26	2172.79	2210.04	2488.39
Pdzd11	271.727	277.421	247.29	232.874	243.828	229.003	305.342	283.112	317.346	326.081	255.563	271.691	308.371	251.415	291.425	241.156	315.277	240.709
Phldb1	1201.38	1103.26	1151.18	1173.55	1371.27	1314.95	996.177	1000.02	1008.11	1129.56	1217.56	915.171	1087.12	1004.73	977.657	1264.28	1060.57	1144.7
Pip5k1b	646.364	598.509	569.194	552.933	566.848	595.822	795.797	690.428	618.993	662.719	732.407	688.578	775.623	612.823	764.379	543.199	637.791	784.175
Pitpnm1	1771.43	1835.34	1993.24	2107.34	2001.68	2086.93	1877.85	1643.88	1731.38	1706.65	1816.99	1824.84	1901.88	1981.74	1748.55	2101.16	2011.57	1896.78
Plekha2	521.485	506.036	377.331	465.749	464.732	501.526	593.508	734.265	587.594	568.883	574.498	574.182	477.427	539.802	682.976	402.325	496.174	543.466
Plekha6	675.271	603.647	771.716	699.77	904.456	637.27	599.233	547.959	639.177	578.267	644.103	630.28	691.878	697.86	650.414	735.407	745.295	671.844
Plod3	430.139	400.719	405.044	415.273	410.548	394.797	316.792	298.638	342.016	340.157	361.529	417.987	370.984	312.42	356.548	448.885	369.03	331.643
Plxnd1	352.667	417.415	400.781	345.296	384.498	376.145	307.25	251.148	377.899	327.254	326.207	285.991	282.543	357.711	367.13	259.064	430.018	258.895
Pnpla6	564.268	476.495	511.635	492.133	531.42	463.187	427.478	410.969	396.963	424.609	394.773	519.183	500.124	435.354	466.442	600.503	505.478	508.162
Podxl2	1269.6	1375.54	1477.35	1477.55	1527.57	1503.54	1312.02	1163.5	1355.73	1293.77	1307.94	1382.66	1351.67	1411.43	1348.04	1493.5	1430.64	1172.52
Prkdc	492.578	536.86	574.523	478.367	479.32	462.15	430.341	431.061	426.118	460.971	418.667	435.586	435.163	479.721	456.674	475.15	486.871	524.21
Prrt3	629.02	570.253	632.082	667.649	646.04	668.357	600.187	504.122	595.444	492.641	518.399	629.18	483.688	625.763	581.221	673.328	596.443	605.516
Ptprn	5589.49	4912.66	5325.27	5260.89	5616.38	5105.42	4918.86	4790.99	4668.24	5017.9	4692.6	5262.23	5074.82	5489.53	4981.08	6210.37	5221.2	5051.67
Ptprn2	5197.51	5175.95	5199.49	5157.65	5671.6	4895.06	4461.81	4696.92	5108.93	4961.6	4714.42	4999.34	4905.76	5549.61	4474.75	5328.12	5228.44	4941.48
Ptpru	568.893	535.576	593.71	538.02	681.468	589.605	555.34	350.694	439.574	498.506	539.176	532.383	544.736	550.894	486.793	604.085	540.623	667.565
Rab3b	668.334	697.404	766.386	681.415	671.048	662.139	596.371	560.744	648.148	645.125	572.42	679.778	621.438	644.25	700.07	653.032	758.733	589.468
Ranbp2	2754.27	2807.6	2513.41	2696.98	2482.04	2386.4	2791.97	3194.6	2880.78	2979.3	2637.7	3008.4	2739.34	2999.41	2805.98	2464.09	2674.17	3063.95
Rbfox1	5735.18	5517.59	5347.65	5349.22	5496.55	4983.14	5441.76	6938.98	6083.4	5722.84	5827.05	5780.32	5537.37	6178.14	5327.86	5357.97	5194.33	5925.71
Rbfox2	2910.37	2986.12	3151.88	3126.02	3204.15	3328.31	2683.19	2857.61	2793.32	2808.05	2962.87	2958.91	2891.17	3095.54	2740.86	3295.01	2813.72	3069.3
Rhbdl3	302.947	294.117	346.419	316.617	373.036	325.37	274.808	263.933	289.312	265.088	277.38	321.19	297.414	259.733	260.491	308.012	298.738	365.877
Rnps1	1338.98	1271.51	1360.1	1246.97	1416.08	1329.46	1240.45	1172.63	1168.46	1238.64	1189.51	1291.36	1235.83	1364.29	1208.03	1380.08	1180.48	1176.8
Rps6ka4	439.389	502.183	551.073	524.254	554.344	517.07	446.562	419.188	473.215	472.701	467.494	415.787	413.248	480.646	414.344	526.485	480.669	462.16
Rusc1	1428.01	1290.78	1341.98	1359.39	1508.82	1330.5	1192.74	1141.58	1190.89	1238.64	1204.06	1376.06	1311.75	1331.94	1258.5	1544.83	1374.82	1308.38
Ryr3	867.215	780.887	1001.95	825.958	1139.95	778.195	838.736	784.494	661.604	744.826	677.347	805.174	663.702	863.313	713.909	1036.26	729.79	820.549
Safb2	765.462	729.513	778.111	776.63	978.438	896.323	757.629	683.122	679.546	777.669	697.085	701.778	684.051	699.709	690.302	891.801	735.992	786.315
Scaf1	1929.84	1638.84	1875.99	1754.01	2018.35	1895.23	1687.01	1642.05	1606.91	1628.06	1780.63	1757.74	1639.69	1765.45	1597.14	2065.35	1897.87	1698.87
Scrib	396.606	395.581	406.11	408.39	470.984	422.774	357.822	307.77	367.807	344.849	409.317	378.388	396.812	362.333	403.762	433.365	416.58	354.109
Sec23a	2232.79	2454.4	2406.82	2370.04	2142.35	2111.8	2473.27	2674.04	2477.09	2518.33	2370.71	2423.22	2395.74	2497.51	2164.52	2267.11	2297.91	2356.8
Senp6	1133.16	1134.08	1140.52	1127.66	1124.32	1079.73	1162.21	1261.22	1229.01	1267.96	1172.89	1183.56	1168.52	1202.54	1052.55	1162.8	1131.9	1172.52
Serpinb6a	461.358	577.959	500.976	526.548	459.522	491.164	622.134	581.75	532.648	533.694	624.364	536.783	619.09	468.629	593.432	507.383	529.253	545.606
Setd1a	623.238	559.978	629.95	613.733	632.494	576.134	496.18	536.086	477.701	586.477	574.498	557.682	526.735	582.321	555.986	663.777	488.939	523.14
Sez6	2111.38	1886.72	2139.27	1885.94	2172.57	1851.71	1776.71	1581.77	1843.52	1649.17	1707.91	1952.44	1900.32	2066.78	1505.15	2335.16	1889.6	2149.26
Slc30a4	899.591	959.413	967.843	879.875	951.346	885.961	993.315	1003.68	1024.93	1027.51	1008.75	1079.07	958.767	1007.51	979.285	881.056	883.811	970.323
Slc32a1	1093.85	990.237	1169.3	1186.17	1176.42	1229.98	999.04	884.953	1006.98	958.304	944.337	1149.46	1335.23	1109.18	1028.94	1759.72	1079.18	1098.7
Slc6a7	833.683	864.37	942.261	905.112	874.238	859.02	726.141	690.428	820.838	836.316	776.04	845.873	734.142	839.281	759.495	881.056	886.912	918.972
Slco1a4	594.331	620.343	535.085	534.578	523.084	488.056	707.057	714.173	622.357	568.883	650.336	541.183	553.346	511.148	683.79	419.039	605.746	693.241
Smarca5	1326.26	1363.98	1279.09	1316.94	1347.31	1185.43	1333.01	1568.08	1471.23	1509.59	1420.14	1328.76	1473.76	1395.72	1343.97	1349.04	1268.35	1527.7
Smg1	2035.06	1825.07	2222.41	1916.91	2364.3	1894.2	1791.02	1943.43	1656.25	1845.06	1690.25	1798.44	1515.24	1834.77	1935.78	1861.2	1747.98	1999.49
Smoc2	335.323	340.354	314.442	317.764	367.826	348.167	425.57	453.893	418.268	362.443	387.5	351.989	316.98	420.565	439.579	372.479	387.636	410.809
Snx2	841.777	923.451	797.298	889.052	785.668	806.173	919.842	1056.65	925.125	1038.06	903.821	883.272	944.679	890.119	854.737	811.813	879.676	860.132
Sphk2	368.855	407.14	443.417	463.454	397.002	450.752	381.677	344.301	381.264	306.141	372.956	395.987	428.119	396.533	413.53	483.507	475.5	402.251
Sphkap	3567.14	3347.03	3313.9	3441.49	3333.36	3041.28	3581.09	4242.11	3591.73	3509.48	3428.29	3790.48	3383.47	3821.13	3508.49	3361.86	3320.23	3936.92
Sptbn4	2758.9	2444.13	2637.05	2706.16	3110.37	2606.07	2204.19	2263.98	2222.54	2120.7	2364.48	2709.21	2260.34	2715.65	2303.72	2683.76	2402.31	2328.99
Srcin1	3145.1	2901.36	3214.77	3082.43	3695.97	3496.18	2763.34	2750.75	2927.88	2734.16	2834.05	3033.7	2944.39	3215.7	2849.12	3125.48	2980.15	2813.62
Srr	1608.39	1492.42	1575.41	1486.72	1368.15	1416.5	1642.17	1799.13	1733.63	1637.44	1527.15	1522.35	1534.81	1563.02	1653.31	1579.45	1510.23	1665.7
Srrm2	2945.06	2463.39	2995.2	2500.82	3570.93	2649.59	2588.73	2303.25	2336.92	2359.98	2418.5	2509.02	2348	2745.23	2600.03	2883.13	2628.69	2730.17
Sst	2680.27	2569.99	3323.49	2949.36	2729	2735.6	2274.8	2282.25	2489.43	2396.35	2220.08	2300.03	2910.74	2710.1	2607.36	3068.18	2910.89	2395.32
Stim2	974.75	1629.85	1587.13	1502.78	1556.75	1511.83	1740.45	2052.11	1771.75	1644.48	1878.29	1623.55	1839.27	1813.51	1680.17	1594.97	1476.12	1870.04
Stx1a	1142.41	1030.05	1244.98	1163.22	1345.22	1256.92	997.132	958.928	1055.2	1056.83	1083.55	1109.86	930.591	1205.31	1144.53	1124.6	1180.48	1097.63
Stxbp6	1743.68	1618.29	1444.3	1514.26	1493.19	1456.91	1782.43	2211.93	1988.18	1735.97	1673.63	1680.75	1626.38	1866.2	1903.21	1296.51	1675.62	1673.19
Syngr3	2021.19	1902.13	2062.53	2162.4	2078.79	2095.22	1846.36	1762.6	1915.29	1764.12	1926.07	2075.63	1971.54	1957.71	1954.5	2094	2115.98	1881.81
Synpr	2318.35	2370.92	2062.53	2080.96	1865.18	1967.77	2375.94	2889.57	2625.11	2438.57	2287.6	2492.52	2200.08	2306.17	2484.44	1894.63	2166.63	2251.96
Tbc1d17	445.17	434.112	530.821	471.484	432.43	497.382	422.707	405.49	383.506	396.459	441.522	416.887	446.12	443.673	452.604	457.242	463.096	440.764
Tbc1d8b	465.983	473.927	458.34	438.217	332.398	378.217	552.478	617.367	502.371	483.257	477.883	531.283	532.214	453.84	565.755	408.294	357.659	448.253
Tbca	624.395	673.002	525.492	650.442	591.856	574.061	646.943	723.306	767.012	727.232	651.375	620.38	614.394	591.564	615.411	580.208	562.331	619.423
Tenm2	1733.27	1807.09	2286.37	1976.56	2060.03	1936.68	1607.81	1703.24	1878.28	1656.21	1571.82	1836.94	1825.96	2166.6	1904.03	2085.64	1953.69	1853.99
Tex261	294.853	303.108	273.938	318.912	317.81	319.153	371.181	333.342	355.472	354.232	328.285	409.187	320.111	312.42	372.014	315.175	340.086	313.456
Tmem201	937.748	881.067	983.831	1032.45	1064.92	1002.02	922.704	805.499	873.542	878.543	884.083	958.069	875.022	918.772	950.793	1187.87	924.125	951.066
Tnk2	2453.64	2358.07	2559.24	2490.49	2698.78	2740.78	2285.29	2209.19	2416.54	2200.46	2299.03	2384.72	2324.52	2601.96	2254.88	2641.98	2492.24	2326.85
Trrap	1456.92	1396.09	1483.74	1384.63	1773.48	1405.1	1289.11	1387.25	1246.96	1206.97	1297.55	1470.65	1338.36	1524.2	1388.74	1555.58	1457.51	1484.9
Tsc2	1441.89	1289.49	1402.73	1323.83	1516.11	1375.05	1270.98	1281.31	1157.25	1265.62	1304.83	1322.16	1177.13	1344.88	1225.12	1454.1	1286.95	1359.74
Tspyl2	1462.7	1596.45	1518.92	1611.77	1695.33	1500.43	1410.3	1374.46	1454.41	1481.44	1342.23	1511.35	1451.07	1477.98	1444.91	1765.69	1414.1	1360.81
Ube2e1	1095	1186.74	1138.39	1178.14	1128.49	1170.92	1150.76	1297.75	1346.76	1337.17	1216.52	1259.46	1219.4	1210.86	1176.28	1173.55	1132.93	1244.2
Ube2o	1534.39	1344.72	1690.53	1612.91	1788.07	1607.16	1312.97	1237.47	1444.32	1343.03	1420.14	1532.25	1397.06	1473.36	1385.49	1694.06	1484.39	1424.99
Ube3a	1052.22	1109.68	1079.76	1041.62	982.606	1004.09	1202.28	1223.77	1170.7	1113.13	1052.38	1219.86	1154.43	1199.77	1005.33	1125.79	1079.18	1220.66
Unc13c	462.515	508.604	448.746	408.39	478.278	539.866	272.899	201.831	387.992	411.707	308.546	438.886	341.243	438.127	371.2	220.861	519.949	261.035
Vgf	2614.36	2206.52	2517.67	2376.92	2972.83	2655.81	1963.73	1864.89	2031.91	2200.46	2010.22	2634.42	2420.01	2352.39	2030.2	3131.45	2550.13	2194.19
Wfs1	1584.11	1384.53	1452.83	1484.43	1627.6	1565.72	1165.07	1256.65	1359.09	1291.42	1089.78	1411.25	1390.8	1816.29	1300.83	1309.65	1615.67	1151.12
Wnk2	975.906	910.607	1055.25	1043.92	1351.47	1091.13	938.926	823.765	818.595	921.942	898.627	1037.27	893.806	1016.75	892.997	1113.86	1082.28	1068.75
Yes1	230.101	190.084	237.697	252.376	207.358	224.858	260.495	301.377	282.584	314.352	297.118	250.792	262.976	248.642	265.376	249.513	224.312	253.546
Yme1l1	1767.96	2090.93	1794.99	1813.67	1855.8	1722.18	1999.03	2130.65	2024.06	2225.09	2143.2	1946.94	2033.37	1948.46	1932.52	1828.97	1815.17	1974.88
Zbtb18	7407.17	6873.86	7102.13	7035.56	6950.14	6500.16	7212.74	8733.55	7515.38	7218.36	7531.84	7781.15	7006.44	7980.56	6728.82	6839.53	6261.1	7448.06
Zc3h14	1210.63	1202.16	1220.46	1108.16	1089.93	1113.93	1285.3	1487.71	1290.69	1309.02	1143.8	1255.06	1199.83	1255.22	1320.37	1130.57	1131.9	1305.18
Zfp191	531.892	643.461	616.094	578.171	557.47	601.003	660.301	670.336	607.779	734.269	656.569	653.379	641.787	606.353	656.113	477.537	594.376	681.473
Zfp281	839.464	841.252	829.275	792.69	871.112	836.223	875.949	959.841	924.003	995.838	899.666	967.969	864.065	865.162	949.165	907.321	820.755	850.504
Zfp385a	428.982	417.415	444.483	466.896	528.294	517.07	395.99	315.076	398.084	374.172	399.967	438.886	420.292	424.262	460.744	485.894	481.703	402.251
Zfp719	265.946	322.373	298.454	242.052	257.374	247.655	325.38	310.51	293.797	316.698	319.974	328.889	324.024	305.025	310.962	257.87	323.547	318.805
Zfyve27	816.338	783.456	822.879	853.49	930.506	808.245	780.53	678.556	743.464	756.556	802.012	706.177	770.145	802.308	713.095	913.29	808.351	829.107
Zhx1	1739.05	1843.05	1705.45	1773.52	1511.94	1683.84	1816.78	2040.23	1935.47	1902.53	1813.88	1853.44	1873.71	1795.95	1772.97	1695.26	1672.52	1923.53
Zmiz1	1148.19	991.522	1171.43	1131.1	1336.89	1227.91	957.055	912.351	1057.45	1005.22	928.754	1129.66	1050.34	1091.62	1095.69	1140.12	1127.76	1017.39
Zmynd8	1492.77	1379.4	1528.51	1557.85	1740.14	1642.4	1456.1	1397.29	1307.51	1353.59	1332.88	1527.85	1303.92	1563.02	1326.06	1708.39	1526.77	1642.17
