# Supplementary material for: Platelet factors attenuate inflammation and rescue cognition in ageing
Source: Nature. 2023 Aug 16;620(7976):1071–9. doi: 10.1038/s41586-023-06436-3 (PMC10468395; doi:10.1038/s41586-023-06436-3)
Supplement: Supplementary file 7 — Source Data Fig. 1 [file 41586_2023_6436_MOESM7_ESM.xlsx]

## Sheet: Figure 1f
GO Term (Biological Process)	-log10 P value
Anterograde trans-synaptic signaling	4.34679
Negative regulation of chemokine production	3.32148
Chemical synaptic transmission	3.2668
Myelination	3.10735
Regulation of monocyte CCL2 production	3.05552

## Sheet: Figure 1g
GO Term (Biological Process)	-log10 P value
Regulation of keratinocyte apoptotic process	3.15677
Negative regulation of chemokine production	3.15181
Nervous system development	3.11014
Regulation of CCL2 production	2.92471
Myelination	2.8747

## Sheet: Figure 1h
GO Term (Biological Process)	-log10 P value
myelination	5.85387
negative regulation of chemokine production	5.23657
regulation of CCL2 production	4.50864
central nervous system development	4.25181
nervous system development	3.25964

## Sheet: Figure 1i
Gene	Saline					Young plasma						Young platelet fraction
Tnf	0.733146	1.16933	1.36551	1.07197	0.660043	0.537126	0.59201	0.664081	0.553191	0.45985		0.553917	0.497056	0.646724	0.600805	0.904346	0.631387
C1qb	1.21194	0.991071	1.37572	0.801177	0.620094	0.91105	0.659394	0.661125	0.638171	0.729618	0.655471	0.566171	0.479274	0.61159	0.756942	0.843954	0.570397
CD11b	1.02402	1.03363	1.19452	1.12414	0.62369	0.824544	0.588282	0.586143	0.64771	0.958934	0.656337	0.649	0.673558	0.696622	0.83422	0.754567	0.652665

## Sheet: Figure 1j
saline	Young plasma	Young platelet fraction
1.07107	0.530906	0.872228
1.05509	0.993488	0.565128
1.01753	0.882893	0.974567
0.882866	0.509878	0.820008
1.21335	0.509972	0.641877
0.760083	1.04372	0.848021
0.976274	0.914383	0.628974
1.03862	0.724903	0.731755
1.17335	0.957526	0.867341
0.81176	1.01614	0.893104

## Sheet: Figure 1k
saline	Young plasma	Young platelet fraction
41.6416	51.7553	47.0552
41.2127	63.0851	26.1054
55.4125	36.2461	39.3956
52.7808	37.253	30.4032
57.9773	27.5764	29.7399
54.5381	44.0333	33.1057
80.9524	17.7596	28.866
21.4286	21.673	34.0741
22.5564	12.6437	14.5161
28.3582	21.875	37.8855
48.9362	16.388	24.3386
	22.5
