# Supplementary material for: Platelet factors attenuate inflammation and rescue cognition in ageing
Source: Nature. 2023 Aug 16;620(7976):1071–9. doi: 10.1038/s41586-023-06436-3 (PMC10468395; doi:10.1038/s41586-023-06436-3)
Supplement: Supplementary file 8 — Source Data Fig. 2 [file 41586_2023_6436_MOESM8_ESM.xlsx]

## Sheet: Fig 2b_mPF4 ELISA
Young	Aged
44.2015	35.8895
120.229	20.152
227.843	10.51
112.804	76.009
27.625	27.25
17.875	14
16.875	25.125
115.375	10.5

## Sheet: Fig 2d_hPF4 WB
Young (22-34 yrs)	Aged (61-75 yrs)
1.14837	0.491068
1.29767	1.22047
0.961429	0.799047
0.720062	0.443081
0.872466	0.270506
0.379798	0.421766
0.673573	0.219764
0.89457	0.351542
0.960074	0.488291
2.09198	0.309307

## Sheet: Fig 2f_HPC qPCR
Gene	saline					PF4
Tnf	0.881804	0.919114	1.02038	1.49172	0.898239	0.864691	0.616716	0.621773	0.661441	0.594785	0.478946
C1qb	1.28482	0.894365	0.946777	1.08618	1.0076	0.678707	0.759033	0.804191	1.05803	0.945179	0.827615
Cd11b	1.14758	0.974427	0.855685	1.04853	0.99672	0.833724	0.805139	0.781128	1.03948	0.942783	0.74283
Il1b	1.62128	1.13667	0.96487	0.906074	0.792562	0.654164	0.723551	0.680281	0.821393	0.66007	0.705512
Nfkb1	1.25375	0.874368	0.978229	1.43804	0.821099	0.967499	0.780178	0.716071	0.756676	0.68565	0.70722

## Sheet: Fig 2g_C1q IHC
Saline	PF4
0.787033	0.353767
0.78899	0.742346
1.26037	0.825953
0.8994	0.404512
1.18554	0.648817
1.07867	0.69928
	0.630515

## Sheet: Fig 2h_Iba1_CD68 IHC
Saline	PF4
1.61519	0.467096
0.795247	0.441686
1.31494	0.478909
1.12011	0.311779
0.563549	0.530301
0.590961	0.750403

## Sheet: Fig 2j_GO Terms_microglia seq
GO Term (Biological Process)	-log10 P value
Negative regulation of NF-kappaB import into nucleus	3.3953
Tumor necrosis factor-mediated signaling pathway	3.09784
Positive regulation of mitotic metaphase/anaphase transition	2.53769
Positive regulation of dendrite development	2.3666
Positive regulation of erythrocyte differentiation	2.32412

## Sheet: Fig 2k_microglia seq genes
Genes	saline			PF4
Nfkbia	0.951947	1.05898	0.989076	0.738715	0.721486	0.900121	0.830743
Tnfsf13b	1.22534	1.11566	0.659003	0.230478	0.656987	0.351601	0.486312

## Sheet: Fig 2m_C1q IHC
WT	PF4 KO
1.21974	1.48986
1.01479	1.27168
0.952254	1.37922
0.902957	1.31514
1.22206	1.18387
0.785161	0.860256
0.727017	0.91333
1.17603	1.08431
	1.55309

## Sheet: Fig 2n_Iba1_CD68 IHC
WT	PF4 KO
1.44852	1.53616
1.24305	1.33105
0.736266	1.30531
0.721206	1.42874
1.45462	1.60955
0.707568	0.82517
0.318066	0.736333
0.819018	1.43098
1.5673	2.35637
0.984379	2.72734

## Sheet: Fig 2q_GO Terms_HPC seq
GO Term (Biological Process)	-log10 P value
modulation of chemical synaptic transmission	5.63827
synaptic transmission, glutamatergic	4.06053
synaptic vesicle cycle	3.80541
regulation of cardiac muscle hypertrophy in response to stress	3.66159
G-protein coupled glutamate receptor signaling pathway	3.54018

[truncated: 2 more sheets: Fig 2r_HPC RNAseq genes, Fig 2s_pCreb IHC]
