# Supplementary material for: Platelet factors attenuate inflammation and rescue cognition in ageing
Source: Nature. 2023 Aug 16;620(7976):1071–9. doi: 10.1038/s41586-023-06436-3 (PMC10468395; doi:10.1038/s41586-023-06436-3)
Supplement: Supplementary file 9 — Source Data Fig. 3 [file 41586_2023_6436_MOESM9_ESM.xlsx]

## Sheet: Fig 3b_HiBiT Luminescence
Tissue	GFP			PF4-HiBiT
Plasma	12	15	12	1108	4325	5700	3641
Liver	16	18	8	798	1110	3672	2196
CTX	21	14	13	15	17	10	13
CBL	14	11	10	13	15	14	11
HPC	10	17	17	11	15	14	15

## Sheet: Fig 3d_CCL2 ELISA
Young Saline	Aged Saline	Aged PF4
19.4045	21.4498	26.3349
21.11	67.5059	36.7406
16.1306	34.612	40.6497
25.4978	27.6703	45.9871
22.4668	30.162	23.8174
18.0318	59.2654	28.0034
20.5995	40.1624	30.162
18.7191	22.974	33.4622
18.3757	47.2754	43.2425
	36.4136	31.3198
	31.8151	33.9553
	42.7571	51.7688
	43.7276	29.3331
	39.3494	23.9858
	35.0156	35.0156
	38.7967	23.5343
	56.5696	20.3346
	36.2732
	50.7589
	43.5565
	47.2288
	41.0135
	26.7622
	38.0069
	72.2483

## Sheet: Fig 3e_Tnfa ELISA
Young Saline	Aged Saline	Aged PF4
0.496648	0.614879	1.19184
0.614879	0.73194	0.614879
0.496648	1.7541	1.53051
0.73194	0.963319	0.848038
0.496648	0.255178	0.496648
0.376931	1.07789	0.73194
0.496648	1.19184	0.130203
0.496648	0.848038	1.19184
0.848038	2.19706	0.848038
0.848038	0.376931	0.614879
0.816845	1.30522	0.848038
	3.50148	0.848038
	0.848038	0.614879
	1.30522	1.27365
	2.27628	1.49895
	1.61098	0.700933
	1.49895	2.05569
	2.05569	1.04644
	0.700933	0.700933
	1.61098
	0.816845
	1.38652
	0.931979
	0.816845
	2.05569
	4.22529
	1.49895

## Sheet: Fig 3f_Cyclophilin A WB
Young Control	Aged Control	Aged PF4
0.485929	1.69883	0.52952
0.847597	1.12681	0.501934
0.60938	0.424447	0.4875
0.532688	0.787314	0.724637
0.0955215	0.962604	0.870986
0.0736542	0.523705	0.631227
0.138818	1.17929	1.13025
0.0239908	1.10036	0.613462
0.120693	0.77948	0.385502
	1.41716	0.477341

## Sheet: Fig 3h_CITEseq_Myeloid-Lymphoid
Young Control	Aged Control	Aged PF4
0.101288	0.251261	0.0835886

## Sheet: Fig 3j_GO Terms_myeloid-down
GO Term (Biological Process)	-log10 P value
neutrophil degranulation	35.7375
neutrophil activation involved in immune response	35.7375
neutrophil mediated immunity	35.6517
cellular response to type I interferon	10.9957
type I interferon signaling pathway	10.9957

## Sheet: Fig 3l_Myeloid Populations
Populations	control	PF4
neutrophils	3.91603	0.796227
macrophages-2	2.35019	0.876302
mast cell/platelets	2.31931	1.51892
macrophages-1	1.42598	0.821533
dendritic cells	1.03184	0.916821
monocytes	0.953191	0.720552

## Sheet: Fig 3n_GO Terms_T cells-down
GO Term (Biological Process)	-log10 P value
T cell receptor signaling pathway	8.57349
TNF-mediated signaling pathway	7.767
cellular response to TNF	7.767
cytokine-mediated signaling pathway	7.00393
antigen receptor-mediated signaling pathway	6.83565

## Sheet: Fig 3p_T cell Populations
Populations	control	PF4
age-associated TEM cell	14.6131	4.61438
memory CD8+	3.0664	4.56454
Th/ILC	1.44812	0.870277
Treg	1.11505	1.3643
CD4+	0.493126	0.659792
naïve CD8+	0.357408	0.483724
naïve CD4+	0.279081	0.491721
