# Supplementary material for: Platelet factors attenuate inflammation and rescue cognition in ageing
Source: Nature. 2023 Aug 16;620(7976):1071–9. doi: 10.1038/s41586-023-06436-3 (PMC10468395; doi:10.1038/s41586-023-06436-3)
Supplement: Supplementary file 10 — Source Data Fig. 4 [file 41586_2023_6436_MOESM10_ESM.xlsx]

## Sheet: Fig 4b_NOR_plasma&platelet
saline	Young plasma prep	Young platelet fraction
61.9458	45.0704	45.9459
56.9149	71.3115	69.6602
0	71.8182	60.6498
42.053	100	64.5522
43.7194	50	51.2422
95.6522	97.2973	83.8279
61.5385	36.9863	50.3497
60.4839	71.9298	62.5
37.8261	66.879	49.5146
12.963	55.8333	100
80.7229	85.625	100
45.3552	100	70.0472
69.0323	80.7471	79.3043
56.3686	61	42.3077
	80.4348

## Sheet: Fig 4c_Y Maze_DI_plasma&platele
saline	Young plasma prep	Young platelet fraction
0.333333	0.333333	0.200048
0.2	0.200056	0
-0.333333	0.333333	0
0	0.333333	0.599888
0.333333	0.333333	0
0.200056	0.333333	0.599888
0.200056	0	0.200048
-0.200048	0.3334	0
0.5	0	0.599888
-0.333333	0.599952	0.3332
0.333333	0.200056	-0.333333
0.200056	0.499913	0.333333
	0.333333	0.142857
	0.200048	0.333333

## Sheet: Fig 4d_FC Context_plasma&platel
saline	Young plasma prep	Young platelet fraction
33	35.5	59.5
65.5	64.8333	56.3333
39.8333	64.5	65.6667
58.5	33.3333	49.8333
59.3333	69.1667	69.3333
21	85.8333	57.1667
47.8333	59.3333	63.6667
77.1667	56.1667	63.8333
18.5	58	45.6667
15.1667	60	48.5
41.1667	53
20.2667
25.8
25
41.5333
9.53333
52.8666

## Sheet: Fig 4f_NOR_PF4
Saline	PF4
51.6393	58.0537
21.1679	83.9506
55.4745	64.1975
88.3117	98.1818
30.8271	49.5455
60.3939	80.8081
68.2927	80
37.73	97.3684
77.68	96
71.2	100
84	100
	48.99
	49.22
	97.16

## Sheet: Fig 4g_RAWM_PF4
Block	Saline												PF4
1	5	6	3.66667	3.33333	3.66667	7.33333	4.66667	4.33333	3	5.33333	2.66667	4.66667	5.66667	5.33333	2.66667	7.33333	2.33333	3.66667	6.66667	4	3	3	6.33333
2	5.66667	6	6.66667	4	3	4.66667	2	6.66667	6	4	2.66667	2	4.33333	4	5.33333	5.33333	5	0.666667	4	2.33333	3	4.66667	6.66667
3	3.66667	4.66667	4	4	3.33333	6.33333	5	2.66667	3.33333	4	2.66667	3	4.33333	2	3.66667	0.666667	2.66667	4	4.66667	3.33333	3.33333	2.66667	2.33333
4	0.333333	2.66667	1.33333	2	4.66667	4.33333	1.33333	5	2	1	3.33333	3.33333	2.66667	1.66667	6.33333	1.33333	1.66667	3.33333	2.66667	2.66667	0.666667	4.33333	2
5	3.33333	4	6.33333	4	0.666667	3.66667	1	6	2.66667	3	2.33333	2.33333	0	2.33333	5.66667	2.33333	1.33333	2	4.66667	3	2.33333	3.66667	4.33333
6	4.33333	3	6	5	1	2.33333	3.33333	2.33333	1	1.33333	4	5.66667	2	3	2.33333	2.33333	2	1.66667	4.66667	2.66667	3.66667	3.33333	1
7	4	0	1.66667	2	0.666667	1.66667	3	6	2.66667	3.33333	1.66667	3.33333	2	2.33333	2.33333	0.666667	1.66667	2.33333	3	1.66667	3	2.66667	4.66667
8	2.33333	2	5.33333	2	2.33333	2.66667	2.66667	3	3.33333	2.33333	4	4.66667	0	1	1	1.33333	0.333333	3.33333	4.33333	2.66667	1.33333	0.666667	4.33333
9	5	1.33333	3.33333	1	4.33333	1	1.33333	4.33333	2.33333	0.33333	3.33333	3	1.33333	0.333333	0	0	0.333333	1.66667	4.33333	0.666667	1.66667	0	1.33333
10	1.33333	2.66667	5.66667	1	3	1.33333	4	2.66667	3	1	2.66667	3	1	0.666667	0.333333	0.333333	2	1	1.33333	1.33333	2	0.333333	1.66667

## Sheet: Fig 4h_Y Maze_DI_PF4
Saline	PF4
0.0588235	-0.0833333
0.272727	0.0666667
0.166738	0.368421
0	0.263158
0.14277	-0.0588235
-0.200048	0.285714
0	0.4
0.272755	0.333333
-0.111076	0.0714286
0.157909
0.125072

## Sheet: Fig 4j_NOR_PF4 Females
Saline	PF4
71.26	55.71
36.45	68.23
53.63	52.38
29.63	78.57
69.23	67.15
44.23	100
23.45	47.81
37.35	61.06
79.19	100
52.22	100
100	61.82
78.63
100

## Sheet: Fig 4k_Y Maze_DI_PF4 Females
Saline	PF4
0.37	0.14
0.08	0.3
-0.07	-0.17
-0.08	0.58
-0.06	0.14
0.09	0.07
0	0.33
0.38	0.2
0.18	0.08
-0.14	0.33
0.18	0.14
0.18	0.25

## Sheet: Fig 4m_NOR_hPF4
Saline	hPF4
45.2183	77.673
76.6349	49.7738
68.8372	94.382
49.4048	100
0	68.8312
49.7854	83.7082
53.3654	37.7358
0	75.7576
55.7471	100
58.3864	64.6341
51.8325	69.3182
63.961	41.7284
28.4314	53.6952
50.8287	50.5961
58.0392	0
	100

## Sheet: Fig 4n_RAWM_hPF4
Block	Saline																			hPF4
1	5	5	4	5	3.67	5	4.33	4.67	4	5.33	5	4	4.67	4	2.67	5.67	5	4.33	2.33	3.33	4.67	5	3.67	4.67	2.33	5.33	4.67	3.67	4.33	3	1.67	5	4.67	3.67	3
2	4.67	3.67	4.67	4	4.33	4.33	2	3	5.33	4	4.67	4	5	4	2.67	4	3.67	3.67	3	4	4	3	3.33	3.33	3.33	3.33	4.33	5	4	3.67	4	3.33	4.67	4.67	4
3	3.67	3	2.67	4.33	5	4	4.33	4.33	3	5.67	3.67	2	2	3.67	3	2.67	4	4.33	2	3	4.33	3	4.33	4	2.33	2	3.67	3	1.67	4	4	4	3.67	3.67	2.33
4	4.33	3	5	4.33	5	4	3	3.33	3	5.33	4.33	2	4.67	3.33	3.67	3	4	4	5	3.67	3.33	4	4.33	2.67	3	2	2.33	2	4	3	4.33	3.33	1.33	3.67	4
5	3	4	4.33	1	3.67	4	2	5	5.67	4.33	3	3.33	3	4	1	2.67	3.67	4.33	5.67	2	1.67	3.67	2.33	3.67	2.33	0.67	3.67	1.33	2.67	4	4.33	0.67	2.33	4.67	2.67
6	3.67	3.33	4	2.67	3.67	3.33	4.67	4.33	4.67	4.33	2.33	4.67	3.33	4	3.33	3.67	4.33	3.33	2	0.67	1	2.67	3	3.33	2	1.33	2	0.33	2.67	2	4.67	1.67	1.33	3.33	1.67
7	3	2.33	3.33	3.33	2.33	5	1	2.33	2.67	3.67	5.33	3.67	2.67	4	3	5.33	3.67	4.67	3	2.33	2.67	1.67	1.33	2.33	0.67	1.33	2.67	1.67	2.33	3.67	4	0.67	1.33	3	3
8	3	2.67	2.67	1.33	4.33	2.67	1.33	3	2.67	1	3.67	3.33	2	4	0	5.33	2.67	4.33	3.67	1.67	1.67	1.67	0.67	2.33	5.67	1.33	1.67	1.33	2.67	4.33	1	0.67	0.33	1.67	1.33
9	3	2.67	4	6	0.67	4.33	0.67	2.67	4.33	5	4	4	4	4.67	0.67	4	1.33	2.67	1.67	2.67	1	2.67	1.67	3.67	4.67	1	2.33	2.33	3	1.67	4.67	2.33	1	1.67	1.33
10	4.33	4	4.33	5	0.67	4.33	4.67	1.67	2	4	2.33	1.67	2	3.67	2	0.33	3.67	3	2.33	1.67	1.67	2.67	1.67	2.67	3	0	1.67	1	2.67	0.67	2.33	1	0.67	4	1.67

[truncated: 3 more sheets: Fig 4p_NOR_middle aged PF4 KO, Fig 4q_RAWM_middle aged PF4 KO, Fig 4r_Y Maze_middle aged PF4KO]
