# Supplementary material for: Platelet factors attenuate inflammation and rescue cognition in ageing
Source: Nature. 2023 Aug 16;620(7976):1071–9. doi: 10.1038/s41586-023-06436-3 (PMC10468395; doi:10.1038/s41586-023-06436-3)
Supplement: Supplementary file 11 — Source Data Fig. 5 [file 41586_2023_6436_MOESM11_ESM.xlsx]

## Sheet: Fig 5d_HPC qPCR
Gene	Control saline										Control PF4									Cxcr3 KO Saline										Cxcr3 KO PF4
Tnf	0.421713	1.64775	0.651343	1.73157	1.27598	0.911612	1.34933	1.05345	0.803205	0.960794	0.406226	0.618933	0.598068	0.724941	0.479376	0.494409	0.689158	0.977628	1.16829	0.670751	1.18343	1.1389	0.578074	1.10648	1.01182	1.20111	0.812681	0.555869	0.952745	0.440887	0.335115	0.69167	0.518386	0.812273	0.819567	1.06807	0.675477	0.944174	1.23227	1.3868
Cd11b	0.941693	1.26022	0.886474	1.0945	0.868485	1.1363	0.921666	0.98364	0.925934	1.04838	0.849574	0.806106	0.934392	0.857863	0.912745	0.840114	0.911674	0.989068	0.990198	0.891831	1.06642	0.95035	0.766952	0.913512	0.986526	1.03052	0.995983	0.919365	1.04909	0.869965	0.881646	0.940899	0.836822	0.703304	0.744616	0.97935	0.873938	0.826105	1.03682	0.817203
Il1b	0.751932	1.23127	0.951865	1.04816	1.08259	0.783323	1.05539	1.31599	0.973786	0.943911	0.651615	0.835401	0.534514	0.716221	0.620038	0.546764	0.510458	1.09945	0.829685	0.853084	1.16903	1.29968	0.718873	0.983762	0.879149	0.883851	0.935237	0.706334	0.86303	0.523506	0.495471	0.69712	0.377348	0.670814	0.515386	1.1649	0.417621	0.561751	0.803806	0.998092

## Sheet: Fig 5e_C1q IHC
Control Saline	Control PF4	Cxcr3 KO Saline	Cxcr3 KO PF4
0.751549	0.804227	0.589547	0.810583
0.846919	0.677666	1.0702	0.752801
0.960348	0.642616	0.807399	0.850176
1.11561	0.811839	1.25308	0.884773
1.07098	0.66736	0.616556	1.00424
1.2546	0.850253	1.0996	0.632101

## Sheet: Fig 5f_Iba1_CD68 IHC
Control Saline	Control PF4	Cxcr3 KO Saline	Cxcr3 KO PF4
1.11478	0.982007	0.989729	0.994767
0.971598	0.843208	0.996522	0.912092
1.13906	0.747942	0.943918	0.849092
0.765475	0.691994	0.985968	0.978494
1.00908	0.819583	0.888922	1.07116
		0.786168	0.837815

## Sheet: Fig 5h_GO Terms_HPC seq
GO Term (Biological Process)	-log10 P value
Neuronal ion channel clustering	0.000112
Ephrin receptor signaling pathway	3.86e-05
Protein localization to membrane	1.39e-05
Positive regulation of synapse assembly	9.35e-06
Nervous system development	4.29e-06

## Sheet: Fig 5i_RNAseq genes
genes	Control Saline						Control PF4						Cxcr3 KO PF4
NeuroD1	0.841701	1.13585	1.04476	0.933949	1.04794	0.995801	1.10891	1.28586	1.06331	1.14594	1.10782	1.28885	0.929561	1.05058	1.30208	0.975764	0.914178	1.00419
Lgi1	1.07826	1.05851	0.966355	0.96706	0.94924	0.980582	1.01086	1.25701	1.09965	1.13169	1.00163	1.13419	1.02432	1.09617	1.05524	1.0036	0.937849	1.08799

## Sheet: Fig 5j_HPC qPCR
Genes	Control Saline								Control PF4								Cxcr3 KO Saline								Cxcr3 KO PF4
Bdnf	1.41623	1.03965	1.04146	0.70286	1.04583	1.37284	0.592884	0.863932	1.46846	1.26712	1.09003	2.0072	1.73667	1.53636	0.769811	1.20292	1.51069	1.35729	1.44932	1.00051	1.50205	1.33203	1.15923	0.794817	1.04773	1.23123	1.34378	1.24402	1.46345	1.1262	1.41665	0.751224
Arc	1.23575	0.994219	1.11954	0.775669	0.955915	1.3898	0.488942	0.750781	1.464	1.19541	1.25636	1.45955	1.60247	2.22309	0.820104	2.66314	1.02758	1.53038	0.985069	0.937137	1.21594	1.3355	0.892497	0.972662	1.02349	1.05715	0.796552	2.00159	1.44642	1.27439	2.64085	1.18913
cFos	1.20806	0.848995	0.97637	0.687107	1.40731	1.91818	0.34304	0.806448	1.23962	0.814173	1.21601	1.07848	2.78791	2.21498	1.48165	3.5223	0.772945	1.21251	0.656995	0.669279	0.851427	0.54351	1.51939	0.940094	0.957271	0.852081	0.535613	2.24168	1.19957	0.512293	2.57849	1.302

## Sheet: Fig 5l_NOR
Control Saline	Control PF4	Cxcr3 KO Saline	Cxcr3 KO PF4
58.8079	71.875	63.0705	100
47.1714	70.9559	62.9921	59.7315
82.4818	100	39.2157	100
54.5455	51.0204	53.9773	35.9649
63.7051	60.3704	31.5217	100
86.0526	100	71.1538	50.7082
68.9098	57.3077	66.4865	40.9091
0	48.7805	42.2636	0
40.9836	82.8125	57.1429	4.16667
21.7391		57.1429	62.1212
39.2727		62.3288	58.6093
55.6782		0
66.6667		96.5517
24.6575		12.0846
61.1111		60.9756
58.5774
50.5967

## Sheet: Fig 5m_Y Maze_DI
Control Saline	Control PF4	Cxcr3 KO Saline	Cxcr3 KO PF4
-0.12	0.435897	0	0.435897
0	0.333333	-0.194444	0
1	-0.194444	0.204819	0.333333
0.333333	0.204819	-0.333333	0.333333
0.142857	0.492537	0	0.333333
0	0	-0.333333	0.194444
-0.333333	0.605634	0	0
0.204819	0.492537	0.333333	0
0.333333	0	0.142857	-0.204819
0		0.587302	0.25
0.142857		-0.428571	0.194444
-0.2		0.194444	0
0		0.508772	0.325581
0.5		-0.587302
-0.2		0
0.666667		0.258427
0

## Sheet: Fig 5n&o_RAWM
Block	Control Saline																	Control PF4										Cxcr3 KO Saline																	Cxcr3 KO PF4
1	3.33	1	3.67	4	5	3.33	4.67	5.33	5	5	3.67	5.333	3.333	6	5	2	4.667	2.67	3.33	3.67	2	5	3.67	4	4.67	2.33	5.67	5.33	5	4.67	2	3.33	4.33	6.33	5	4.67	5.33	2	4	2	2.67	4	2.33	6	4.33	4.67	1.67	5	3
2	1.67	5	1	4	4	4.67	4.33	5.33	5.33	3	3	5.33	3	4.67	3.67	4	4.67	5.67	4.67	3.33	4.33	5	3	5	2.33	4.33	4	5	4.33	5	1.67	3.67	3.67	3.33	6	3	4	3.67	3.67	2.33	4.67	4.67	3.67	3.33	3.33	2	1	4	4.67
3	2.67	5	0.33	2.33	3.67	3	3.67	5	2.67	0.67	4.33	3.67	5.67	4	4.67	3	4.67	5	4	4	3.33	3.67	2.33	2.67	2	1	3.33	1.33	5.33	0.33	1.33	2.33	5	2.67	3.67	2	3.67	3	3.33	1	4	3.33	5.33	4.67	1.67	4.67	2	0	4.67
4	2.67	4.33	3.67	5.33	1.67	4	4.33	2.67	1.33	1.33	0.67	4.6667	4	4	4.3333	4	3	2.33	2.33	1.67	2.67	3.67	1.67	1	4	4.67	2.67	3.67	3.33	2.33	4.67	2.33	4.33	5.33	5.67	1.33	5	4	4.67	0.67	4	3.67	3.67	4.33	4	2	4	6.33	4.67
5	4.33	6	1	5.33	6.33	2.33	4	2	4.33	1	5.67	5	4.6667	4.3333	4.6667	2	2.6667	2.33	1	3.33	3.33	1.33	2.67	3	2	1.33	3	2.67	1.33	2.67	2.33	1.67	4.33	5.67	3	1.67	2	1.67	5	2.33	3.33	2	4	4	2.33	2	3	3.33	3.33
6	2.66667	1.33333	2.66667	0.66667	4.33333	3.33333	3.33333	4.66667	0.66667	0.66667	5.33333	5	6.33333	1	4.66667	2	5	3.33333	4.66667	4	1.66667	3.33333	3.66667	5.33333	4	2	0	3.66667	2	2.33333	3.66667	1.33333	5.66667	3.33333	4.66667	2.66667	3.66667	3	5	1.66667	2.66667	4.33333	4	5.33333	0.66667	2	2.33333	0.66667	2.33333
7	1	4	4.67	3	2.33	3.67	3	3.33	2	1	6	3	3.6667	2	2.6667	5.6667	5	1.67	0.67	3.67	1	3	2.33	2	4	2.67	1.33	0.67	5	2.33	2	2.67	4.33	4	1.67	5.33	5.33	2.33	5	1.33	4.33	4.33	3	1.67	0.67	2.33	3	4	4
8	1.33	3	4.33	3.33	5.67	4.67	5	2.33	1.67	2.33	3.67	3	1.6667	6.3333	1.6667	1.6667	3.3333	3.67	3.67	3.33	2	1.67	2.33	1	2.33	1.33	1	6	1	1	5	1	2.33	5.33	2	4	6	4.33	4.33	2.67	1.33	2.67	0.67	2.67	0.33	4.33	3	1	2.67
9	2.67	5	1	4.67	3.67	4.33	4	3	4.67	2.67	2.67	5.3333	2.6667	4	3.6667	5	4	5	1	3.33	2.33	3.67	3.33	1.67	2.33	1	2	0.67	3	3.33	3.33	5.67	1.67	3.67	2	4.67	4	4	4	0.33	2.67	3.33	1.67	1	1	3.67	5.33	3	4.33
10	0.33	4.67	0.67	1.67	2	5	2.33	6.33	1.67	3.33	2	3.3333	3	2.3333	1	4.6667	2.3333	2	1	2	2	2	0.67	1	1.33	2	0.67	1.67	4.67	4	4.67	3.67	2.67	5.33	2.67	1.67	5.33	2	3.67	1.33	1	2.33	1	1.67	6.33	1.67	3	4	5
[truncated: 8 more columns]
