# Supplementary material for: Platelet factors attenuate inflammation and rescue cognition in ageing
Source: Nature. 2023 Aug 16;620(7976):1071–9. doi: 10.1038/s41586-023-06436-3 (PMC10468395; doi:10.1038/s41586-023-06436-3)
Supplement: Supplementary file 12 — Source Data Extended Data Fig. 1 [file 41586_2023_6436_MOESM12_ESM.xlsx]

## Sheet: Ex Data Fig 1b_qPCR_young&aged
Gene	young				aged
Tnf	0.776702	2.98526	0.88246	0.750825	3.41668	2.28156	2.03769	4.48359	4.92474
Cd11b	1.2072	1.04412	0.973017	0.940473	1.54375	2.75509	2.66701	3.31734	4.33388
Il1b	0.705594	0.572035	1.41941	1.32618	3.4504	5.27178	10.5006	12.3975	12.5317
Nfkb1	1.10907	0.709669	1.35713	1.39181	2.08113	2.67093	3.07305	3.79861	4.62029
C1qb	1.0429	0.877415	1.08118	0.985439	1.4594	1.2524	1.59837	1.20059	2.11002

## Sheet: Ex Data Fig 1c_C1q_Young&Aged
Young	Aged
0.357817	2.83579
0.828852	2.95869
1.52362	2.85321
0.954292	2.80313
1.54369	4.45886
0.791734	3.46284

## Sheet: Ex Data Fig 1d_CD68&Iba1_young&
Young	Aged
1.53827	3.15155
1.20104	6.04345
1.3342	9.72916
0.71721	3.99402
0.910044	3.23255
1.19615

## Sheet: Ex Data Fig 1f_qPCR_aged platel
gene	Saline									Aged platelet fraction
Tnf	3.31621	1.19553	0.735865	0.697354	0.477396	0.825945	1.915	0.551491	1.18034	0.742729	0.370668	0.208777	0.432818	3.98427	6.38304	4.18684	0.630336	0.546907
C1qb	0.701952	0.922924	0.907944	1.49364	1.11708	1.06053	1.03085	1.07531	0.86673	0.777567	0.983613	1.20728	1.22916	1.0949	0.724467	1.41644	0.673514	1.26191
Cd11b	0.148016	1.77213	0.370809	1.36214	1.99559	2.0428	1.85151			0.096548	1.03427	0.780984	1.45304	0.196012	3.38883	3.14843	1.98466	1.50625
Il1b	0.527318	0.670639	1.02322	0.900944	0.963513	1.348	1.96739	1.08762	1.10371	1.12123	0.897583	1.23715	0.706223	2.07357	2.33776	1.66743	0.262538	1.06777
Nfkb1	0.260296	0.856865	0.673088	1.42183	0.803324	1.40665	1.71732	1.91981	1.25752	0.135172	0.606958	0.579852	1.41262	1.4139	2.89804	1.00297	1.64494

## Sheet: Ex Data Fig 1g_C1q_aged platele
Saline	Old platelet fraction
1.33831	1.37628
0.748485	1.32026
1.54434	0.74294
0.655499	1.14123
1.13535	1.69376
0.560562	1.03766
1.01746	0.522341
	1.10648
	1.08818

## Sheet: Ex Data Fig 1h_CD68&Iba1_aged p
saline	aged platelet fraction
0.848143	1.09012
1.20729	1.03128
0.994634	0.963175
1.1925	1.08409
0.832963	0.568351
0.84218	0.849489
0.965828	1.08943
1.11646	1.13478
	0.765641

## Sheet: Ex Data Fig 1j_qPCR_young PF4
Genes	Saline									PF4
C1qb	1.00126	0.936286	0.988917	1.01837	0.972467	1.06448	0.959288	1.08962	0.978905	0.90311	0.962682	0.94417	1.00177	1.06833	0.968861	0.968558
Tnf	0.94403	0.928384	0.721311	1.22442	0.819252	1.15464	0.91625	1.24448	1.19775	0.92376	0.835344	0.951837	0.631107	0.925363	1.28143	0.716582
Il1b	0.714515	1.21449	0.991771	0.96724	0.885589	1.00215	0.911927	1.16628	1.27268	0.827902	1.478	1.30669	1.17326	1.14045	0.958949	0.851288
Cd11b	1.01425	1.0175	0.972818	0.963518	0.948124	1.09715	0.90615	1.0463	1.04819	1.01886	0.884396	1.01085	0.98562	1.05806	0.884545	1.02789
Nfkb1	0.9651	1.05824	0.872104	1.01285	0.997879	1.09203	0.960769	1.08005	0.980294	0.965102	1.10648	1.05836	1.02617	1.0259	1.00231	0.957135

## Sheet: Ex Data Fig 1k_C1q_young PF4
Saline	PF4
0.908442	0.833499
0.776798	0.895463
0.806996	0.706777
0.597073	1.03249
0.958233	1.0871
1.27248	1.07005
1.19341	1.04134
1.2658
1.22078

## Sheet: Ex Data Fig 1l_CD68_Iba1 IHC_yo
Saline	PF4
0.881633	0.59824
0.406179	0.458871
0.523182	0.45425
0.614462	0.822178
1.97564	1.04697
1.95169	0.839468
1.12611	1.91665
0.9327
0.588401

## Sheet: Ex Data Fig 1m_Weights_aged PF4
Inj #	Saline																PF4
1	0	0	0	0	0	0	0	0	0	0	0	0	0	0	0	0	0	0	0	0	0	0	0	0	0	0	0	0
2	0	6.66667	3.63636	1.63934	-5.40541	-1.72414	-4.34783	-7.14286	0	-1.92308	-5.88235	-4.08163	-7.14286	-3.0303	-2.12766	-2.85714	0	1.85185	2.12766	-8.88889	-2.94118	-6.12245	-2.32558	-3.125	-2.43902	-2.85714	-3.0303	-3.22581
3	2.32558	13.3333	5.45455	3.27869	-5.40541	-5.17241	-6.52174	-9.52381	-5.40541	-5.76923	-8.82353	-8.16327	-9.52381	-6.06061	-8.51064	-5.71429	-4.65116	5.55556	2.12766	-8.88889	-8.82353	-10.2041	0	-3.125	-4.87805	-2.85714	-3.0303	-6.45161
4	0	10	3.63636	1.63934	-8.10811	-5.17241	-8.69565	-7.14286	-5.40541	-7.69231	-11.7647	-10.2041	-9.52381	-3.0303	-10.6383	-5.71429	-6.97674	1.85185	-2.12766	-11.1111	-11.7647	-10.2041	-2.32558	-3.125	-7.31707	-5.71429	-3.0303	-3.22581
5	-2.32558	6.66667	0	0	-10.8108	-6.89655	-13.0435	-9.52381	-8.10811	-7.69231	-11.7647	-12.2449	-11.9048	-6.06061	-10.6383	-5.71429	-9.30233	0	-4.25532	-8.88889	-11.7647	-6.12245	0	-6.25	-7.31707	-5.71429	-6.06061	-6.45161
6	-2.32558	6.66667	0	-1.63934	-10.8108	-8.62069	-13.0435	-9.52381	-8.10811	-7.69231	-11.7647	-14.2857	-9.52381	-3.0303	-10.6383	-8.57143	-9.30233	-3.7037	-8.51064	-11.1111	-11.7647	-10.2041	-2.32558	-6.25	-7.31707	-5.71429	-6.06061	-6.45161
7	-2.32558	3.33333	-1.81818	-3.27869	-13.5135	-8.62069	-15.2174	-9.52381	-5.40541	-7.69231	-11.7647	-14.2857	-14.2857	0	-12.766	-8.57143	-9.30233	-9.25926	-10.6383	-11.1111	-14.7059	-12.2449	-4.65116	-6.25	-12.1951	-5.71429	-3.0303	-6.45161
8	-2.32558	3.33333	-1.81818	-1.63934	-13.5135	-10.3448	-15.2174	-9.52381	-2.7027	-7.69231	-8.82353	-16.3265	-11.9048	0	-14.8936	-5.71429	-2.32558	-11.1111	-10.6383	-11.1111	-8.82353	-12.2449	-6.97674	-6.25	-12.1951	-5.71429	-6.06061	-6.45161

[truncated: 1 more sheets: Ex Data Fig 1n_Weights_young PF]
