# Supplementary material for: Platelet factors attenuate inflammation and rescue cognition in ageing
Source: Nature. 2023 Aug 16;620(7976):1071–9. doi: 10.1038/s41586-023-06436-3 (PMC10468395; doi:10.1038/s41586-023-06436-3)
Supplement: Supplementary file 13 — Source Data Extended Data Fig. 2 [file 41586_2023_6436_MOESM13_ESM.xlsx]

## Sheet: Ex Data Fig 2a_HiBiT Brain
Brain Region	GFP							Young PF4-HiBiT			Aged PF4-HiBiT						Young Trf-HiBiT		Aged Trf-HiBiT
Cortex	32	17	26	14	14	18	13	22	34	27	27	30	25	15	19	16	135	75	60	14	12	16
Hippocampus	14	24	13	12	13	15	18	21	23	27	15	22	23	11	16	14	151	58	21	20	14	15

## Sheet: Ex Data Fig 2b_B2m
Young Saline	Aged Saline	Aged PF4
389.483	536.21	387.122
387.122	474.446	531.501
383.59	551.804	426.202
431.732	516.154	466.788
360.949	439.15	572.431
380.657	410.993	436.671
390.075	426.815	537.558
395.412	417.05	378.317
