# Supplementary material for: Platelet factors attenuate inflammation and rescue cognition in ageing
Source: Nature. 2023 Aug 16;620(7976):1071–9. doi: 10.1038/s41586-023-06436-3 (PMC10468395; doi:10.1038/s41586-023-06436-3)
Supplement: Supplementary file 14 — Source Data Extended Data Fig. 3 [file 41586_2023_6436_MOESM14_ESM.xlsx]

## Sheet: Ex Data Fig 3b_All splenocytes
Cell population	Saline	PF4
age-associated TEM cell	14.6131	4.61438
B1 cell	9.2793	5.75116
neutrophil	3.91603	0.796227
memory CD8+	3.0664	4.56454
plasma cell	2.99472	1.8827
macrophage-2	2.35019	0.876302
mast cell/platelet	2.31931	1.51892
Th/ILC	1.44812	0.870277
macrophage-1	1.42598	0.821533
memory B cell	1.16574	1.62452
Treg	1.11505	1.3643
dendritic cell	1.03184	0.916821
monocyte	0.953191	0.720552
GC B cell	0.798455	1.07678
LZ B cell	0.780538	1.06101
Breg	0.630113	0.764164
follicular B cell	0.599866	0.809304
NK/NKT	0.507846	0.449691
CD4+	0.493126	0.659792
na√Øve CD8+	0.357408	0.483724
na√Øve CD4+	0.279081	0.491721
