# Supplementary material for: Platelet factors attenuate inflammation and rescue cognition in ageing
Source: Nature. 2023 Aug 16;620(7976):1071–9. doi: 10.1038/s41586-023-06436-3 (PMC10468395; doi:10.1038/s41586-023-06436-3)
Supplement: Supplementary file 15 — Source Data Extended Data Fig. 5 [file 41586_2023_6436_MOESM15_ESM.xlsx]

## Sheet: Ex Data Fig 5b_myeloid-lymphoid
Saline	PF4
0.087	0.085
0.178	0.08
0.129	0.098
0.064105	0.112166
0.196884	0.084871
0.105726	0.069026
0.099097	0.103422
0.142843	0.075261
	0.075711

## Sheet: Ex Data Fig 5c_myeloid cell pop
Cell population	Saline								PF4
Neutrophils	0.737767	1.39649	0.865747	0.753253	1.07357	0.928428	0.865866	1.37888	0.46675	0.308657	0.53074	1.04605	0.780781	0.605606	0.918418	0.695696	0.720721
Macrophages	0.387097	1.80847	0.804435	0.348953	2.00648	0.793868	0.798853	1.05184	0.302419	0.441532	0.725806	0.802592	0.60319	0.519691	0.752742	0.542124	0.574526

## Sheet: Ex Data Fig 5d_qPCR myeloid
Gene	Saline												PF4
S100a8	1.79827	0.728229	0.494427	0.585769	1.46178	1.80371	0.750287	1.50895	1.06077	0.166076	3.89619	1.28684	0.723444	0.405631	0.505552	0.493387	0.797017	0.508874	0.610935	0.492916	0.405277	0.422776	0.364098
S100a9	1.90885	0.743085	0.475873	0.597875	1.24721	1.98677	0.778002	1.31802	1.07871	0.214882	3.69721	1.13793	0.664731	0.414831	0.487948	0.418005	0.757163	0.469864	0.722291	0.519011	0.558526	0.450214	0.353773
Lcn2	3.79362	0.368807	0.448055	0.636128	1.51413	1.65618	1.14584	1.20709	1.19934	0.106431	4.66375	1.21448	0.461028	0.386137	0.531911	0.411567	0.965506	0.35506	0.650803	0.343235	0.647256	0.304088	0.231573
C3	1.24061	1.41045	0.680763	0.805317	0.881967	1.18193	1.33481	1.45015	1.0971	0.55534	1.00954	0.839923	0.837539	0.802657	0.716962	0.916252	0.885656	0.76184	0.826807	0.760282	1.07695	0.967904	1.12088

## Sheet: Ex Data Fig 5f_T cell pop
Cell population	Saline								PF4
CD4 T cells	0.91629	1.01584	1.06787	0.994695	1.04332	0.91954	1.145	0.897436	1.01131	1.40045	1.14706	1.00133	1.15164	1.01901	1.1229	1.01238
CD8 T cells	1.09631	0.909836	0.993852	1.07351	0.869565	1.11385	0.856118	1.08696	1.01639	0.637295	0.741803	1.03989	0.851636	1.03765	0.811295	1.013
CD8 Effector Memory	1.08915	1.07402	0.971754	0.581157	1.28392	0.950125	0.845387	1.20449	0.581036	0.697076	0.696758	0.813171	0.913559	0.915009	0.882793	0.778055

## Sheet: Ex Data Fig 5i_PD1+ T cells
Cells	control						PF4
CD4+ T cells	33.9	32.8	36	33.3	32.3	31.2	20.1	20	29.9	27.5	23	24.3
CD8+ T cells	29.6	28.4	29.4	29.2	29.8	28	16.7	16.1	25.7	23.4	19.4	19.1
