# Supplementary material for: Platelet factors attenuate inflammation and rescue cognition in ageing
Source: Nature. 2023 Aug 16;620(7976):1071–9. doi: 10.1038/s41586-023-06436-3 (PMC10468395; doi:10.1038/s41586-023-06436-3)
Supplement: Supplementary file 16 — Source Data Extended Data Fig. 6 [file 41586_2023_6436_MOESM16_ESM.xlsx]

## Sheet: Ex Data Fig 6a_OFT_plasma&plate
time (min)	Saline															young plasma															young platelet fraction
1	242	247	212	281	156	181	299	276	252	240	249	266	228	239	253	234	255	297	249	259	225	266	298	289	311	293	303	270	239	215	252	265	321	302	223	204	277	304	266	254	254	215	294	239	285	239
2	195	170	125	145	81	177	192	266	231	206	222	198	202	115	179	178	172	86	174	208	178	251	251	223	248	213	217	225	136	177	209	175	234	200	199	114	214	219	164	172	148	220	260	118	189	194
3	144	156	191	202	145	144	148	154	215	160	209	219	135	37	134	143	236	96	123	135	118	86	148	209	206	145	162	149	120	171	138	192	196	163	147	89	173	223	132	145	155	143	222	81	93	184
4	116	142	114	170	120	157	144	181	170	193	163	129	139	92	142	162	183	83	100	158	101	67	179	194	160	138	169	142	149	154	170	99	226	182	70	81	118	187	119	208	170	120	219	49	150	171
5	80	165	129	198	185	163	136	156	125	156	135	202	173	151	87	110	130	149	37	213	78	100	159	184	161	210	164	114	93	208	121	119	283	184	74	144	176	182	112	169	108	168	201	186	123	152
6	163	127	232	256	131	164	111	149	140	182	129	193	137	110	131	77	141	168	165	141	127	133	153	180	121	187	116	165	206	211	183	118	183	111	174	66	149	165	173	178	134	104	178	118	106	193
7	117	153	58	82	137	179	122	150	149	125	177	253	116	52	167	125	170	117	69	137	117	129	70	155	89	122	114	143	184	121	118	158	141	217	142	95	120	214	135	158	136	142	248	174	162	150
8	149	61	86	124	132	175	109	87	236	183	188	221	174	174	121	152	206	123	109	74	138	138	23	158	125	156	160	77	144	156	187	105	148	165	140	64	170	170	161	218	103	187	246	153	187	126
9	133	243	171	217	190	176	162	215	170	113	104	182	183	179	179	82	136	100	161	166	116	124	114	96	193	171	107	161	157	180	189	148	160	202	169	139	126	129	131	160	148	190	224	137	218	204
10	79	183	204	204	150	151	155	179	215	193	150	173	208	165	129	86	142	122	91	121	109	30	145	206	261	163	132	211	165	164	103	138	133	195	92	146	140	130	119	180	207	169	287	115	227	124

## Sheet: Ex Data Fig 6b_Y Maze_plasma&pl
Arm	Saline												young plasma														young platelet_x000D_fraction
Start	40	37.5	40	50	25	28.57	28.57	16.67	20	40	14.29	28.57	25	28.57	25	14.29	40	40	20	0	14.29	16.67	28.57	42.86	25	16.67	16.67	33.33	25	28.57	25	28.57	16.67	0	28.57	50	25	25	12.5	33.33
Trained	20	25	40	25	25	28.57	28.57	50	20	40	28.57	28.57	25	28.57	25	28.57	20	20	40	33.33	42.86	16.67	28.57	14.29	25	33.33	33.33	33.33	37.5	14.29	37.5	14.29	33.33	50	14.29	16.67	50	25	37.5	22.22
Novel	40	37.5	20	25	50	42.86	42.86	33.33	60	20	57.14	42.86	50	42.86	50	57.14	40	40	40	66.67	42.86	66.67	42.86	42.86	50	50	50	33.33	37.5	57.14	37.5	57.14	50	50	57.14	33.33	25	50	50	44.44

## Sheet: Ex Data Fig 6c_FC Baseline_plas
saline	young plasma	young platelet fraction
0	1.425	1.8
0	1.9	0.2
4.475	0	6.3
0.55	0.8	0.2
2.725	0.675	0.425
1.45	0	1.25
0	3.175	0.75
0	1.3	0.2
1.125	0.225	1.15
0.75	0	0.925
15.8667	0
4.56668
11.0333
1.8
2.66667
2.43333
0.325

## Sheet: Ex Data Fig 6d_FC Cued_plasma&p
saline	young plasma	young platelet fraction
74.2333	33.2333	28.2333
78.2333	58.9	30.2333
67	85.2333	48.6667
35	45.2333	69.6667
76.6667	66.9	42.6667
27	33.5667	37.3333
39	30	63.9
33	39.5667	66.3333
5.33333	14.3333	7.66667
18	60.9	93.6667
61.9	38.6667
41.3333
29.3333
39.3333
75.0667
39.7333
55.8667

## Sheet: Ex Data Fig 6f_OFT_aged platele
Time (min)	Saline									Aged platelet fraction
1	196	250	232	181	191	196	227	220	216	301	338	256	291	206	226	275	216	215
2	96	192	140	106	193	57	169	194	215	264	227	115	263	179	150	136	165	83
3	118	116	214	106	76	54	80	97	112	203	155	120	174	44	127	123	139	166
4	119	130	87	107	105	87	73	115	171	204	147	182	152	86	97	92	37	115
5	156	137	96	6	62	17	96	172	76	113	176	107	116	74	98	169	132	93
6	213	108	95	116	92	20	97	78	120	156	53	159	239	143	146	94	142	145
7	110	135	117	113	228	104	82	103	109	205	109	128	182	91	114	104	170	91
8	114	117	115	145	135	43	123	89	137	177	177	83	154	105	85	160	59	114
9	191	114	158	157	115	24	156	109	129	174	149	184	136	118	103	92	118	88
10	122	149	136	107	135	83	65	118	170	192	174	208	119	145	36	196	139	26

## Sheet: Ex Data Fig 6g_NOR_aged platele
saline	aged platelet fraction
0	0
96.2751	100
47.2059	35.8779
76.4331	73.6402
52.7859	69.5238
100	100
100	69.2857
100
100

## Sheet: Ex Data Fig 6h_Y Maze_aged plat
Arm	Saline									Aged platelet fraction
Start	33.3333	30	19.3548	27.5862	35	28.5714	33.3333	38.0952	28.5714	34.7826	52	20	25	31.5789	33.3333	34.6154	36	36.8421
Trained	33.3333	25	45.1613	20.6897	20	35.7143	40	33.3333	32.1429	30.4348	20	40	37.5	36.8421	23.8095	30.7692	40	21.0526
Novel	33.3333	45	35.4839	51.7241	45	35.7143	26.6667	28.5714	39.2857	34.7826	28	40	37.5	31.5789	42.8571	34.6154	24	42.1053

## Sheet: Ex Data Fig 6i_Y Maze DI_aged p
Saline	Aged platelet fraction
0	0.0666667
0.285714	0.166667
-0.12	0
0.428571	0
0.384615	-0.0769231
0	0.285714
-0.2	0.0588235
-0.0769231	-0.25
0.1	0.333333

## Sheet: Ex Data Fig 6j_FC Baseline_aged
Saline	Aged platelet fraction
1.66667	0.5
1.63333	1.06667
0.766666	2.96667
1.7	2.96667
1.73333	3.4
0.0666667	0.433333
2.06667	3.36667
1.8	2.23333
2.03333	0.666666

## Sheet: Ex Data Fig 6k_FC Context_aged 
Saline	Aged platelet fraction
28.2	24.5333
20.1334	20
8.73335	30.6
24.8	19.8667
10.6	17.1334
26.9333	21.0666
49.2	9.00001
27.2667	10.4666
35.2	24.1334

[truncated: 15 more sheets: Ex Data Fig 6l_FC Cued_Aged pla, Ex data Fig 6m_OFT_PF4, Ex Data Fig 6n_RAWM Blocks 1&10, Ex Data Fig 6o_Y Maze_PF4, Ex Data Fig 6p_OFT_PF4 Females, Ex Data Fig 6q_Y Maze_PF4 Femal, Ex Data Fig 6r_OFT_Activity_hPF, Ex Data Fig 6s_RAWM_Blocks 1&10, Ex Data Fig 6u_OFT_Adult PF4 KO, Ex Data Fig 6v_NOR_adult PF4 KO, Ex Data Fig 6w_Y Maze_Adult PF4, Ex Data Fig 6x_Y Maze DI_Adult , Ex Data Fig 6y_OFT_middle aged , Ex Data Fig 6z_RAWM Blocks 1&10, Ex Data Fig 6aa_Y Maze_middle a]
