# Supplementary material for: Platelet factors attenuate inflammation and rescue cognition in ageing
Source: Nature. 2023 Aug 16;620(7976):1071–9. doi: 10.1038/s41586-023-06436-3 (PMC10468395; doi:10.1038/s41586-023-06436-3)
Supplement: Supplementary file 17 — Source Data Extended Data Fig. 7 [file 41586_2023_6436_MOESM17_ESM.xlsx]

## Sheet: Ex Data Fig 7a_HPA Cxcr3
choroid plexus	epididymis	hypothalamus	midbrain	parathyroid gland	pons	retina	spinal cord	white matter	amygdala	basal ganglia	pituitary gland	placenta	skeletal muscle	thalamus	tongue	cerebellum	hippocampal formation	medulla oblongata	cerebral cortex	seminal vesicle	testis	endometrium	heart muscle	ovary	prostate	smooth muscle	breast	cervix	fallopian tube	kidney	liver	pancreas	adipose tissue	esophagus	skin	adrenal gland	thyroid gland	vagina	rectum	urinary bladder	gallbladder	colon	salivary gland	stomach	thymus	lung	tonsil	duodenum	appendix
0	0	0	0	0	0	0	0	0	0.1	0.1	0.1	0.1	0.1	0.1	0.1	0.2	0.2	0.2	0.3	0.3	0.3	0.4	0.4	0.4	0.4	0.4	0.5	0.5	0.5	0.5	0.5	0.5	0.6	0.6	0.6	0.8	0.9	0.9	1	1.3	1.4	1.6	1.8	2.9	3	3.3	5.3	5.4	5.9
[truncated: 4 more columns]

## Sheet: Ex Data Fig 7b_HPA CXCR3
Alveolar cells type 1	Alveolar cells type 2	Astrocytes	Basal prostatic cells	Basal respiratory cells	Basal squamous epithelial cells	Bipolar cells	Cholangiocytes	Club cells	Collecting duct cells	Cone photoreceptor cells	Cytotrophoblasts	Distal tubular cells	Ductal cells	Early spermatids	Enteroendocrine cells	Excitatory neurons	Extravillous trophoblasts	Granulosa cells	Horizontal cells	Inhibitory neurons	Ionocytes	Late spermatids	Leydig cells	Microglial cells	Muller glia cells	Oligodendrocyte precursor cells	Oligodendrocytes	Peritubular cells	Prostatic glandular cells	Respiratory ciliated cells	Rod photoreceptor cells	Sertoli cells	Spermatocytes	Squamous epithelial cells	Spermatogonia	Syncytiotrophoblasts	Urothelial cells	Endometrial ciliated cells	Endometrial stromal cells	Exocrine glandular cells	Endocrine cells	Basal keratinocytes	Endothelial cells	Fibroblasts	Glandular and luminal cells	Hepatocytes	Hofbauer cells	Cardiomyocytes	Breast myoepithelial cells
0	0	0	0	0	0	0	0	0	0	0	0	0	0	0	0	0	0	0	0	0	0	0	0	0	0	0	0	0	0	0	0	0	0	0	0.1	0.1	0.1	0.2	0.2	0.2	0.2	0.3	0.3	0.3	0.3	0.3	0.3	0.4	0.5
[truncated: 26 more columns]
