# Supplementary material for: Platelet factors attenuate inflammation and rescue cognition in ageing
Source: Nature. 2023 Aug 16;620(7976):1071–9. doi: 10.1038/s41586-023-06436-3 (PMC10468395; doi:10.1038/s41586-023-06436-3)
Supplement: Supplementary file 18 — Source Data Extended Data Fig. 8 [file 41586_2023_6436_MOESM18_ESM.xlsx]

## Sheet: Ex Data Fig 8a_OFT_Cxcr3KO+PF4
Time (min)	Control saline												Control PF4											Cxcr3 KO Saline																	Cxcr3 KO PF4
1	168	239	171	198	307	327	177	302	279	283	274	236	181	133	246	176	303	286	326	169	279	180	305	248	161	174	311	290	240	227	245	171	257	253	272	299	254	340	285	315	217	199	225	253	198	100	275	227	269
2	178	173	198	233	290	318	66	297	325	261	310	166	59	100	175	54	278	271	237	144	271	180	208	266	56	275	296	163	256	250	177	140	238	232	210	243	305	313	235	263	219	236	295	203	175	94	260	188	169
3	91	58	210	315	234	271	17	222	290	213	266	150	139	68	151	56	248	259	228	81	229	172	86	243	54	185	267	160	128	155	239	196	238	278	131	282	251	302	190	236	183	227	303	231	105	82	225	273	175
4	23	143	156	193	224	253	18	198	225	116	189	176	164	87	125	18	240	273	253	69	240	136	160	263	106	88	193	210	156	257	164	121	181	245	184	168	337	248	225	260	159	239	177	211	82	129	233	135	102
5	160	128	210	223	205	299	25	238	221	108	230	170	79	187	60	27	280	237	167	40	263	28	243	289	111	187	268	124	120	222	116	36	153	160	153	237	201	207	209	200	203	200	223	189	76	55	134	179	106
6	117	116	170	266	200	253	163	214	205	212	124	191	132	198	94	49	239	238	241	11	204	144	132	198	148	86	250	269	139	169	205	77	194	71	124	223	231	276	67	81	161	244	246	148	69	72	203	129	148
7	58	125	123	213	198	226	180	262	230	108	195	182	144	129	128	111	238	216	232	59	186	106	42	102	133	127	212	284	113	149	132	57	79	229	159	148	202	291	373	278	174	236	226	131	168	134	231	99	198
8	56	157	138	228	169	252	97	210	189	143	35	85	75	131	49	62	242	293	188	31	179	60	134	190	70	129	215	261	209	155	136	44	103	125	133	157	261	202	407	291	154	282	230	228	141	131	182	68	153
9	129	169	133	303	157	157	21	165	57	157	95	85	145	148	133	12	290	161	248	41	212	85	133	251	85	211	183	238	177	53	215	22	149	17	128	155	209	216	133	237	19	255	214	172	70	143	219	236	178
10	147	93	163	255	117	127	4	151	263	166	33	110	162	198	7	65	218	261	221	107	231	119	116	196	117	203	232	186	197	150	149	72	184	37	164	144	213	191	115	166	165	204	140	243	126	162	132	217	172
[truncated: 7 more columns]

## Sheet: Ex Data Fig 8b_Y Maze_Cxcr3KO+P
Arm	Control saline																	Control PF4									Cxcr3 KO Saline																Cxcr3 KO PF4
Start	25	17	50	33	22	25	25	17	40	33	30	37.5	50	33.3333	37.5	33.3333	33.3333	22	33	29	17	33	33	29	33	33	20	29	17	25	11	25	33	25	22	38	30	29	43	38	25	11	22	43	25	25	25	29	20
Trained	42	42	0	22	33	38	50	33	20	33	30	37.5	25	16.6667	37.5	11.1111	33.3333	22	22	43	33	17	33	14	17	33	40	43	33	50	44	50	33	25	33	13	50	29	14	50	38	33	22	29	25	25	25	29	40
Novel	33	42	50	44	44	38	25	50	40	33	40	25	25	50	25	55.5556	33.3333	56	44	29	50	50	33	57	50	33	40	29	50	25	44	25	33	50	44	50	20	43	43	13	38	56	56	29	50	50	50	43	40
[truncated: 6 more columns]
